# Supplementary material for: Genome-wide identification, characterization and expression analysis of the bZIP transcription factors in garlic (Allium sativum L.)
Source: Front Plant Sci. 2024 Aug 1;15:1391248. doi: 10.3389/fpls.2024.1391248 (PMC11324451; doi:10.3389/fpls.2024.1391248)
Supplement: Supplementary file 2 [file Table_1.xlsx]

## Sheet: Table S1
Table S1. Basic information for 233 accessions
Accession ID	Origin	Collected Site	Species	Group
S1	China	Guizhou	Allium sativum	CG2
S2	Australia	\	Allium sativum	CG2
S3	Australia	\	Allium sativum	CG2
S5	China	Tianjin	Allium sativum	CG1
S7	China	Guizhou	Allium sativum	CG1
S8	China	Anhui	Allium sativum	CG1
S9	China	Shandong	Allium sativum	CG1
S10	China	Shandong	Allium sativum	CG1
S11	China	Shandong	Allium sativum	CG1
S12	China	Shandong	Allium sativum	CG1
S13	China	Shandong	Allium sativum	CG1
S14	China	Shandong	Allium sativum	CG2
S15	China	Hunan	Allium sativum	CG1
S16	China	Shandong	Allium sativum	CG2
S17	China	Shandong	Allium sativum	CG2
S18	China	\	Allium sativum	CG2
S19	China	Sichuan	Allium sativum	CG1
S20	China	Jiangsu	Allium sativum	CG2
S21	China	Sichuan	Allium sativum	CG1
S22	China	Hebei	Allium sativum	CG2
S23	China	Shanxi	Allium sativum	CG2
S24	China	Gansu	Allium sativum	CG2
S25	China	Henan	Allium sativum	CG1
S26	China	Henan	Allium sativum	CG2
S27	China	Guizhou	Allium sativum	CG1
S28	Republic of Korea	\	Allium sativum	CG2
S29	China	Shanxi	Allium sativum	CG2
S30	China	Hebei	Allium sativum	CG2
S31	China	Shandong	Allium sativum	CG2
S33	China	Heilongjiang	Allium sativum	CG2
S35	China	Hubei	Allium sativum	CG2
S36	China	Hubei	Allium sativum	CG2
S37	China	Hubei	Allium sativum	CG2
S38	China	Xinjiang	Allium sativum	CG1
S39	China	Shandong	Allium sativum	CG2
S40	Canada	\	Allium sativum	G3
S41	China	Xinjiang	Allium sativum	OG
S42	Canada	\	Allium sativum	CG2
S43	China	Shandong	Allium sativum	CG2
S44	China	Shandong	Allium sativum	CG2
S45	China	Shandong	Allium sativum	CG2
S46	China	Shandong	Allium sativum	CG2
S47	China	Shandong	Allium sativum	CG2
S48	China	Shandong	Allium sativum	CG2
S49	China	Shandong	Allium sativum	CG2
S50	China	Shandong	Allium sativum	CG2
S51	China	Shandong	Allium sativum	CG2
S52	China	Shandong	Allium sativum	CG2
S53	China	Shandong	Allium sativum	CG2
S54	China	Shandong	Allium sativum	CG1
S55	China	Shandong	Allium sativum	CG1
S56	China	Shandong	Allium sativum	CG2
S58	China	Shandong	Allium sativum	CG2
S59	China	Shandong	Allium sativum	CG1
S60	China	Gansu	Allium sativum	CG1
S61	China	Gansu	Allium sativum	CG1
S62	China	Gansu	Allium sativum	CG1
S63	China	Henan	Allium sativum	CG2
S64	China	Shanxi	Allium sativum	CG2
S65	China	Guizhou	Allium sativum	CG1
S66	Amrica	San Francisco	Allium sativum	CG2
S67	Amrica	San Francisco	Allium sativum	CG2
S68	Amrica	San Francisco	Allium sativum	CG2
S69	China	Gansu	Allium sativum	CG1
S70	China	Shanxi	Allium sativum	CG2
S71	China	\	Allium sativum	CG1
S73	China	Shanxi	Allium sativum	CG2
S74	China	Sichuan	Allium sativum	CG2
S75	China	Jiangsu	Allium sativum	CG2
S76	China	Jiangsu	Allium sativum	CG2
S77	China	Henan	Allium sativum	CG2
S78	China	Henan	Allium sativum	CG2
S79	China	Henan	Allium sativum	CG2
S80	China	Henan	Allium sativum	CG2
S81	China	Xinjiang	Allium sativum	CG2
S82	Japan	\	Allium sativum	CG1
S83	Japan	\	Allium sativum	CG2
S85	China	Shandong	Allium sativum	CG1
S86	China	Sichuan	Allium sativum	CG1
S87	China	Jiangsu	Allium sativum	CG2
S88	Russia	\	Allium sativum	CG2
S89	China	Taiwan	Allium sativum	CG1
S90	China	Taiwan	Allium ampeloprosum	OUT
S91	China	Shandong	Allium sativum	CG1
S92	Greece	\	Allium sativum	OG
S93	Thailand	\	Allium sativum	CG2
S94	China	Sichuan	Allium sativum	CG2
S95	Ukraine	\	Allium sativum	G3
S96	Ukraine	\	Allium sativum	G3
S97	China	Guizhou	Allium sativum	CG1
S98	Spain	\	Allium sativum	CG2
S99	China	Xizang	Allium sativum	CG2
S100	China	Xizang	Allium sativum	CG2
S101	China	Xizang	Allium sativum	CG2
S102	China	Hubei	Allium sativum	CG2
S103	China	Xinjiang	Allium sativum	CG1
S104	China	Xinjiang	Allium sativum	CG2
S105	China	Xinjiang	Allium sativum	CG2
S106	China	Xinjiang	Allium sativum	CG2
S108	China	Xinjiang	Allium sativum	CG1
S109	China	Henan	Allium sativum	CG1
S110	China	Henan	Allium sativum	CG1
S111	China	Shanxi	Allium sativum	CG2
S112	China	Anhui	Allium sativum	CG2
S113	China	Jiangsu	Allium sativum	CG2
S114	China	Shanxi	Allium sativum	CG2
S116	China	Xiangjiang	Allium sativum	CG1
S117	China	Xinjiang	Allium sativum	CG2
S118	China	Shandong	Allium sativum	CG1
S119	China	Shandong	Allium sativum	CG1
S120	China	Shandong	Allium sativum	CG1
S121	India	\	Allium sativum	CG2
S122	China	Hebei	Allium sativum	CG1
S123	China	Shanxi	Allium sativum	CG1
S124	China	Guangxi	Allium sativum	CG2
S125	China	Guangxi	Allium sativum	CG2
S126	China	Guangxi	Allium sativum	CG2
S127	China	Sichuan	Allium sativum	CG2
S128	China	Yunna	Allium sativum	CG2
S129	China	Yunan	Allium sativum	CG2
S130	China	Xinjiang	Allium sativum	CG1
S131	China	Sichuan	Allium sativum	CG1
S132	China	Henan	Allium sativum	CG2
S133	China	Henan	Allium sativum	CG2
S134	China	Henan	Allium sativum	CG2
S135	China	Yunna	Allium sativum	CG2
S136	China	Shandong	Allium sativum	CG2
S138	China	Shandong	Allium sativum	CG2
S139	Turkey	\	Allium sativum	OG
S142	Canada	Toronto	Allium sativum	G3
S143	Canada	Toronto	Allium sativum	CG1
S144	Canada	Toronto	Allium sativum	CG2
S145	Canada	Toronto	Allium sativum	CG2
S146	Canada	Toronto	Allium sativum	CG1
S147	Canada	Toronto	Allium sativum	G3
S148	Canada	Toronto	Allium sativum	CG2
S149	Canada	Toronto	Allium sativum	CG1
S150	Canada	Toronto	Allium sativum	CG1
S151	Canada	Toronto	Allium sativum	G3
S152	Canada	Toronto	Allium sativum	CG2
S153	Canada	Toronto	Allium sativum	CG2
S154	Canada	Toronto	Allium sativum	CG2
S155	Canada	Toronto	Allium sativum	CG1
S156	Canada	Toronto	Allium sativum	G3
S157	Canada	Toronto	Allium sativum	G3
S158	Canada	Toronto	Allium sativum	G3
S159	Canada	Toronto	Allium sativum	CG1
S169	Canada	Toronto	Allium sativum	G3
S170	Canada	Toronto	Allium sativum	G3
S172	Canada	Toronto	Allium sativum	G3
S173	Canada	Toronto	Allium sativum	G3
S174	Canada	Toronto	Allium sativum	G3
S175	Canada	Toronto	Allium sativum	G3
S176	Canada	Toronto	Allium sativum	G3
S177	Canada	Toronto	Allium sativum	G3
S179	Canada	Toronto	Allium sativum	G3
S181	Canada	Toronto	Allium sativum	G3
S182	Eygpt	\	Allium sativum	OG
S183	Eygpt	\	Allium sativum	OG
S186	China	Guizhou	Allium sativum	CG1
S187	China	Shandong	Allium sativum	CG1
S188	China	Shandong	Allium sativum	CG2
S189	China	Hebei	Allium sativum	CG2
S190	China	Hebei	Allium sativum	CG2
S191	China	Shandong	Allium sativum	CG2
S192	China	Henan	Allium sativum	CG2
S193	China	Guizhou	Allium sativum	CG1
S194	China	Guizhou	Allium sativum	CG1
S195	China	Guizhou	Allium sativum	CG1
S196	China	Hubei	Allium sativum	CG1
S197	China	Shandong	Allium sativum	CG1
S198	China	Shandong	Allium sativum	CG2
S199	China	Shandong	Allium sativum	CG2
S201	China	Shandong	Allium sativum	CG2
S202	China	Shandong	Allium sativum	CG2
S203	Amrica	San Francisco	Allium sativum	CG2
S204	Amrica	San Francisco	Allium sativum	CG2
S205	Greece	\	Allium ampeloprosum	OUT
S207	China	Neimenggu	Allium sativum	CG2
S208	China	Jilin	Allium sativum	CG2
S209	China	Jilin	Allium sativum	CG2
S210	China	Jilin	Allium sativum	CG2
S211	China	Jilin	Allium sativum	CG2
S212	China	Jiangsu	Allium sativum	CG2
S213	China	Qinghai	Allium sativum	CG1
S214	Japan	\	Allium sativum	CG1
S215	China	Shanxi	Allium sativum	CG2
S216	China	Jiangsu	Allium sativum	CG2
S217	China	Jinxiang	Allium sativum	CG2
S218	China	Jinxiang	Allium sativum	CG2
S219	China	Tianjin	Allium sativum	CG1
S220	China	Shandong	Allium sativum	CG2
S221	China	Xinjiang	Allium sativum	CG1
S222	China	Xinjiang	Allium sativum	CG1
S223	China	Xinjiang	Allium sativum	CG2
S225	China	Xinjiang	Allium sativum	CG1
S226	China	Yunnan	Allium ampeloprosum	OUT
S227	China	Jinxiang	Allium sativum	CG1
S228	China	Jinxiang	Allium sativum	CG1
S229	China	Jinxiang	Allium sativum	CG1
S230	Greece	\	Allium sativum	OG
S231	China	Jinxiang	Allium sativum	CG1
S232	Israel	\	Allium sativum	OG
S233	China	Jinxiang	Allium sativum	CG2
S234	China	Jinxiang	Allium sativum	CG2
S235	China	Jinxiang	Allium sativum	CG2
S236	China	Yunan	Allium sativum	CG1
S237	China	Sichuan	Allium sativum	CG1
S238	China	Jiangsu	Allium sativum	CG1
S239	China	Shandong	Allium sativum	CG2
S240	China	Jiangsu	Allium sativum	CG1
S241	China	Shandong	Allium sativum	CG1
S242	China	Shandong	Allium sativum	CG2
S243	China	Xinjiang	Allium sativum	OG
S244	China	Gansu	Allium sativum	CG2
S245	China	Jiangsu	Allium sativum	CG2
S246	China	Xizang	Allium sativum	CG2
S247	Canada	Salt Spring Island	Allium sativum	G3
S248	China	Sichuan	Allium sativum	CG2
S249	China	Guizhou	Allium sativum	CG1
S250	China	Shandong	Allium sativum	CG1
S251	China	Zhengjiang	Allium sativum	CG2
S252	China	Guizhou	Allium sativum	CG1
S253	China	Guizhou	Allium sativum	CG2
S254	China	Gansu	Allium sativum	CG2
S255	China	Guizhou	Allium sativum	CG1
S256	China	Yunna	Allium sativum	CG2
S257	Canada	Persian	Allium sativum	G3
S258	China	Xinjiang	Allium sativum	OG
S259	China	Xinjiang	Allium sativum	CG2
S260	Angola	Luanda	Allium sativum	CG2
S261	China	Xinjiang	Allium sativum	OG
S269	China	Sichuan	Allium sativum	CG1

## Sheet: Table S2
Table S2. Primers used in this study
Primer name	Primer sequence	Assays
TUB-F	GATTCAGACCTCCAGTTG	qRT-PCR
TUB-R	TGCCCAAATATGAAGTTGT	qRT-PCR
Asa4G00594-F	GAATGGGGTACAAGGTTTGG	qRT-PCR
Asa4G00594-R	AGGCTTCCCAATCACATCAG	qRT-PCR
Asa6G00995-F	CGGTAATGGAGGGAAATGTG	qRT-PCR
Asa6G00995-R	CCTTCTTTGCCTCAAGCATC	qRT-PCR
Asa8G02357-F	AAGCTGAAGCAAAGCTCGAC	qRT-PCR
Asa8G02357-R	TCAGATCCCTTGGACGAATC	qRT-PCR
Asa3G01906-F	AGAGAATCTGCAAGGCGTTC	qRT-PCR
Asa3G01906-R	TTACCAACCTGCGCGTTAAG	qRT-PCR
Asa8G06181-F	TGAAGCATTAGTGGCACAGC	qRT-PCR
Asa8G06181-R	ATGTGTCCTCCGAAGATTGC	qRT-PCR
Asa7G01379-F	AAGATGCCCAGCTGATAAGG	qRT-PCR
Asa7G01379-R	GCTTTCTTTCGCTCTCTTGC	qRT-PCR
Asa2G04763-F	TTCAAGCCTCGGTGGATTAC	qRT-PCR
Asa2G04763-R	TGAGTTCACCAACGTGCTTC	qRT-PCR
Asa8G04833-F	TCATGTCCTTGCTCAACGTG	qRT-PCR
Asa8G04833-R	TGGCCATCCTCGTAATTCTC	qRT-PCR
Asa2G06963-F	AACGAGGAAGCAAGCTCAAC	qRT-PCR
Asa2G06963-R	CTAACTGCTGCCGTGAATTG	qRT-PCR
Asa7G02467-F	AAGGCTGAGGTGTTTGTTGG	qRT-PCR
Asa7G02467-R	CCACTTGGCTTCTGATATGG	qRT-PCR
Asa7G01972-F	TGACAGGAGGAGCATTGTTG	qRT-PCR
Asa7G01972-R	CACCAGTTCCATTGTTGCTG	qRT-PCR
Asa4G03115-F	TTCTGGAAAGGACAGGAACG	qRT-PCR
Asa4G03115-R	ATCCAAACTGCCACCACTTC	qRT-PCR
Asa8G05408-F	GCCGAGAACTCGGTTTTAAG	qRT-PCR
Asa8G05408-R	TGCCCAGTACCTTCATCATC	qRT-PCR
Asa5G05838-F	ACAAAGGAAAGCAGCTCTGG	qRT-PCR
Asa5G05838-R	GTGCGGTCAGATTACAATGC	qRT-PCR
pYES2-Asa7G01972-F	GGTACCATGGATCGGATTTTCTC	heterologous expression in yeast
pYES2-Asa7G01972-R	CCGCTCGAGTCAAGCCTGATTAT	heterologous expression in yeast
pYES2-Asa7G01379-F	GGTACCATGGAGAGCGACG	heterologous expression in yeast
pYES2-Asa7G01379-R	CGCTCGAGCTACACACCATTTG	heterologous expression in yeast
BD-Asa7G01972-F	GCATATGATGGATCGGATTTTCTC	yeast two-hybrid
BD-Asa7G01972-R	CCCGGGTTTCAAGCCTGATTAT	yeast two-hybrid
BD-Asa7G01379-F	CCCGGGTATGGAGAGCGAC	yeast two-hybrid
BD-Asa7G01379-R	CGTCGACCCTACACACCATTTG	yeast two-hybrid
AD-Asa1G01577-F	GAATTCATGACTTCTCCAACCGA	yeast two-hybrid
AD-Asa1G01577-R	GAGCTCTTCACCAAGGGCCG	yeast two-hybrid

## Sheet: Table S3
Table S3. Detailed information of AsbZIPs identified in the garlic genome
Gene ID	Genomic location			CDS length (bp)	Properties of bZIP proteins			GRAVY	n.c.r (%)	p.c.r (%)	I.I.	Stability	A.I.	Subcellular locaion
	Chrom no	Start position (bp)	End position (bp)		Protein length (aa)	pI	MW (kDa)
Asa1G00060	chr1	11998326	12050878	1287	428	6.57	47.438	-0.56	47	46	61.39	unstable	73.71	Nucleus
Asa1G00910	chr1	232597117	232597467	351	116	6.6	13.2005	-1.099	19	19	54.39	unstable	64.05	Nucleus
Asa1G00989	chr1	258639425	258639841	417	138	10.38	16.0874	-0.794	14	24	61.7	unstable	80.58	Nucleus
Asa1G01577	chr1	415687576	415698877	1044	347	7.79	38.5821	-0.671	37	38	46.08	unstable	69.91	Nucleus
Asa1G04114	chr1	1112223808	1112224326	519	172	6.13	20.5379	-1.125	27	25	69.64	unstable	63.55	Nucleus
Asa1G04637	chr1	1241006493	1241013898	1413	470	6.19	51.9834	-0.526	53	49	51.39	unstable	73.96	Nucleus
Asa2G01565	chr2	437593362	437606905	867	288	7.04	31.7629	-0.858	34	34	47.2	unstable	67.5	Nucleus
Asa2G04074	chr2	1094456741	1094458184	240	79	9.58	9.24256	-0.746	9	13	62.55	unstable	78.99	Nucleus
Asa2G04238	chr2	1145994519	1145994896	378	125	9.58	15.028	-1.234	19	26	63.35	unstable	59.28	Nucleus
Asa2G04763	chr2	1293826040	1293829303	1098	365	5.62	41.3421	-0.387	50	42	64.45	unstable	90.14	Nucleus
Asa2G05361	chr2	1470432461	1470439470	1017	338	6.25	35.7234	-0.797	31	28	70.25	unstable	46.24	Nucleus
Asa2G06249	chr2	1697344169	1697354483	1062	353	5.96	39.2804	-0.892	44	38	61.54	unstable	62.78	Nucleus
Asa2G06963	chr2	1892533786	1892535172	570	189	9.61	21.2191	-0.707	24	31	42.66	unstable	75.45	Nucleus
Asa3G00496	chr3	147506324	147511234	660	219	9.73	25.0328	-0.439	24	32	82.25	unstable	89.5	Nucleus
Asa3G01569	chr3	419531499	419540621	1293	430	5.97	48.0198	-0.521	50	45	58.17	unstable	79.26	Nucleus
Asa3G01906	chr3	516990160	516990555	396	131	7.99	15.2163	-0.861	18	19	51.36	unstable	67.63	Nucleus
Asa3G03771	chr3	1030513491	1030514165	525	174	9.24	18.9599	-0.173	17	22	39.34	stable	91.78	Nucleus
Asa4G00358	chr4	101679042	101704123	1062	353	5.51	38.5366	-0.616	46	36	70.36	unstable	66.32	Nucleus
Asa4G00594	chr4	163819350	163831120	1161	386	9.46	42.6551	-0.73	41	50	37.94	stable	64.35	Nucleus
Asa4G00875	chr4	250191198	250191572	375	124	6.49	14.0566	-0.902	19	17	37.91	stable	68.39	Nucleus
Asa4G01089	chr4	302227570	302246131	489	162	8.73	18.0328	-1.157	25	27	53.15	unstable	57.35	Nucleus
Asa4G01942	chr4	520978168	520990376	651	216	6.02	24.4992	-0.17	31	30	44.5	unstable	101.11	Nucleus
Asa4G02254	chr4	597797168	597816715	612	203	9.3	22.8891	-0.599	19	23	53.69	unstable	84.19	Nucleus
Asa4G02804	chr4	740944547	740969101	1053	350	6	38.9288	-0.951	42	36	53.32	unstable	60.03	Nucleus
Asa4G03115	chr4	834585715	834596962	594	197	10.04	21.8164	-0.878	25	33	74.16	unstable	67.01	Nucleus
Asa4G04404	chr4	1213475760	1213476176	417	138	6.84	16.1948	-0.634	20	20	65.62	unstable	81.23	Nucleus
Asa4G04579	chr4	1247774627	1247779500	1704	567	7.59	61.6164	-0.492	62	63	45.73	unstable	78.36	Nucleus
Asa4G04645	chr4	1266044256	1266046178	645	214	8.02	23.2872	-0.607	27	29	36.69	stable	65.56	Nucleus
Asa4G06569	chr4	1835014535	1835021964	1452	483	6.03	54.0076	-0.569	57	47	58.54	unstable	73.79	Nucleus
Asa5G00596	chr5	136300688	136306864	1233	410	6.14	43.2136	-0.82	43	38	49.7	unstable	51.44	Nucleus
Asa5G02531	chr5	645704307	645704741	435	144	8.77	16.3198	-0.294	15	17	61.54	unstable	95.42	Nucleus
Asa5G03259	chr5	836436500	836445974	1476	491	7.21	53.9577	-0.871	53	53	62.47	unstable	63.24	Nucleus
Asa5G04040	chr5	1076332411	1076352258	903	300	5.12	33.8127	-0.251	47	38	60.47	unstable	91.33	Nucleus
Asa5G04454	chr5	1203470724	1203478075	1452	483	6.03	54.0076	-0.569	57	47	58.54	unstable	73.79	Nucleus
Asa5G05838	chr5	1588226528	1588227124	597	198	6.79	21.9687	-0.786	28	27	37.47	stable	58.64	Nucleus
Asa6G00995	chr6	265610183	265655785	939	312	5.36	34.7364	-0.835	42	33	47.67	unstable	63.53	Nucleus
Asa6G01126	chr6	299203824	299209637	801	266	6.31	30.115	-1.021	36	33	56.25	unstable	65	Nucleus
Asa6G01159	chr6	306427133	306439184	1413	470	6.58	52.9699	-0.598	56	53	58.14	unstable	71.02	Nucleus
Asa6G03291	chr6	853966459	853974864	1203	400	7.64	44.8821	-0.836	59	60	60	unstable	67.55	Nucleus
Asa6G03748	chr6	981294717	981339284	588	195	8.99	22.1061	-0.83	27	31	47.7	unstable	72.97	Nucleus
Asa7G01379	chr7	383264486	383276636	447	148	10.05	16.7557	-1.218	20	29	51	unstable	55.27	Nucleus
Asa7G01871	chr7	504252411	504252815	405	134	11.24	15.8383	-0.651	15	25	80.75	unstable	86.64	Nucleus
Asa7G01972	chr7	530949307	530963742	1110	369	4.89	39.9189	-0.703	55	41	68.79	unstable	73.04	Nucleus
Asa7G02467	chr7	668404437	668405129	693	230	5.78	24.6166	-0.451	29	22	38.47	stable	71.22	Nucleus
Asa7G03833	chr7	1047688206	1047697185	894	297	6.55	32.2216	-0.931	34	33	58.77	unstable	47.07	Nucleus
Asa7G05124	chr7	1421708237	1421708575	339	112	9.73	12.9527	-0.774	14	18	49.75	unstable	87.95	Nucleus
Asa7G05774	chr7	1596395446	1596396579	738	245	8.63	26.7275	-0.589	31	37	39.14	stable	71.96	Nucleus
Asa7G06169	chr7	1692777117	1692780225	1743	580	5.62	63.4831	-0.529	67	60	48.94	unstable	74.62	Nucleus
Asa7G06170	chr7	1693057067	1693060166	1743	580	6.18	63.4882	-0.544	65	62	52.6	unstable	74.95	Nucleus
Asa7G06185	chr7	1699539216	1699541882	849	282	6.16	31.4512	-0.832	35	33	43.73	unstable	64.68	Nucleus
Asa7G07636	chr7	2118146896	2118158321	1002	333	6.79	36.391	-0.846	37	35	46.26	unstable	64.53	Nucleus
Asa8G00147	chr8	38582115	38582420	306	101	10.95	11.9828	-0.688	12	17	84.14	unstable	91.78	Nucleus
Asa8G00299	chr8	96635573	96639194	468	155	9.86	17.2303	-1.048	20	27	63	unstable	68.52	Nucleus
Asa8G00300	chr8	96801612	96805226	468	155	9.86	17.2003	-1.032	20	27	61.75	unstable	69.16	Nucleus
Asa8G00330	chr8	108976839	108980689	1758	585	9.24	64.0028	-0.645	65	78	39.1	stable	69.13	Nucleus
Asa8G02357	chr8	661677387	661680908	1104	367	7.15	41.3367	-0.506	44	44	63.8	unstable	85.64	Nucleus
Asa8G03528	chr8	945355134	945357070	738	245	7.9	27.5649	-0.763	33	34	45.7	unstable	70.12	Nucleus
Asa8G03750	chr8	997107588	997108597	747	248	7.07	27.3115	-0.534	30	30	75.5	unstable	70.48	Nucleus
Asa8G04833	chr8	1287162263	1287163280	792	263	5.46	29.6538	-0.875	40	33	61.14	unstable	69.73	Nucleus
Asa8G05408	chr8	1433660574	1433660939	366	121	6.9	14.2129	-0.974	17	17	69.48	unstable	70.91	Nucleus
Asa8G06181	chr8	1597375925	1597381313	606	201	9.64	22.0938	-0.773	25	32	55.11	unstable	68.06	Nucleus
Asa0G04894	scaffold500	38600	39016	417	138	5.51	16.0155	-0.578	21	19	64.95	unstable	76.3	Nucleus
Asa0G01277	scaffold16420	12256	12837	582	193	6.92	22.9709	-0.928	27	27	62.88	unstable	69.79	Nucleus
Asa0G02642	scaffold23569	45156	45629	474	157	9.3	18.5288	-1.138	19	25	73.07	unstable	57.13	Nucleus

## Sheet: Table S4
Table S4. Analysis and distribution of conserved motifs in garlic bZIP proteins
Motif	Width	Best possible match
1	32	DKSDPKRLKRMJSNRESARRSRERKQAYVQEL
2	50	DVFHJJSGMWKTPAERCFJWMGGFRPSDLJKJLMPQLEPLTEQQLMGICN
3	50	FVHQADNLRQQTLHQLYRILTTRQAARAFLAIGEYYNRLRALSSJWAARP
4	50	VQTLQTEATTLSAQLTLLQRDTTGLTAENSELKJRLQAMEQQAHLRDALN
5	50	FDMEYARWLEENNKQINELRGGLQAHLSDSDLRVJVEECLSHYDEJFRLK
6	21	ESEVSKLKQENQELEKKLSQL
7	31	LQQSSQQAEDALSQGFEQLQQSLADTJSSGS
8	50	DFSKPDGFSDSIFDDLLKDTHGCTHTHICTPPASTDLPHTHTCYHVHHKV
9	50	FFDQEGASYFGELEEALMQGVVGIRNDEEEKPFCSTRPPPPTLEIFPSWP
10	41	AALEAEVARLRCLLVDIRGRIEGEIGAFPYQKPSGMLNGSF

## Sheet: Table S5
Table S5. The segmental and tandem duplication events of AsbZIPs
Location on garlic genome				Location on garlic genome				N	S	Ka	Ks	Ka/Ks	Duplication type
AsbZIP	Chromosome number	Start	End	AsbZIP	Chromosome number	Start	End
Asa7G06170	chr7	1693057067	1693060166	Asa7G06169	chr7	1692777117	1692780225	1348.19	391.807	0.0123366	0.059958	0.205755	tandem
Asa8G00299	chr8	96635573	96639194	Asa8G00300	chr8	96801612	96805226	337.143	127.857	0.00295842	0.0325512	0.0908852	tandem
Asa8G00330	chr8	108976839	108980689	Asa8G03528	chr8	945355134	945357070	483.565	149.435	0.951927	1.15556	0.823779	segmental
Asa8G00330	chr8	108976839	108980689	Asa5G04040	chr5	1076332411	1076352258	609.081	152.919	0.9899	1.04023	0.951619	segmental
Asa8G04833	chr8	1287162263	1287163280	Asa5G00596	chr5	136300688	136306864	523.662	166.338	1.02325	0.926806	1.10406	segmental
Asa8G04833	chr8	1287162263	1287163280	Asa4G03115	chr4	834585715	834596962	396.641	131.359	1.03675	0.889035	1.16615	segmental
Asa7G01379	chr7	383264486	383276636	Asa4G00594	chr4	163819350	163831120	292.71	79.2901	1.04642	0.828638	1.26282	segmental
Asa7G01871	chr7	504252411	504252815	Asa6G03748	chr6	981294717	981339284	227.363	84.6369	0.891798	1.29067	0.69096	segmental
Asa7G01871	chr7	504252411	504252815	Asa5G00596	chr5	136300688	136306864	253.966	91.0335	0.983473	1.04611	0.940127	segmental

## Sheet: Table S6
Table S6. The genetic variation information of Asbzip-related SNPs across the 233 wild garlic accessions and landraces.
CHROM	POS	ID	REF	ALT	QUAL	FILTER	INFO	FORMAT	S100	S101	S102	S103	S104	S105	S106	S108	S109	S10	S110	S111	S112	S113	S114	S116	S117	S118	S119	S11	S120	S121	S122	S123	S124	S125	S126	S127	S128	S129	S12	S130	S131	S132	S133	S134	S135	S136	S138	S139	S13
chr1	1111861793	.	T	G	999	PASS	DP=2248;VDB=0;SGB=48.4138;RPB=0.999996;MQB=0;BQB=0.859622;MQ0F=0;ICB=1.3904e-05;HOB=0.153913;AC=138;AN=460;DP4=1479,0,699,0;MQ=44;ANN=G|intergenic_region|MODIFIER|Asa1G04113-Asa1G04114|Asa1G04113-Asa1G04114|intergenic_region|Asa1G04113-Asa1G04114|||n.1111861793T>G||||||	GT	0|1	1|0	0|1	1|1	1|0	0|1	0|1	1|0	0|0	0|0	0|0	0|0	0|1	0|1	1|0	1|0	1|0	0|0	0|0	0|0	0|0	0|0	0|0	0|1	0|1	0|1	1|0	1|0	1|0	1|0	0|0	0|1	0|0	1|1	1|0	1|0	0|1	1|0	0|1	0|0	0|0
chr1	1111861844	.	A	G	999	PASS	DP=2247;VDB=0;SGB=564.485;RPB=0.999371;MQB=0.155646;BQB=0.970985;MQ0F=0;ICB=7.22393e-21;HOB=0.310813;AC=126;AN=460;DP4=1570,0,621,0;MQ=44;ANN=G|intergenic_region|MODIFIER|Asa1G04113-Asa1G04114|Asa1G04113-Asa1G04114|intergenic_region|Asa1G04113-Asa1G04114|||n.1111861844A>G||||||	GT	0|0	0|0	0|0	0|0	0|0	0|0	0|0	0|0	1|1	1|1	1|1	0|0	0|0	0|0	0|1	0|0	0|0	1|1	1|1	1|1	1|1	0|0	1|1	0|0	0|0	0|0	0|0	0|0	0|0	0|0	1|1	0|0	1|1	0|0	0|0	0|0	0|0	0|0	1|0	0|0	1|1
chr1	1111866793	.	C	T	999	PASS	DP=6170;VDB=0;SGB=125.753;RPB=0.989294;MQB=0;BQB=0.842559;MQ0F=0;ICB=1.76144e-07;HOB=0.18189;AC=142;AN=460;DP4=0,4104,0,1716;MQ=43;ANN=T|intergenic_region|MODIFIER|Asa1G04113-Asa1G04114|Asa1G04113-Asa1G04114|intergenic_region|Asa1G04113-Asa1G04114|||n.1111866793C>T||||||	GT	0|1	1|0	0|1	0|1	1|0	0|1	0|1	1|0	0|0	0|0	0|0	1|0	0|1	0|1	1|0	1|0	1|0	0|0	0|0	0|0	0|0	0|1	0|0	0|1	0|1	0|1	1|0	1|0	1|0	1|0	0|0	0|1	0|0	1|0	1|0	1|0	0|1	1|0	0|1	0|0	0|0
chr1	1111866801	.	T	G	999	PASS	DP=6170;VDB=0;SGB=72.4447;RPB=0.99703;MQB=0;BQB=0.978022;MQ0F=0;ICB=0.000190399;HOB=0.136257;AC=176;AN=460;DP4=0,3775,0,2158;MQ=43;ANN=G|intergenic_region|MODIFIER|Asa1G04113-Asa1G04114|Asa1G04113-Asa1G04114|intergenic_region|Asa1G04113-Asa1G04114|||n.1111866801T>G||||||	GT	0|1	1|0	0|1	1|1	1|0	0|1	0|1	1|1	0|0	0|0	0|0	1|0	0|1	0|1	1|0	1|1	1|0	0|0	0|0	0|0	0|0	0|1	0|0	1|1	0|1	0|1	1|0	1|0	1|0	1|0	0|0	1|1	0|0	1|0	1|0	1|0	0|1	1|0	0|1	0|1	0|0
chr1	1111866813	.	T	C	999	PASS	DP=6170;VDB=0;SGB=78.8703;RPB=0.998461;MQB=0;BQB=0.99812;MQ0F=0;ICB=1.76144e-07;HOB=0.18189;AC=142;AN=460;DP4=0,4166,0,1738;MQ=43;ANN=C|intergenic_region|MODIFIER|Asa1G04113-Asa1G04114|Asa1G04113-Asa1G04114|intergenic_region|Asa1G04113-Asa1G04114|||n.1111866813T>C||||||	GT	0|1	1|0	0|1	0|1	1|0	0|1	0|1	1|0	0|0	0|0	0|0	1|0	0|1	0|1	1|0	1|0	1|0	0|0	0|0	0|0	0|0	0|1	0|0	0|1	0|1	0|1	1|0	1|0	1|0	1|0	0|0	0|1	0|0	1|0	1|0	1|0	0|1	1|0	0|1	0|0	0|0
chr1	1111866940	.	A	G	999	PASS	DP=5998;VDB=0;SGB=-43.1193;RPB=0.999547;MQB=0;BQB=0.532282;MQ0F=0;ICB=3.12746e-06;HOB=0.163563;AC=135;AN=460;DP4=4072,0,1747,0;MQ=34;ANN=G|intergenic_region|MODIFIER|Asa1G04113-Asa1G04114|Asa1G04113-Asa1G04114|intergenic_region|Asa1G04113-Asa1G04114|||n.1111866940A>G||||||	GT	0|1	1|0	0|1	0|1	1|0	0|1	0|1	1|0	0|0	0|0	0|0	1|0	0|1	0|1	1|0	1|0	1|0	0|0	0|0	0|0	0|0	0|1	0|0	0|0	0|0	0|1	1|0	1|0	1|0	1|0	0|0	0|1	0|0	1|0	1|0	1|0	0|1	1|0	0|1	0|0	0|0
chr1	1111866988	.	G	A	999	PASS	DP=5998;VDB=0;SGB=-241.329;RPB=0.991921;MQB=0;BQB=0.996008;MQ0F=0;ICB=0.000446691;HOB=0.127826;AC=322;AN=460;DP4=1643,0,4169,0;MQ=34;ANN=G|intergenic_region|MODIFIER|Asa1G04113-Asa1G04114|Asa1G04113-Asa1G04114|intergenic_region|Asa1G04113-Asa1G04114|||n.1111866988A>G||||||	GT	1|0	0|1	1|0	0|0	0|1	1|0	1|0	0|0	0|0	0|0	0|0	0|1	1|0	1|0	0|0	0|0	0|1	0|0	0|0	0|0	0|0	1|0	0|0	0|0	1|0	1|0	0|1	0|1	0|1	0|1	0|0	0|0	0|0	0|1	0|1	0|1	1|0	0|1	0|0	0|0	0|0
chr1	1111866994	.	T	C	999	PASS	DP=5998;VDB=0;SGB=79.5601;RPB=1;MQB=0;BQB=0.916538;MQ0F=0;ICB=9.39821e-06;HOB=0.155992;AC=132;AN=460;DP4=4169,0,1742,0;MQ=35;ANN=C|intergenic_region|MODIFIER|Asa1G04113-Asa1G04114|Asa1G04113-Asa1G04114|intergenic_region|Asa1G04113-Asa1G04114|||n.1111866994T>C||||||	GT	0|1	1|0	0|1	0|1	1|0	0|1	0|1	1|0	0|0	0|0	0|0	1|0	0|1	0|1	1|0	1|0	1|0	0|0	0|0	0|0	0|0	0|1	0|0	0|0	0|1	0|1	1|0	1|0	1|0	1|0	0|0	0|1	0|0	1|0	1|0	1|0	0|1	1|0	0|1	0|0	0|0
chr1	1111867004	.	G	A	999	PASS	DP=5998;VDB=0;SGB=1950.2;RPB=0.964864;MQB=1.38058e-06;BQB=0.904095;MQ0F=0;ICB=9.94505e-24;HOB=0.33345;AC=131;AN=460;DP4=3985,0,1889,0;MQ=35;ANN=A|intergenic_region|MODIFIER|Asa1G04113-Asa1G04114|Asa1G04113-Asa1G04114|intergenic_region|Asa1G04113-Asa1G04114|||n.1111867004G>A||||||	GT	0|0	0|0	0|0	0|0	0|0	0|0	0|0	0|0	1|1	1|1	1|1	0|0	0|0	0|0	0|1	0|0	0|0	1|1	1|1	1|1	1|1	0|0	1|1	0|0	0|0	0|0	0|0	0|0	0|0	0|0	1|1	0|0	1|1	0|0	0|0	0|0	0|0	0|0	1|0	0|0	1|1
chr1	1111867019	.	G	C	999	PASS	DP=5998;VDB=0;SGB=79.5601;RPB=0.994683;MQB=0;BQB=0.658787;MQ0F=0;ICB=6.56775e-06;HOB=0.158497;AC=133;AN=460;DP4=4106,0,1742,0;MQ=35;ANN=C|intergenic_region|MODIFIER|Asa1G04113-Asa1G04114|Asa1G04113-Asa1G04114|intergenic_region|Asa1G04113-Asa1G04114|||n.1111867019G>C||||||	GT	0|1	1|0	0|1	0|1	1|0	0|1	0|1	1|0	0|0	0|0	0|0	1|0	0|1	0|1	1|0	1|0	1|0	0|0	0|0	0|0	0|0	0|1	0|0	0|0	0|1	0|1	1|0	1|0	1|0	1|0	0|0	0|1	0|0	1|0	1|0	1|0	0|1	1|0	0|1	0|0	0|0
chr1	1111881694	.	G	A	999	PASS	DP=2199;VDB=0;SGB=-86.603;RPB=0.891935;MQB=0;BQB=0.954603;MQ0F=0;ICB=9.6279e-07;HOB=0.171304;AC=138;AN=460;DP4=0,1488,0,611;MQ=44;ANN=A|intergenic_region|MODIFIER|Asa1G04113-Asa1G04114|Asa1G04113-Asa1G04114|intergenic_region|Asa1G04113-Asa1G04114|||n.1111881694G>A||||||	GT	0|1	1|0	0|1	0|1	1|0	0|1	0|0	1|0	0|0	0|0	0|0	1|0	0|1	0|1	1|0	1|0	1|0	0|0	0|0	0|0	0|0	0|1	0|0	0|1	0|1	0|1	1|0	1|0	1|0	0|0	0|0	0|1	0|0	1|0	1|0	1|0	0|1	1|0	0|1	0|0	0|0
chr1	1111881742	.	T	C	999	PASS	DP=4357;VDB=0;SGB=-80.254;RPB=0.989886;MQB=0;MQSB=6.28263e-07;BQB=0.937784;MQ0F=0;ICB=0.00761791;HOB=0.102845;AC=179;AN=460;DP4=1407,27,761,9;MQ=43;ANN=C|intergenic_region|MODIFIER|Asa1G04113-Asa1G04114|Asa1G04113-Asa1G04114|intergenic_region|Asa1G04113-Asa1G04114|||n.1111881742T>C||||||	GT	0|1	1|0	0|1	1|1	1|0	0|1	0|0	1|1	0|0	0|0	0|0	1|0	0|1	0|1	1|0	1|1	1|0	0|0	0|0	0|0	0|0	0|1	0|0	1|1	0|1	0|1	1|0	1|0	1|0	0|0	0|0	1|1	0|0	1|0	1|0	1|0	0|1	1|0	0|1	1|1	0|0
chr1	1111881780	.	T	A	999	PASS	DP=2181;VDB=0;SGB=-69.3738;RPB=0.999456;MQB=0;BQB=0.918373;MQ0F=0;ICB=1.4394e-06;HOB=0.169409;AC=140;AN=458;DP4=1518,0,640,0;MQ=43;ANN=A|intergenic_region|MODIFIER|Asa1G04113-Asa1G04114|Asa1G04113-Asa1G04114|intergenic_region|Asa1G04113-Asa1G04114|||n.1111881780T>A||||||	GT	0|1	1|0	0|1	0|1	1|0	0|1	0|0	1|0	0|0	0|0	0|0	1|0	0|1	0|1	1|0	1|0	1|0	0|0	0|0	0|0	0|0	0|1	0|0	0|1	0|1	0|1	1|0	1|0	1|0	0|0	0|0	0|1	0|0	1|0	1|0	1|0	0|1	1|0	0|1	0|0	0|0
chr1	1111881809	.	A	T	999	PASS	DP=2181;VDB=0;SGB=-7.62646;RPB=0.997192;MQB=0;BQB=0.998438;MQ0F=0;ICB=1.20938e-06;HOB=0.17022;AC=137;AN=458;DP4=1426,0,604,0;MQ=43;ANN=T|intergenic_region|MODIFIER|Asa1G04113-Asa1G04114|Asa1G04113-Asa1G04114|intergenic_region|Asa1G04113-Asa1G04114|||n.1111881809A>T||||||	GT	0|1	1|0	0|1	0|1	1|0	0|1	0|0	1|0	0|0	0|0	0|0	1|0	0|1	0|1	1|0	1|0	1|0	0|0	0|0	0|0	0|0	0|1	0|0	0|1	0|1	0|1	1|0	1|0	1|0	0|0	0|0	0|1	0|0	1|0	1|0	1|0	0|1	1|0	0|1	0|0	0|0
chr1	1111896055	.	G	A	999	PASS	DP=3146;VDB=0;SGB=-93.123;RPB=1.31195e-17;MQB=4.2178e-37;BQB=0.575701;MQ0F=0;ICB=0.00141529;HOB=0.118695;AC=311;AN=458;DP4=886,0,2046,0;MQ=42;ANN=G|intergenic_region|MODIFIER|Asa1G04113-Asa1G04114|Asa1G04113-Asa1G04114|intergenic_region|Asa1G04113-Asa1G04114|||n.1111896055A>G||||||	GT	0|1	1|0	0|1	1|0	1|0	0|1	0|1	1|1	0|0	0|0	0|0	1|0	0|1	0|1	1|0	0|1	1|0	0|0	0|0	0|0	0|0	0|1	0|0	1|1	0|1	0|0	1|0	1|0	1|0	1|0	0|0	1|0	0|0	1|0	1|0	1|0	0|1	1|0	0|1	0|0	0|0
chr1	1111896096	.	A	C	999	PASS	DP=3145;VDB=0;SGB=-98.7863;RPB=0.874091;MQB=0;BQB=0.94844;MQ0F=0;ICB=0.067348;HOB=0.0765217;AC=184;AN=460;DP4=2033,0,1036,0;MQ=42;ANN=C|intergenic_region|MODIFIER|Asa1G04113-Asa1G04114|Asa1G04113-Asa1G04114|intergenic_region|Asa1G04113-Asa1G04114|||n.1111896096A>C||||||	GT	0|1	1|0	0|1	1|1	1|0	0|1	0|1	1|1	0|0	0|0	0|0	1|0	0|1	0|1	1|0	1|1	1|0	0|0	0|0	0|0	0|0	0|1	0|0	1|1	0|1	0|0	1|0	1|0	1|0	1|0	0|0	1|1	0|0	1|0	1|0	1|0	0|1	1|0	0|1	1|1	0|0
chr1	1111920068	.	G	C	999	PASS	DP=3300;VDB=0;SGB=348.686;RPB=0.988983;MQB=0;BQB=0.588618;MQ0F=0;ICB=0.0779427;HOB=0.0544423;AC=40;AN=460;DP4=0,2918,0,257;MQ=43;ANN=C|intergenic_region|MODIFIER|Asa1G04113-Asa1G04114|Asa1G04113-Asa1G04114|intergenic_region|Asa1G04113-Asa1G04114|||n.1111920068G>C||||||	GT	0|0	0|0	0|0	1|0	0|0	0|0	0|0	0|1	0|0	0|0	0|0	0|0	0|0	0|0	0|0	0|1	0|0	0|0	0|0	0|0	0|0	0|0	0|0	1|0	0|0	0|0	0|0	0|0	0|0	0|0	0|0	1|1	0|0	0|0	0|0	0|0	0|0	0|0	0|0	1|1	0|0
chr1	1111920102	.	G	A	999	PASS	DP=3300;VDB=0;SGB=-55.9095;RPB=0.999991;MQB=0;BQB=0.972338;MQ0F=0;ICB=0.0128774;HOB=0.0972495;AC=197;AN=460;DP4=0,1943,0,1210;MQ=43;ANN=A|intergenic_region|MODIFIER|Asa1G04113-Asa1G04114|Asa1G04113-Asa1G04114|intergenic_region|Asa1G04113-Asa1G04114|||n.1111920102G>A||||||	GT	0|1	1|0	0|1	1|1	1|0	0|1	0|1	1|1	0|0	0|0	0|0	1|0	0|1	0|1	1|0	1|1	1|0	0|0	0|0	0|0	0|0	0|1	0|0	1|1	0|1	0|1	1|0	1|0	1|0	1|0	0|0	1|1	0|0	1|0	1|0	1|0	0|1	1|0	0|1	1|1	0|0
chr1	1111920117	.	A	G	999	PASS	DP=3300;VDB=0;SGB=-259.096;RPB=0.994283;MQB=0;BQB=0.121313;MQ0F=0;ICB=1.65778e-05;HOB=0.152325;AC=326;AN=460;DP4=0,1010,0,2081;MQ=43;ANN=A|intergenic_region|MODIFIER|Asa1G04113-Asa1G04114|Asa1G04113-Asa1G04114|intergenic_region|Asa1G04113-Asa1G04114|||n.1111920117G>A||||||	GT	1|0	0|1	1|0	0|0	0|1	1|0	1|0	0|0	0|0	0|0	0|0	0|1	1|0	1|0	0|0	0|0	0|1	0|0	0|0	0|0	0|0	1|0	0|0	0|0	1|0	1|0	0|1	0|1	0|1	0|1	0|0	0|0	0|0	0|1	0|1	0|1	1|0	0|1	0|0	0|0	0|0
chr1	1111920190	.	A	G	999	PASS	DP=3390;VDB=0;SGB=25.8247;RPB=0.991528;MQB=0;BQB=0.0958799;MQ0F=0;ICB=0.0243628;HOB=0.0898393;AC=195;AN=460;DP4=1938,0,1267,0;MQ=45;ANN=G|intergenic_region|MODIFIER|Asa1G04113-Asa1G04114|Asa1G04113-Asa1G04114|intergenic_region|Asa1G04113-Asa1G04114|||n.1111920190A>G||||||	GT	0|1	1|0	0|1	1|1	1|0	0|1	0|1	1|1	0|0	0|0	0|0	1|0	0|1	0|1	1|0	1|1	1|0	0|0	0|0	0|0	0|0	0|1	0|0	1|1	0|1	0|1	1|0	1|0	1|0	1|0	0|0	1|1	0|0	1|0	1|0	1|0	0|1	1|0	0|1	1|1	0|0
chr1	1111920252	.	G	T	999	PASS	DP=3388;VDB=0;SGB=-77.1948;RPB=0.996714;MQB=0;BQB=0.999705;MQ0F=0;ICB=3.46882e-07;HOB=0.177401;AC=137;AN=460;DP4=2391,0,862,0;MQ=45;ANN=T|intergenic_region|MODIFIER|Asa1G04113-Asa1G04114|Asa1G04113-Asa1G04114|intergenic_region|Asa1G04113-Asa1G04114|||n.1111920252G>T||||||	GT	0|1	1|0	0|1	0|1	1|0	0|1	0|1	1|0	0|0	0|0	0|0	1|0	0|1	0|1	1|0	1|0	1|0	0|0	0|0	0|0	0|0	0|1	0|0	0|1	0|1	0|1	1|0	1|0	1|0	1|0	0|0	0|0	0|0	1|0	1|0	1|0	0|1	1|0	0|1	0|0	0|0
chr1	1111924277	.	T	G	999	PASS	DP=2783;VDB=0;SGB=1078.38;RPB=0.99944;MQB=0;BQB=0.318794;MQ0F=0;ICB=1.11333e-30;HOB=0.395857;AC=191;AN=440;DP4=0,1210,0,1478;MQ=45;ANN=G|intergenic_region|MODIFIER|Asa1G04113-Asa1G04114|Asa1G04113-Asa1G04114|intergenic_region|Asa1G04113-Asa1G04114|||n.1111924277T>G||||||	GT	0|0	0|0	0|0	1|1	0|0	0|0	0|0	1|1	1|1	1|1	1|1	0|0	0|0	0|0	1|1	1|1	0|0	1|1	1|1	1|1	1|1	0|0	1|1	1|1	0|0	0|0	0|0	0|0	0|0	0|0	1|1	1|1	1|1	0|0	0|0	0|0	0|0	0|0	1|1	1|1	1|1
chr1	1111924279	.	A	C	895	PASS	DP=2784;VDB=0;SGB=326.774;RPB=0.999658;MQB=0;BQB=0.568807;MQ0F=0;ICB=7.77903e-05;HOB=0.104793;AC=36;AN=440;DP4=0,2560,0,194;MQ=45;ANN=C|intergenic_region|MODIFIER|Asa1G04113-Asa1G04114|Asa1G04113-Asa1G04114|intergenic_region|Asa1G04113-Asa1G04114|||n.1111924279A>C||||||	GT	0|0	0|0	0|0	1|1	0|0	0|0	0|0	1|1	0|0	0|0	0|0	0|0	0|0	0|0	0|0	1|1	0|0	0|0	0|0	0|0	0|0	0|0	0|0	1|1	0|0	0|0	0|0	0|0	0|0	0|0	0|0	1|1	0|0	0|0	0|0	0|0	0|0	0|0	0|0	1|1	0|0
chr1	1111924330	.	T	C	811	PASS	DP=2784;VDB=0;SGB=328.939;RPB=0.995669;MQB=0;BQB=0.890018;MQ0F=0;ICB=5.54325e-05;HOB=0.105951;AC=35;AN=438;DP4=0,2433,0,185;MQ=45;ANN=C|intergenic_region|MODIFIER|Asa1G04113-Asa1G04114|Asa1G04113-Asa1G04114|intergenic_region|Asa1G04113-Asa1G04114|||n.1111924330T>C||||||	GT	0|0	0|0	0|0	1|1	0|0	0|0	0|0	1|1	0|0	0|0	0|0	0|0	0|0	0|0	0|0	1|1	0|0	0|0	0|0	0|0	0|0	0|0	0|0	1|1	0|0	0|0	0|0	0|0	0|0	0|0	0|0	1|1	0|0	0|0	0|0	0|0	0|0	0|0	0|0	1|1	0|0
chr1	1111924340	.	G	T	745	PASS	DP=2785;VDB=0;SGB=280.547;RPB=0.998448;MQB=0;BQB=0.223183;MQ0F=0;ICB=0.000278972;HOB=0.0964359;AC=35;AN=440;DP4=0,2400,0,178;MQ=45;ANN=T|intergenic_region|MODIFIER|Asa1G04113-Asa1G04114|Asa1G04113-Asa1G04114|intergenic_region|Asa1G04113-Asa1G04114|||n.1111924340G>T||||||	GT	0|0	0|0	0|0	1|1	0|0	0|0	0|0	1|1	0|0	0|0	0|0	0|0	0|0	0|0	0|0	1|1	0|0	0|0	0|0	0|0	0|0	0|0	0|0	1|1	0|0	0|0	0|0	0|0	0|0	0|0	0|0	1|1	0|0	0|0	0|0	0|0	0|0	0|0	0|0	1|1	0|0
chr1	1111924510	.	C	T	999	PASS	DP=2799;VDB=0;SGB=304.554;RPB=0.999817;MQB=0;BQB=0.906209;MQ0F=0;ICB=0.000197344;HOB=0.101299;AC=39;AN=446;DP4=2480,0,203,0;MQ=47;ANN=T|intergenic_region|MODIFIER|Asa1G04113-Asa1G04114|Asa1G04113-Asa1G04114|intergenic_region|Asa1G04113-Asa1G04114|||n.1111924510C>T||||||	GT	0|0	0|0	0|0	1|1	0|0	0|0	0|0	1|1	0|0	0|0	0|0	0|0	0|0	0|0	0|0	1|1	0|0	0|0	0|0	0|0	0|0	0|0	0|0	1|1	0|0	0|0	0|0	0|0	0|0	0|0	0|0	1|1	0|0	0|0	0|0	0|0	0|0	0|0	0|0	1|1	0|0
chr1	1111926357	.	A	G	999	PASS	DP=3336;VDB=0;SGB=68.7048;RPB=0.999964;MQB=0;BQB=0.0118972;MQ0F=0;ICB=0.181459;HOB=0.0610957;AC=176;AN=456;DP4=0,1906,0,1155;MQ=42;ANN=G|intergenic_region|MODIFIER|Asa1G04113-Asa1G04114|Asa1G04113-Asa1G04114|intergenic_region|Asa1G04113-Asa1G04114|||n.1111926357A>G||||||	GT	0|1	1|0	0|1	1|1	1|0	0|1	0|1	1|1	0|0	0|0	0|0	1|0	0|1	0|1	1|0	1|1	1|0	0|0	0|0	0|0	0|0	0|1	0|0	1|1	0|1	0|1	1|0	1|0	1|0	1|0	0|0	1|1	0|0	1|0	1|0	1|0	0|1	1|0	0|1	1|1	0|0
chr1	1111926442	.	T	A	999	PASS	DP=3336;VDB=0;SGB=32.3525;RPB=0.995268;MQB=0;BQB=0.134577;MQ0F=0;ICB=0.000940664;HOB=0.122817;AC=151;AN=456;DP4=0,2075,0,987;MQ=42;ANN=A|intergenic_region|MODIFIER|Asa1G04113-Asa1G04114|Asa1G04113-Asa1G04114|intergenic_region|Asa1G04113-Asa1G04114|||n.1111926442T>A||||||	GT	0|1	1|0	0|1	1|1	1|0	0|1	0|1	1|1	0|0	0|0	0|0	1|0	0|1	0|1	1|0	1|1	1|0	0|0	0|0	0|0	0|0	0|1	0|0	0|1	0|1	0|1	1|0	1|0	1|0	1|0	0|0	1|1	0|0	1|0	1|0	1|0	0|1	1|0	0|1	0|0	0|0
chr1	1111926472	.	C	A	999	PASS	DP=6533;VDB=8.88936e-40;SGB=-191.787;RPB=0.626188;MQB=0;MQSB=0;BQB=0.392308;MQ0F=0;ICB=0.00141529;HOB=0.118695;AC=311;AN=458;DP4=1028,49,2138,152;MQ=35;ANN=C|intergenic_region|MODIFIER|Asa1G04113-Asa1G04114|Asa1G04113-Asa1G04114|intergenic_region|Asa1G04113-Asa1G04114|||n.1111926472A>C||||||	GT	0|1	1|0	0|1	1|1	1|0	0|1	0|1	1|1	0|0	0|0	0|0	0|0	0|1	0|1	1|0	1|1	1|0	0|0	0|0	0|0	0|0	0|1	0|0	1|1	0|1	0|1	1|0	1|0	1|0	1|0	0|0	1|1	0|0	1|0	1|0	1|0	0|1	1|0	0|1	0|0	0|0
chr1	1111926499	.	G	C	999	PASS	DP=3202;VDB=0;SGB=20.8625;RPB=0.998826;MQB=0;BQB=2.9921e-13;MQ0F=0;ICB=0.000634787;HOB=0.127644;AC=168;AN=450;DP4=1874,0,1092,0;MQ=36;ANN=C|intergenic_region|MODIFIER|Asa1G04113-Asa1G04114|Asa1G04113-Asa1G04114|intergenic_region|Asa1G04113-Asa1G04114|||n.1111926499G>C||||||	GT	0|0	1|0	0|1	1|1	1|0	0|1	0|1	1|1	0|0	0|0	0|0	1|0	0|1	0|1	1|0	1|1	1|0	0|0	0|0	0|0	0|0	0|1	0|0	1|1	0|1	0|1	1|0	1|0	1|0	1|0	0|0	1|1	0|0	1|0	1|0	1|0	0|1	1|0	0|0	1|1	0|0
chr1	1111926529	.	T	C	999	PASS	DP=3202;VDB=0;SGB=83.7733;RPB=0.993874;MQB=0;BQB=0.0281895;MQ0F=0;ICB=0.0128296;HOB=0.0977778;AC=150;AN=450;DP4=2012,0,992,0;MQ=36;ANN=C|intergenic_region|MODIFIER|Asa1G04113-Asa1G04114|Asa1G04113-Asa1G04114|intergenic_region|Asa1G04113-Asa1G04114|||n.1111926529T>C||||||	GT	0|1	1|0	0|1	1|1	1|0	0|1	0|1	1|1	0|0	0|0	0|0	0|0	0|1	0|1	1|0	1|1	1|0	0|0	0|0	0|0	0|0	0|0	0|0	1|1	0|1	0|1	1|0	1|0	1|0	1|0	0|0	1|1	0|0	1|0	1|0	1|0	0|1	1|0	0|1	1|0	0|0
chr1	1111926535	.	G	A	999	PASS	DP=3202;VDB=0;SGB=45.7419;RPB=0.999229;MQB=0;BQB=0.314714;MQ0F=0;ICB=0.00400176;HOB=0.109877;AC=145;AN=450;DP4=2118,0,986,0;MQ=36;ANN=A|intergenic_region|MODIFIER|Asa1G04113-Asa1G04114|Asa1G04113-Asa1G04114|intergenic_region|Asa1G04113-Asa1G04114|||n.1111926535G>A||||||	GT	0|1	1|0	0|1	1|1	1|0	0|1	0|1	1|1	0|0	0|0	0|0	0|0	0|1	0|1	1|0	1|1	1|0	0|0	0|0	0|0	0|0	0|1	0|0	1|1	0|1	0|1	1|0	1|0	1|0	1|0	0|0	1|1	0|0	1|0	1|0	1|0	0|1	1|0	0|1	0|0	0|0
chr1	1111926598	.	G	A	999	PASS	DP=3201;VDB=0;SGB=161.767;RPB=1;MQB=0;BQB=0.486308;MQ0F=0;ICB=0.000390868;HOB=0.128632;AC=118;AN=450;DP4=2280,0,857,0;MQ=36;ANN=A|intergenic_region|MODIFIER|Asa1G04113-Asa1G04114|Asa1G04113-Asa1G04114|intergenic_region|Asa1G04113-Asa1G04114|||n.1111926598G>A||||||	GT	0|1	1|0	0|1	0|0	1|0	0|1	0|1	0|0	0|0	0|0	0|0	0|0	0|1	0|1	1|0	0|0	1|0	0|0	0|0	0|0	0|0	0|0	0|0	0|0	0|1	0|1	1|0	1|0	1|0	1|0	0|0	0|0	0|0	1|0	1|0	1|0	0|1	1|0	0|1	0|0	0|0
chr1	1111953745	.	T	A	999	PASS	DP=4383;VDB=0;SGB=454.419;RPB=0.630526;MQB=0;MQSB=0.00301031;BQB=0.402157;MQ0F=0;ICB=0.00360811;HOB=0.0763143;AC=34;AN=458;DP4=3010,7,267,0;MQ=45;ANN=A|intergenic_region|MODIFIER|Asa1G04113-Asa1G04114|Asa1G04113-Asa1G04114|intergenic_region|Asa1G04113-Asa1G04114|||n.1111953745T>A||||||	GT	0|0	0|0	0|0	0|1	0|0	0|0	0|0	1|1	0|0	0|0	0|0	0|0	0|0	0|0	0|0	1|0	0|0	0|0	0|0	0|0	0|0	0|0	0|0	1|1	0|0	0|0	0|0	0|0	0|0	0|0	0|0	1|1	0|0	0|0	0|0	0|0	0|0	0|0	0|0	0|0	0|0
chr1	1111953773	.	G	A	999	PASS	DP=4387;VDB=0;SGB=87.4623;RPB=0.609891;MQB=0;MQSB=3.81879e-05;BQB=0;MQ0F=0;ICB=0.349377;HOB=0.041172;AC=394;AN=460;DP4=158,7,3861,0;MQ=45;ANN=G|intergenic_region|MODIFIER|Asa1G04113-Asa1G04114|Asa1G04113-Asa1G04114|intergenic_region|Asa1G04113-Asa1G04114|||n.1111953773A>G||||||	GT	0|1	0|0	0|1	0|0	0|0	0|0	0|1	0|0	0|0	0|0	0|0	1|0	0|0	0|1	1|0	0|0	0|0	0|0	0|0	0|0	0|0	0|1	0|0	0|0	0|0	0|0	0|0	0|0	1|0	1|0	0|0	0|0	0|0	1|0	0|0	0|0	0|1	1|0	0|0	0|0	0|0
chr1	1111965202	.	G	A	999	PASS	DP=2184;VDB=0;SGB=279.811;RPB=0.861789;MQB=0;BQB=0.943331;MQ0F=0;ICB=0.02262;HOB=0.0686578;AC=44;AN=460;DP4=0,1909,0,207;MQ=40;ANN=A|intergenic_region|MODIFIER|Asa1G04113-Asa1G04114|Asa1G04113-Asa1G04114|intergenic_region|Asa1G04113-Asa1G04114|||n.1111965202G>A||||||	GT	0|0	0|0	0|0	0|1	0|0	0|0	0|0	1|0	0|0	0|0	0|0	0|0	0|0	0|0	0|0	1|0	0|0	0|0	0|0	0|0	0|0	0|0	0|0	0|1	0|0	0|0	0|0	0|0	0|0	0|0	0|0	0|1	0|0	0|0	0|0	0|0	0|0	0|0	0|0	1|1	0|0
chr1	1111965218	.	A	G	999	PASS	DP=2184;VDB=0;SGB=481.155;RPB=0.477308;MQB=0;BQB=0.663294;MQ0F=0;ICB=3.51231e-22;HOB=0.327703;AC=213;AN=460;DP4=0,921,0,1194;MQ=41;ANN=G|intergenic_region|MODIFIER|Asa1G04113-Asa1G04114|Asa1G04113-Asa1G04114|intergenic_region|Asa1G04113-Asa1G04114|||n.1111965218A>G||||||	GT	0|0	0|0	0|0	0|1	0|0	0|0	0|0	1|0	1|1	1|1	1|1	0|0	0|0	0|0	0|1	1|0	0|0	1|1	1|1	1|1	1|1	0|0	1|1	0|1	0|0	0|0	0|0	0|0	0|0	0|0	1|1	0|1	1|1	0|0	0|0	0|0	0|0	0|0	1|0	1|1	1|1
chr1	1111965228	.	T	A	999	PASS	DP=2184;VDB=0;SGB=206.812;RPB=0.24752;MQB=0;BQB=0.0955405;MQ0F=0;ICB=1.17741e-21;HOB=0.323667;AC=246;AN=460;DP4=0,1190,0,915;MQ=40;ANN=A|intergenic_region|MODIFIER|Asa1G04113-Asa1G04114|Asa1G04113-Asa1G04114|intergenic_region|Asa1G04113-Asa1G04114|||n.1111965228T>A||||||	GT	1|1	1|1	1|1	1|0	1|1	1|1	1|1	0|1	0|0	0|0	0|0	1|1	0|1	1|1	1|0	0|1	1|1	0|0	0|0	0|0	0|0	1|1	0|0	1|0	1|1	1|1	1|1	1|1	1|1	1|1	0|0	1|0	0|0	1|1	1|1	1|1	1|1	1|1	0|1	0|0	0|0
chr1	1111965263	.	T	C	999	PASS	DP=2184;VDB=0;SGB=514.016;RPB=0.728289;MQB=0;BQB=0.641485;MQ0F=0;ICB=3.54785e-24;HOB=0.343348;AC=209;AN=458;DP4=0,909,0,1131;MQ=41;ANN=C|intergenic_region|MODIFIER|Asa1G04113-Asa1G04114|Asa1G04113-Asa1G04114|intergenic_region|Asa1G04113-Asa1G04114|||n.1111965263T>C||||||	GT	0|0	0|0	0|0	0|1	0|0	0|0	0|0	1|0	1|1	1|1	1|1	0|0	0|0	0|0	0|1	1|0	0|0	1|1	1|1	1|1	1|1	0|0	1|1	0|1	0|0	0|0	0|0	0|0	0|0	0|0	1|1	0|1	1|1	0|0	0|0	0|0	0|0	0|0	1|0	1|1	1|1
chr1	1111965388	.	T	C	999	PASS	DP=2880;VDB=0;SGB=-188.313;RPB=0.999979;MQB=0;BQB=0.662477;MQ0F=0;ICB=1.76144e-07;HOB=0.18189;AC=318;AN=460;DP4=900,0,1865,0;MQ=47;ANN=T|intergenic_region|MODIFIER|Asa1G04113-Asa1G04114|Asa1G04113-Asa1G04114|intergenic_region|Asa1G04113-Asa1G04114|||n.1111965388C>T||||||	GT	0|1	1|0	0|1	1|0	1|0	0|1	0|1	0|1	0|0	0|0	0|0	1|0	0|1	0|1	1|0	0|1	1|0	0|0	0|0	0|0	0|0	0|1	0|0	1|0	0|1	1|1	1|0	1|0	1|0	1|0	0|0	1|0	0|0	1|0	1|0	1|0	0|1	1|0	0|1	0|0	0|0
chr1	1111982595	.	G	A	999	PASS	DP=3547;VDB=0;SGB=16.1704;RPB=0.999279;MQB=0;BQB=0.940686;MQ0F=0;ICB=1.47995e-07;HOB=0.182618;AC=139;AN=460;DP4=0,2455,0,1029;MQ=40;ANN=A|intergenic_region|MODIFIER|Asa1G04113-Asa1G04114|Asa1G04113-Asa1G04114|intergenic_region|Asa1G04113-Asa1G04114|||n.1111982595G>A||||||	GT	0|1	1|0	0|1	0|0	1|0	0|1	0|1	0|1	0|0	0|0	0|0	1|0	0|1	0|1	1|0	0|1	1|0	0|0	0|0	0|0	0|0	0|1	0|0	1|0	0|1	0|1	1|0	1|0	1|0	1|0	0|0	1|0	0|0	1|0	1|0	1|0	0|1	1|0	0|1	0|0	0|0
chr1	1111982626	.	A	G	999	PASS	DP=3547;VDB=0;SGB=46.2802;RPB=0.896863;MQB=0;BQB=0.600415;MQ0F=0;ICB=0.0352294;HOB=0.0852174;AC=184;AN=460;DP4=0,2213,0,1268;MQ=40;ANN=G|intergenic_region|MODIFIER|Asa1G04113-Asa1G04114|Asa1G04113-Asa1G04114|intergenic_region|Asa1G04113-Asa1G04114|||n.1111982626A>G||||||	GT	0|1	1|0	0|1	1|1	1|0	0|1	0|1	1|1	0|0	0|0	0|0	1|0	0|1	0|1	1|0	1|1	1|0	0|0	0|0	0|0	0|0	0|1	0|0	1|1	0|1	0|1	1|0	1|0	1|0	1|0	0|0	1|1	0|0	1|0	1|0	1|0	0|1	1|0	0|1	1|1	0|0
chr1	1111982629	.	T	A	999	PASS	DP=3547;VDB=0;SGB=68.4033;RPB=0.942485;MQB=0;BQB=0.132507;MQ0F=0;ICB=0.00814946;HOB=0.102231;AC=264;AN=460;DP4=0,1316,0,2119;MQ=40;ANN=T|intergenic_region|MODIFIER|Asa1G04113-Asa1G04114|Asa1G04113-Asa1G04114|intergenic_region|Asa1G04113-Asa1G04114|||n.1111982629A>T||||||	GT	0|1	1|0	0|1	1|1	1|0	0|1	0|1	1|1	0|0	0|0	0|0	1|0	0|1	0|1	1|0	1|1	1|0	0|0	0|0	0|0	0|0	0|1	0|0	1|1	0|1	0|1	1|0	1|0	1|0	1|0	0|0	1|1	0|0	1|0	1|0	1|0	0|1	1|0	0|1	1|1	0|0
chr1	1111982664	.	A	C	999	PASS	DP=3549;VDB=0;SGB=-63.6848;RPB=4.52565e-05;MQB=0;MQSB=0.0440377;BQB=0.441043;MQ0F=0;ICB=2.27625e-07;HOB=0.18;AC=138;AN=460;DP4=2,2477,0,1020;MQ=40;ANN=C|intergenic_region|MODIFIER|Asa1G04113-Asa1G04114|Asa1G04113-Asa1G04114|intergenic_region|Asa1G04113-Asa1G04114|||n.1111982664A>C||||||	GT	0|1	1|0	0|1	0|0	1|0	0|1	0|1	0|1	0|0	0|0	0|0	1|0	0|1	0|1	1|0	0|1	1|0	0|0	0|0	0|0	0|0	0|1	0|0	1|0	0|1	0|1	1|0	1|0	1|0	1|0	0|0	1|0	0|0	1|0	1|0	1|0	0|1	1|0	0|1	0|0	0|0
chr1	1111982829	.	C	T	999	PASS	DP=3599;VDB=0;SGB=262.824;RPB=0.999938;MQB=0;BQB=0.80841;MQ0F=0;ICB=0.962476;HOB=0.00544423;AC=24;AN=460;DP4=3304,0,177,0;MQ=48;ANN=T|intergenic_region|MODIFIER|Asa1G04113-Asa1G04114|Asa1G04113-Asa1G04114|intergenic_region|Asa1G04113-Asa1G04114|||n.1111982829C>T||||||	GT	0|0	0|0	0|0	0|1	0|0	0|0	0|0	1|0	0|0	0|0	0|0	0|0	0|0	0|0	0|0	1|0	0|0	0|0	0|0	0|0	0|0	0|0	0|0	0|1	0|0	0|0	0|0	0|0	0|0	0|0	0|0	0|1	0|0	0|0	0|0	0|0	0|0	0|0	0|0	0|0	0|0
chr1	1111982876	.	C	T	999	PASS	DP=3573;VDB=0;SGB=-296.261;RPB=0.991501;MQB=0;BQB=0;MQ0F=0;ICB=3.84273e-08;HOB=0.190586;AC=318;AN=460;DP4=1090,0,2419,0;MQ=48;ANN=C|intergenic_region|MODIFIER|Asa1G04113-Asa1G04114|Asa1G04113-Asa1G04114|intergenic_region|Asa1G04113-Asa1G04114|||n.1111982876T>C||||||	GT	0|1	1|0	0|1	1|0	1|0	0|1	0|1	0|1	0|0	0|0	0|0	1|0	0|1	0|1	1|0	0|1	1|0	0|0	0|0	0|0	0|0	0|1	0|0	1|0	0|1	0|1	1|0	1|0	1|0	1|0	0|0	1|0	0|0	1|0	1|0	1|0	0|1	1|0	0|1	0|0	0|0
chr1	1111992613	.	C	G	999	PASS	DP=2718;VDB=0;SGB=246.29;RPB=0.999685;MQB=0;BQB=0.919762;MQ0F=0;ICB=0.967113;HOB=0.005;AC=23;AN=460;DP4=0,2507,0,156;MQ=49;ANN=G|intergenic_region|MODIFIER|Asa1G04113-Asa1G04114|Asa1G04113-Asa1G04114|intergenic_region|Asa1G04113-Asa1G04114|||n.1111992613C>G||||||	GT	0|0	0|0	0|0	0|1	0|0	0|0	0|0	1|0	0|0	0|0	0|0	0|0	0|0	0|0	0|0	1|0	0|0	0|0	0|0	0|0	0|0	0|0	0|0	0|1	0|0	0|0	0|0	0|0	0|0	0|0	0|0	0|1	0|0	0|0	0|0	0|0	0|0	0|0	0|0	0|0	0|0
chr1	1111999965	.	C	T	999	PASS	DP=2338;VDB=0;SGB=-130.343;RPB=0.997684;MQB=0;BQB=0.000511279;MQ0F=0;ICB=4.58932e-05;HOB=0.144811;AC=329;AN=460;DP4=0,496,0,1632;MQ=46;ANN=C|intergenic_region|MODIFIER|Asa1G04113-Asa1G04114|Asa1G04113-Asa1G04114|intergenic_region|Asa1G04113-Asa1G04114|||n.1111999965T>C||||||	GT	0|1	1|0	0|1	1|0	1|0	0|1	0|1	0|1	0|0	0|0	0|0	1|0	0|1	0|1	1|0	0|1	1|0	0|0	0|0	0|0	0|0	0|1	0|0	0|0	0|1	0|1	1|0	0|0	1|0	1|0	0|0	1|1	0|0	1|0	1|0	1|0	0|1	1|0	0|1	0|0	0|0
chr1	1112000074	.	T	A	999	PASS	DP=2320;VDB=0;SGB=-70.0081;RPB=0.999769;MQB=0;BQB=0.99339;MQ0F=0;ICB=9.23695e-05;HOB=0.138989;AC=125;AN=460;DP4=1705,0,565,0;MQ=44;ANN=A|intergenic_region|MODIFIER|Asa1G04113-Asa1G04114|Asa1G04113-Asa1G04114|intergenic_region|Asa1G04113-Asa1G04114|||n.1112000074T>A||||||	GT	0|1	1|0	0|1	1|0	1|0	0|1	0|1	0|1	0|0	0|0	0|0	1|0	0|1	0|1	1|0	0|1	1|0	0|0	0|0	0|0	0|0	0|1	0|0	0|0	0|1	0|1	1|0	0|0	1|0	1|0	0|0	1|1	0|0	1|0	1|0	1|0	0|1	0|0	0|1	0|0	0|0
chr1	1112000128	.	A	T	999	PASS	DP=2320;VDB=0;SGB=-70.0551;RPB=0.998968;MQB=0;BQB=0.999969;MQ0F=0;ICB=0.000268129;HOB=0.1312;AC=129;AN=460;DP4=1641,0,565,0;MQ=44;ANN=T|intergenic_region|MODIFIER|Asa1G04113-Asa1G04114|Asa1G04113-Asa1G04114|intergenic_region|Asa1G04113-Asa1G04114|||n.1112000128A>T||||||	GT	0|1	1|0	0|1	1|0	1|0	0|1	0|1	0|1	0|0	0|0	0|0	1|0	0|1	0|1	1|0	0|1	1|0	0|0	0|0	0|0	0|0	0|1	0|0	0|0	0|1	0|1	1|0	0|0	1|0	1|0	0|0	1|1	0|0	1|0	1|0	1|0	0|1	0|0	0|1	0|0	0|0
chr1	1112000147	.	C	T	999	PASS	DP=2320;VDB=0;SGB=-60.4313;RPB=0.994387;MQB=0;BQB=0.663086;MQ0F=0;ICB=0.201491;HOB=0.0590854;AC=181;AN=458;DP4=1467,0,770,0;MQ=44;ANN=T|intergenic_region|MODIFIER|Asa1G04113-Asa1G04114|Asa1G04113-Asa1G04114|intergenic_region|Asa1G04113-Asa1G04114|||n.1112000147C>T||||||	GT	0|1	1|0	0|1	1|1	1|0	0|1	0|1	1|1	0|0	0|0	0|0	1|0	0|1	0|1	1|0	1|1	1|0	0|0	0|0	0|0	0|0	0|1	0|0	1|1	0|1	0|1	1|0	0|0	1|0	1|0	0|0	1|1	0|0	1|0	1|0	1|0	0|1	0|0	0|1	1|1	0|0
chr1	1112005579	.	C	T	999	PASS	DP=2858;VDB=0;SGB=1033.9;RPB=0.990885;MQB=0;MQSB=0.00261192;BQB=0.421199;MQ0F=0;ICB=4.56044e-24;HOB=0.358222;AC=165;AN=418;DP4=0,1406,4,1337;MQ=47;ANN=T|intergenic_region|MODIFIER|Asa1G04113-Asa1G04114|Asa1G04113-Asa1G04114|intergenic_region|Asa1G04113-Asa1G04114|||n.1112005579C>T||||||	GT	0|0	0|0	0|0	0|0	0|0	0|0	0|0	0|0	1|1	1|1	1|1	0|0	0|0	0|1	1|1	0|0	0|0	1|1	1|1	1|1	1|1	0|0	1|1	0|0	0|0	0|0	0|0	0|0	1|0	0|0	1|1	0|0	1|1	0|0	0|0	0|0	0|0	0|0	1|1	1|1	1|1
chr1	1112005712	.	G	C	999	PASS	DP=2854;VDB=0;SGB=1030.68;RPB=0.999422;MQB=0;BQB=0.607819;MQ0F=0;ICB=3.06059e-25;HOB=0.370684;AC=162;AN=410;DP4=1403,0,1330,0;MQ=47;ANN=C|intergenic_region|MODIFIER|Asa1G04113-Asa1G04114|Asa1G04113-Asa1G04114|intergenic_region|Asa1G04113-Asa1G04114|||n.1112005712G>C||||||	GT	0|0	0|0	0|0	0|0	0|0	0|0	0|0	0|0	1|1	1|1	1|1	0|0	0|0	0|1	1|1	0|0	0|0	1|1	1|1	1|1	1|1	0|0	1|1	0|0	0|0	0|0	0|0	0|0	1|0	0|0	1|1	0|0	1|1	0|0	0|0	0|0	0|0	0|0	1|1	1|1	1|1
chr1	1112050993	.	A	C	999	PASS	DP=2857;VDB=0;SGB=-19.0008;RPB=0.986974;MQB=0;BQB=0.952491;MQ0F=0;ICB=0.0810191;HOB=0.0735824;AC=263;AN=464;DP4=0,1223,0,1531;MQ=47;ANN=A|intergenic_region|MODIFIER|Asa1G04113-Asa1G04114|Asa1G04113-Asa1G04114|intergenic_region|Asa1G04113-Asa1G04114|||n.1112050993C>A||||||	GT	0|1	1|0	0|1	1|1	1|0	0|1	0|1	1|1	0|0	0|0	0|0	1|0	0|1	0|1	1|0	1|1	1|0	0|0	0|0	0|0	0|0	0|1	0|0	1|1	0|1	0|1	1|0	1|0	1|0	1|0	0|0	1|1	0|0	1|0	1|0	1|0	0|1	1|0	0|1	1|1	0|0
chr1	1112051134	.	C	T	999	PASS	DP=2786;VDB=0;SGB=119.669;RPB=0.997116;MQB=0;BQB=0.999001;MQ0F=0;ICB=0.648222;HOB=0.0218817;AC=37;AN=458;DP4=2538,0,163,0;MQ=47;ANN=T|intergenic_region|MODIFIER|Asa1G04113-Asa1G04114|Asa1G04113-Asa1G04114|intergenic_region|Asa1G04113-Asa1G04114|||n.1112051134C>T||||||	GT	0|0	0|0	0|0	0|1	0|0	0|0	0|0	1|0	0|0	0|0	0|0	0|0	0|0	0|0	0|0	1|0	0|0	0|0	0|0	0|0	0|0	0|0	0|0	0|1	0|0	0|0	0|0	0|0	0|0	0|0	0|0	0|1	0|0	0|0	0|0	0|0	0|0	0|0	0|0	1|1	0|0
chr1	1112051197	.	C	T	999	PASS	DP=2774;VDB=0;SGB=-226.554;RPB=1;MQB=0;BQB=0;MQ0F=0;ICB=6.22327e-07;HOB=0.174787;AC=316;AN=458;DP4=927,0,1763,0;MQ=47;ANN=C|intergenic_region|MODIFIER|Asa1G04113-Asa1G04114|Asa1G04113-Asa1G04114|intergenic_region|Asa1G04113-Asa1G04114|||n.1112051197T>C||||||	GT	0|1	1|0	0|1	1|0	1|0	0|1	0|1	0|1	0|0	0|0	0|0	1|0	0|1	0|1	1|0	0|1	1|0	0|0	0|0	0|0	0|0	0|1	0|0	1|0	0|1	0|1	1|0	1|0	1|0	1|0	0|0	1|0	0|0	1|0	1|0	1|0	0|1	1|0	0|1	0|0	0|0
chr1	1112075673	.	C	T	999	PASS	DP=3458;VDB=0;SGB=250.379;RPB=0.921396;MQB=0;BQB=0.56955;MQ0F=0;ICB=0.864076;HOB=0.0110019;AC=26;AN=460;DP4=0,3143,0,189;MQ=47;ANN=T|intergenic_region|MODIFIER|Asa1G04113-Asa1G04114|Asa1G04113-Asa1G04114|intergenic_region|Asa1G04113-Asa1G04114|||n.1112075673C>T||||||	GT	0|0	0|0	0|0	0|1	0|0	0|0	0|0	1|0	0|0	0|0	0|0	0|0	0|0	0|0	0|0	1|0	0|0	0|0	0|0	0|0	0|0	0|0	0|0	0|1	0|0	0|0	0|0	0|0	0|0	0|0	0|0	0|1	0|0	0|0	0|0	0|0	0|0	0|0	0|0	0|0	0|0
chr1	1112075677	.	G	C	999	PASS	DP=3458;VDB=0;SGB=-34.7625;RPB=0.559395;MQB=0;BQB=0.332643;MQ0F=0;ICB=6.08165e-08;HOB=0.187911;AC=141;AN=460;DP4=0,2340,0,995;MQ=47;ANN=C|intergenic_region|MODIFIER|Asa1G04113-Asa1G04114|Asa1G04113-Asa1G04114|intergenic_region|Asa1G04113-Asa1G04114|||n.1112075677G>C||||||	GT	0|1	1|0	0|1	1|0	1|0	0|1	0|1	0|1	0|0	0|0	0|0	1|0	0|1	0|1	0|0	0|1	1|0	0|0	0|0	0|0	0|0	0|1	0|0	1|0	0|1	0|1	1|0	1|0	1|0	1|0	0|0	1|0	0|0	1|0	1|0	1|0	0|1	1|0	0|1	0|0	0|0
chr1	1112075736	.	A	T	999	PASS	DP=6853;VDB=0;SGB=325.574;RPB=0.57564;MQB=0;MQSB=0.253709;BQB=0.55331;MQ0F=0;ICB=0.975674;HOB=0.00514178;AC=36;AN=460;DP4=3141,94,250,7;MQ=45;ANN=T|intergenic_region|MODIFIER|Asa1G04113-Asa1G04114|Asa1G04113-Asa1G04114|intergenic_region|Asa1G04113-Asa1G04114|||n.1112075736A>T||||||	GT	0|0	0|0	0|0	0|1	0|0	0|0	0|0	1|0	0|0	0|0	0|0	0|0	0|0	0|0	0|0	1|0	0|0	0|0	0|0	0|0	0|0	0|0	0|0	0|1	0|0	0|0	0|0	0|0	0|0	0|0	0|0	0|1	0|0	0|0	0|0	0|0	0|0	0|0	0|0	0|1	0|0
chr1	1112075806	.	T	C	999	PASS	DP=3395;VDB=0;SGB=-17.6424;RPB=0.997476;MQB=0;BQB=0.865787;MQ0F=0;ICB=6.08165e-08;HOB=0.187911;AC=141;AN=460;DP4=2281,0,1004,0;MQ=45;ANN=C|intergenic_region|MODIFIER|Asa1G04113-Asa1G04114|Asa1G04113-Asa1G04114|intergenic_region|Asa1G04113-Asa1G04114|||n.1112075806T>C||||||	GT	0|1	1|0	0|1	1|0	1|0	0|1	0|1	0|1	0|0	0|0	0|0	1|0	0|1	0|1	0|0	0|1	1|0	0|0	0|0	0|0	0|0	0|1	0|0	1|0	0|1	0|1	1|0	1|0	1|0	1|0	0|0	1|0	0|0	1|0	1|0	1|0	0|1	1|0	0|1	0|0	0|0
chr1	1112075817	.	G	C	999	PASS	DP=3395;VDB=0;SGB=15.2971;RPB=0.990837;MQB=0;BQB=0.804898;MQ0F=0;ICB=6.08165e-08;HOB=0.187911;AC=141;AN=460;DP4=2329,0,1019,0;MQ=45;ANN=C|intergenic_region|MODIFIER|Asa1G04113-Asa1G04114|Asa1G04113-Asa1G04114|intergenic_region|Asa1G04113-Asa1G04114|||n.1112075817G>C||||||	GT	0|1	1|0	0|1	1|0	1|0	0|1	0|1	0|1	0|0	0|0	0|0	1|0	0|1	0|1	0|0	0|1	1|0	0|0	0|0	0|0	0|0	0|1	0|0	1|0	0|1	0|1	1|0	1|0	1|0	1|0	0|0	1|0	0|0	1|0	1|0	1|0	0|1	1|0	0|1	0|0	0|0
chr1	1112075851	.	T	C	999	PASS	DP=3395;VDB=0;SGB=288.076;RPB=0.999449;MQB=0;BQB=0.781051;MQ0F=0;ICB=0.02262;HOB=0.0686578;AC=44;AN=460;DP4=3132,0,243,0;MQ=45;ANN=C|intergenic_region|MODIFIER|Asa1G04113-Asa1G04114|Asa1G04113-Asa1G04114|intergenic_region|Asa1G04113-Asa1G04114|||n.1112075851T>C||||||	GT	0|0	0|0	0|0	0|1	0|0	0|0	0|0	1|0	0|0	0|0	0|0	0|0	0|0	0|0	0|0	1|0	0|0	0|0	0|0	0|0	0|0	0|0	0|0	0|1	0|0	0|0	0|0	0|0	0|0	0|0	0|0	0|1	0|0	0|0	0|0	0|0	0|0	0|0	0|0	1|1	0|0
chr1	1112075855	.	C	T	999	PASS	DP=3395;VDB=0;SGB=291.541;RPB=0.999579;MQB=0;BQB=0.129554;MQ0F=0;ICB=0.864076;HOB=0.0110019;AC=26;AN=460;DP4=3139,0,183,0;MQ=45;ANN=T|intergenic_region|MODIFIER|Asa1G04113-Asa1G04114|Asa1G04113-Asa1G04114|intergenic_region|Asa1G04113-Asa1G04114|||n.1112075855C>T||||||	GT	0|0	0|0	0|0	0|1	0|0	0|0	0|0	1|0	0|0	0|0	0|0	0|0	0|0	0|0	0|0	1|0	0|0	0|0	0|0	0|0	0|0	0|0	0|0	0|1	0|0	0|0	0|0	0|0	0|0	0|0	0|0	0|1	0|0	0|0	0|0	0|0	0|0	0|0	0|0	0|0	0|0
chr1	1112133674	.	T	A	999	PASS	DP=6117;VDB=0;SGB=426.397;RPB=0.997706;MQB=0;BQB=0.684319;MQ0F=0;ICB=0.802425;HOB=0.0152147;AC=34;AN=454;DP4=0,5611,0,347;MQ=47;ANN=A|intergenic_region|MODIFIER|Asa1G04113-Asa1G04114|Asa1G04113-Asa1G04114|intergenic_region|Asa1G04113-Asa1G04114|||n.1112133674T>A||||||	GT	0|0	0|0	0|0	0|1	0|0	0|0	0|0	1|0	0|0	0|0	0|0	0|0	0|0	0|0	0|0	1|0	0|0	0|0	0|0	0|0	0|0	0|0	0|0	0|1	0|0	0|0	0|0	0|0	0|0	0|0	0|0	0|1	0|0	0|0	0|0	0|0	0|0	0|0	0|0	1|1	0|0
chr1	1112133749	.	T	C	999	PASS	DP=6117;VDB=0;SGB=397.376;RPB=0.999859;MQB=0;BQB=0.759071;MQ0F=0;ICB=0.602131;HOB=0.0233558;AC=35;AN=454;DP4=0,5575,0,346;MQ=47;ANN=C|intergenic_region|MODIFIER|Asa1G04113-Asa1G04114|Asa1G04113-Asa1G04114|intergenic_region|Asa1G04113-Asa1G04114|||n.1112133749T>C||||||	GT	0|0	0|0	0|0	0|1	0|0	0|0	0|0	1|0	0|0	0|0	0|0	0|0	0|0	0|0	0|0	1|0	0|0	0|0	0|0	0|0	0|0	0|0	0|0	0|1	0|0	0|0	0|0	0|0	0|0	0|0	0|0	0|1	0|0	0|0	0|0	0|0	0|0	0|0	0|0	1|1	0|0
chr1	1112133768	.	G	A	999	PASS	DP=6116;VDB=0;SGB=395.442;RPB=0.997852;MQB=0;BQB=0.367786;MQ0F=0;ICB=3.58972e-05;HOB=0.146801;AC=123;AN=454;DP4=0,4188,0,1647;MQ=47;ANN=A|intergenic_region|MODIFIER|Asa1G04113-Asa1G04114|Asa1G04113-Asa1G04114|intergenic_region|Asa1G04113-Asa1G04114|||n.1112133768G>A||||||	GT	1|0	0|1	1|0	0|0	0|1	1|0	1|0	0|0	0|0	0|0	0|0	0|1	1|0	1|0	1|0	0|0	0|1	0|0	0|0	0|0	0|0	1|0	0|0	0|0	1|0	1|0	0|1	0|1	0|1	0|1	0|0	0|0	0|0	0|1	0|1	0|1	1|0	0|1	0|1	0|0	0|0
chr1	1112133820	.	G	T	999	PASS	DP=6112;VDB=0;SGB=245.303;RPB=0.965077;MQB=0;BQB=0.855449;MQ0F=0;ICB=3.2216e-08;HOB=0.192911;AC=141;AN=454;DP4=3951,0,1847,0;MQ=47;ANN=T|intergenic_region|MODIFIER|Asa1G04113-Asa1G04114|Asa1G04113-Asa1G04114|intergenic_region|Asa1G04113-Asa1G04114|||n.1112133820G>T||||||	GT	0|1	1|0	0|1	1|0	1|0	0|1	0|1	0|1	0|0	0|0	0|0	1|0	0|1	0|1	1|0	0|1	1|0	0|0	0|0	0|0	0|0	0|1	0|0	1|0	0|1	0|1	1|0	1|0	1|0	1|0	0|0	1|0	0|0	1|0	1|0	1|0	0|1	1|0	0|1	0|0	0|0
chr1	1112133844	.	G	A	999	PASS	DP=6112;VDB=0;SGB=203.956;RPB=0.138273;MQB=0;BQB=0.933892;MQ0F=0;ICB=0.93207;HOB=0.0082963;AC=31;AN=454;DP4=5433,0,345,0;MQ=47;ANN=A|intergenic_region|MODIFIER|Asa1G04113-Asa1G04114|Asa1G04113-Asa1G04114|intergenic_region|Asa1G04113-Asa1G04114|||n.1112133844G>A||||||	GT	0|0	0|0	0|0	0|1	0|0	0|0	0|0	1|0	0|0	0|0	0|0	0|0	0|0	0|0	0|0	1|0	0|0	0|0	0|0	0|0	0|0	0|0	0|0	0|1	0|0	0|0	0|0	0|0	0|0	0|0	0|0	0|1	0|0	0|0	0|0	0|0	0|0	0|0	0|0	1|1	0|0
chr1	1112133909	.	G	A	999	PASS	DP=6112;VDB=0;SGB=395.216;RPB=0.421411;MQB=0;BQB=0.594523;MQ0F=0;ICB=1;HOB=0;AC=30;AN=450;DP4=5598,0,331,0;MQ=47;ANN=A|intergenic_region|MODIFIER|Asa1G04113-Asa1G04114|Asa1G04113-Asa1G04114|intergenic_region|Asa1G04113-Asa1G04114|||n.1112133909G>A||||||	GT	0|0	0|0	0|0	0|1	0|0	0|0	0|0	1|0	0|0	0|0	0|0	0|0	0|0	0|0	0|0	1|0	0|0	0|0	0|0	0|0	0|0	0|0	0|0	0|1	0|0	0|0	0|0	0|0	0|0	0|0	0|0	0|1	0|0	0|0	0|0	0|0	0|0	0|0	0|0	1|1	0|0
chr1	1112144147	.	C	T	999	PASS	DP=2982;VDB=0;SGB=-248.072;RPB=0.367573;MQB=0;BQB=0.00100327;MQ0F=0;ICB=0.000110928;HOB=0.137346;AC=129;AN=464;DP4=0,2237,0,619;MQ=26;ANN=T|intergenic_region|MODIFIER|Asa1G04113-Asa1G04114|Asa1G04113-Asa1G04114|intergenic_region|Asa1G04113-Asa1G04114|||n.1112144147C>T||||||	GT	1|0	0|1	1|0	0|0	0|1	1|0	1|0	0|0	0|0	0|0	0|0	0|1	1|0	1|0	0|0	0|0	0|1	0|0	0|0	0|0	0|0	1|0	0|0	0|0	1|0	1|0	0|1	0|1	0|1	0|1	0|0	0|0	0|0	0|1	0|1	0|1	1|0	0|1	0|0	0|0	0|0
chr1	1112144198	.	A	G	999	PASS	DP=2982;VDB=0;SGB=50.9603;RPB=0.66352;MQB=2.98575e-27;BQB=0.610503;MQ0F=0;ICB=0.994815;HOB=0.00263823;AC=50;AN=464;DP4=0,2385,0,476;MQ=26;ANN=G|intergenic_region|MODIFIER|Asa1G04113-Asa1G04114|Asa1G04113-Asa1G04114|intergenic_region|Asa1G04113-Asa1G04114|||n.1112144198A>G||||||	GT	0|0	0|0	0|0	0|1	0|0	0|0	0|0	1|0	0|0	0|0	0|0	0|0	0|0	0|0	1|0	1|0	0|0	0|1	0|0	0|0	0|0	0|0	0|0	0|1	0|0	0|0	0|0	0|0	0|0	0|0	0|0	0|1	0|0	0|0	0|0	0|0	0|0	0|0	0|0	0|0	0|0
chr1	1112144252	.	C	T	999	PASS	DP=3440;VDB=0;SGB=-312.321;RPB=3.38152e-08;MQB=0;MQSB=0;BQB=1.50947e-13;MQ0F=0;ICB=0.000760556;HOB=0.120727;AC=118;AN=464;DP4=442,1734,14,670;MQ=25;ANN=T|intergenic_region|MODIFIER|Asa1G04113-Asa1G04114|Asa1G04113-Asa1G04114|intergenic_region|Asa1G04113-Asa1G04114|||n.1112144252C>T||||||	GT	0|0	0|1	1|0	1|0	0|1	1|0	1|0	0|1	0|0	0|0	0|0	0|1	1|0	1|0	0|0	0|1	0|1	0|0	0|0	0|0	0|0	1|0	0|0	0|0	1|0	1|0	0|1	0|1	0|1	0|1	0|0	0|0	0|0	0|1	0|1	0|1	1|0	0|1	0|1	0|0	0|0
chr1	1112144265	.	A	C	999	PASS	DP=3372;VDB=0;SGB=-213.282;RPB=6.81302e-13;MQB=0;MQSB=0;BQB=1.5767e-21;MQ0F=0;ICB=0.00054776;HOB=0.123911;AC=114;AN=458;DP4=458,1679,10,604;MQ=25;ANN=C|intergenic_region|MODIFIER|Asa1G04113-Asa1G04114|Asa1G04113-Asa1G04114|intergenic_region|Asa1G04113-Asa1G04114|||n.1112144265A>C||||||	GT	0|0	0|1	1|0	1|0	0|1	1|0	1|0	0|1	0|0	0|0	0|0	0|1	1|0	1|0	0|0	0|1	0|1	0|0	0|0	0|0	0|0	1|0	0|0	0|0	1|0	1|0	0|1	0|1	0|1	0|1	0|0	0|0	0|0	0|1	0|1	0|1	1|0	0|1	0|1	0|0	0|0
chr1	1112158295	.	G	A	999	PASS	DP=7950;VDB=0;SGB=-233.837;RPB=0.999453;MQB=0;BQB=0.472767;MQ0F=0;ICB=3.84273e-08;HOB=0.190586;AC=318;AN=460;DP4=0,2377,0,5393;MQ=42;ANN=G|intergenic_region|MODIFIER|Asa1G04113-Asa1G04114|Asa1G04113-Asa1G04114|intergenic_region|Asa1G04113-Asa1G04114|||n.1112158295A>G||||||	GT	1|0	0|1	1|0	1|0	0|1	1|0	1|0	0|1	0|0	0|0	0|0	0|1	1|0	1|0	1|0	0|1	0|1	0|0	0|0	0|0	0|0	1|0	0|0	1|0	1|0	1|0	0|1	0|1	0|1	0|1	0|0	1|0	0|0	0|1	0|1	0|1	1|0	0|1	0|1	0|0	0|0
chr1	1112158317	.	T	C	999	PASS	DP=7950;VDB=0;SGB=212.804;RPB=0.990782;MQB=0;BQB=0.774006;MQ0F=0;ICB=0.0199081;HOB=0.0922117;AC=274;AN=460;DP4=0,3114,0,4668;MQ=42;ANN=T|intergenic_region|MODIFIER|Asa1G04113-Asa1G04114|Asa1G04113-Asa1G04114|intergenic_region|Asa1G04113-Asa1G04114|||n.1112158317C>T||||||	GT	1|0	0|1	1|0	1|1	0|1	1|0	1|0	1|1	0|0	0|0	0|0	0|1	1|0	1|0	1|0	1|1	0|1	0|0	0|0	0|0	0|0	1|0	0|0	1|1	1|0	1|0	0|1	0|1	0|1	0|1	0|0	1|1	0|0	0|1	0|1	0|1	1|0	0|1	0|1	1|1	0|0
chr1	1112158381	.	G	T	999	PASS	DP=15783;VDB=7.68735e-32;SGB=-1976.19;RPB=0.265892;MQB=0.859256;MQSB=1.60226e-37;BQB=0;MQ0F=0;ICB=0.821275;HOB=0.0151229;AC=40;AN=460;DP4=7509,143,276,22;MQ=48;ANN=T|intergenic_region|MODIFIER|Asa1G04113-Asa1G04114|Asa1G04113-Asa1G04114|intergenic_region|Asa1G04113-Asa1G04114|||n.1112158381G>T||||||	GT	0|0	0|0	0|0	0|0	0|1	0|0	1|0	0|0	0|0	0|0	0|0	0|0	1|0	1|0	0|0	0|0	0|0	0|0	0|0	0|0	0|0	0|0	0|0	0|0	1|0	0|0	0|0	0|0	0|0	0|1	0|0	0|0	0|0	0|0	0|1	0|1	0|0	0|1	0|0	0|0	0|0
chr1	1112158384	.	C	A	999	PASS	DP=15840;VDB=0;SGB=464.155;RPB=0.945783;MQB=0;MQSB=5.98299e-32;BQB=0.716354;MQ0F=0;ICB=0.962476;HOB=0.00544423;AC=24;AN=460;DP4=7453,143,362,8;MQ=48;ANN=A|intergenic_region|MODIFIER|Asa1G04113-Asa1G04114|Asa1G04113-Asa1G04114|intergenic_region|Asa1G04113-Asa1G04114|||n.1112158384C>A||||||	GT	0|0	0|0	0|0	0|1	0|0	0|0	0|0	1|0	0|0	0|0	0|0	0|0	0|0	0|0	0|0	1|0	0|0	0|0	0|0	0|0	0|0	0|0	0|0	0|1	0|0	0|0	0|0	0|0	0|0	0|0	0|0	0|1	0|0	0|0	0|0	0|0	0|0	0|0	0|0	0|0	0|0
chr1	1112158414	.	C	T	999	PASS	DP=7906;VDB=0;SGB=923.476;RPB=0;MQB=0;BQB=0.0629509;MQ0F=0;ICB=0.02262;HOB=0.0686578;AC=44;AN=460;DP4=6517,0,753,0;MQ=48;ANN=T|intergenic_region|MODIFIER|Asa1G04113-Asa1G04114|Asa1G04113-Asa1G04114|intergenic_region|Asa1G04113-Asa1G04114|||n.1112158414C>T||||||	GT	0|0	0|0	0|0	0|1	0|0	0|0	0|0	1|0	0|0	0|0	0|0	0|0	0|0	0|0	0|0	1|0	0|0	0|0	0|0	0|0	0|0	0|0	0|0	0|1	0|0	0|0	0|0	0|0	0|0	0|0	0|0	0|1	0|0	0|0	0|0	0|0	0|0	0|0	0|0	1|1	0|0
chr1	1112187723	.	T	A	999	PASS	DP=5601;VDB=0;SGB=160.653;RPB=0.997795;MQB=0;BQB=0.683283;MQ0F=0;ICB=0.0088326;HOB=0.103347;AC=282;AN=440;DP4=0,1940,0,3507;MQ=41;ANN=T|intergenic_region|MODIFIER|Asa1G04113-Asa1G04114|Asa1G04113-Asa1G04114|intergenic_region|Asa1G04113-Asa1G04114|||n.1112187723A>T||||||	GT	1|0	0|1	1|0	1|1	0|1	1|0	1|0	1|1	0|0	0|0	0|0	0|1	1|0	1|0	1|0	1|1	0|1	0|0	0|0	0|0	0|0	1|0	0|0	1|1	1|0	1|0	0|1	0|1	0|1	0|1	0|0	1|1	0|0	0|1	0|1	0|1	1|0	0|1	0|1	1|1	0|0
chr1	1112187807	.	T	G	999	PASS	DP=5601;VDB=0;SGB=357.492;RPB=0.999461;MQB=0;BQB=0.661521;MQ0F=0;ICB=0.0088326;HOB=0.103347;AC=158;AN=440;DP4=0,3492,0,1894;MQ=41;ANN=G|intergenic_region|MODIFIER|Asa1G04113-Asa1G04114|Asa1G04113-Asa1G04114|intergenic_region|Asa1G04113-Asa1G04114|||n.1112187807T>G||||||	GT	1|0	0|1	1|0	1|1	0|1	1|0	1|0	1|1	0|0	0|0	0|0	0|1	1|0	1|0	1|0	1|1	0|1	0|0	0|0	0|0	0|0	1|0	0|0	1|1	1|0	1|0	0|1	0|1	0|1	0|1	0|0	1|1	0|0	0|1	0|1	0|1	1|0	0|1	0|1	1|1	0|0
chr1	1112187813	.	C	T	999	PASS	DP=5601;VDB=0;SGB=134.007;RPB=0.999935;MQB=0;BQB=0.991145;MQ0F=0;ICB=0.0088326;HOB=0.103347;AC=282;AN=440;DP4=0,1903,0,3491;MQ=41;ANN=C|intergenic_region|MODIFIER|Asa1G04113-Asa1G04114|Asa1G04113-Asa1G04114|intergenic_region|Asa1G04113-Asa1G04114|||n.1112187813T>C||||||	GT	1|0	0|1	1|0	1|1	0|1	1|0	1|0	1|1	0|0	0|0	0|0	0|1	1|0	1|0	1|0	1|1	0|1	0|0	0|0	0|0	0|0	1|0	0|0	1|1	1|0	1|0	0|1	0|1	0|1	0|1	0|0	1|1	0|0	0|1	0|1	0|1	1|0	0|1	0|1	1|1	0|0
chr1	1112187970	.	A	C	999	PASS	DP=5619;VDB=0;SGB=206.602;RPB=0.997659;MQB=0;BQB=0.973777;MQ0F=0;ICB=0.0134107;HOB=0.0976691;AC=283;AN=450;DP4=1928,0,3578,0;MQ=47;ANN=A|intergenic_region|MODIFIER|Asa1G04113-Asa1G04114|Asa1G04113-Asa1G04114|intergenic_region|Asa1G04113-Asa1G04114|||n.1112187970C>A||||||	GT	1|0	0|1	1|0	1|1	0|1	1|0	1|0	1|1	0|0	0|0	0|0	0|1	1|0	1|0	1|0	1|1	0|1	0|0	0|0	0|0	0|0	1|0	0|0	1|1	1|0	1|0	0|1	0|1	0|1	0|1	0|0	1|1	0|0	0|1	0|1	0|1	1|0	0|1	0|1	1|1	0|0
chr1	1112191616	.	G	A	999	PASS	DP=3867;VDB=0;SGB=215.374;RPB=0.981695;MQB=0;BQB=3.10537e-08;MQ0F=0;ICB=0.000132899;HOB=0.136205;AC=119;AN=456;DP4=0,2544,0,1041;MQ=39;ANN=A|intergenic_region|MODIFIER|Asa1G04113-Asa1G04114|Asa1G04113-Asa1G04114|intergenic_region|Asa1G04113-Asa1G04114|||n.1112191616G>A||||||	GT	1|0	0|1	1|0	0|0	0|1	1|0	1|0	0|0	0|0	0|0	0|0	0|1	1|0	1|0	1|0	0|0	0|1	0|0	0|0	0|0	0|0	1|0	0|0	0|0	1|0	1|0	0|1	0|1	0|1	0|1	0|0	0|0	0|0	0|0	0|1	0|1	1|0	0|1	0|1	0|0	0|0
chr1	1112191621	.	C	T	999	PASS	DP=3867;VDB=0;SGB=111.61;RPB=0.99203;MQB=0;BQB=9.53104e-05;MQ0F=0;ICB=0.000254674;HOB=0.130518;AC=117;AN=458;DP4=0,2709,0,952;MQ=39;ANN=T|intergenic_region|MODIFIER|Asa1G04113-Asa1G04114|Asa1G04113-Asa1G04114|intergenic_region|Asa1G04113-Asa1G04114|||n.1112191621C>T||||||	GT	1|0	0|1	1|0	0|0	0|1	1|0	1|0	0|0	0|0	0|0	0|0	0|1	1|0	1|0	1|0	0|0	0|1	0|0	0|0	0|0	0|0	1|0	0|0	0|0	1|0	1|0	0|1	0|1	0|1	0|1	0|0	0|0	0|0	0|0	0|1	0|1	1|0	0|1	0|1	0|0	0|0
chr1	1112191634	.	C	G	999	PASS	DP=3867;VDB=0;SGB=-131.581;RPB=0.984936;MQB=0;BQB=0.655606;MQ0F=0;ICB=0.00786721;HOB=0.102754;AC=181;AN=458;DP4=0,2067,0,1214;MQ=39;ANN=G|intergenic_region|MODIFIER|Asa1G04113-Asa1G04114|Asa1G04113-Asa1G04114|intergenic_region|Asa1G04113-Asa1G04114|||n.1112191634C>G||||||	GT	0|0	0|1	1|0	1|1	0|1	1|0	1|0	1|1	0|0	0|0	0|0	0|1	1|0	1|0	1|0	1|1	0|1	0|0	0|0	0|0	0|0	1|0	0|0	1|1	1|0	1|0	0|1	0|1	0|1	0|1	0|0	1|1	0|0	0|0	0|0	0|1	1|0	0|1	0|1	1|1	0|0
chr1	1112191650	.	G	C	999	PASS	DP=3867;VDB=0;SGB=-46.2394;RPB=0.99844;MQB=0;BQB=0.304961;MQ0F=0;ICB=0.00938722;HOB=0.101118;AC=185;AN=456;DP4=0,2230,0,1351;MQ=39;ANN=C|intergenic_region|MODIFIER|Asa1G04113-Asa1G04114|Asa1G04113-Asa1G04114|intergenic_region|Asa1G04113-Asa1G04114|||n.1112191650G>C||||||	GT	1|0	0|1	1|0	1|1	0|1	1|0	1|0	1|1	0|0	0|0	0|0	0|1	1|0	1|0	1|0	1|1	0|1	0|0	0|0	0|0	0|0	1|0	0|0	1|1	1|0	1|0	0|1	0|1	0|1	0|1	0|0	1|1	0|0	0|0	0|1	0|1	1|0	0|1	0|1	1|1	0|0
chr1	1112191717	.	T	G	999	PASS	DP=4076;VDB=0;SGB=370.599;RPB=0.987303;MQB=7.13884e-40;BQB=0.974921;MQ0F=0;ICB=0.306704;HOB=0.037051;AC=40;AN=460;DP4=3619,0,296,0;MQ=39;ANN=G|intergenic_region|MODIFIER|Asa1G04113-Asa1G04114|Asa1G04113-Asa1G04114|intergenic_region|Asa1G04113-Asa1G04114|||n.1112191717T>G||||||	GT	0|0	0|0	0|0	0|1	0|0	0|0	0|0	1|0	0|0	0|0	0|0	0|0	0|0	0|0	0|0	1|0	0|0	0|0	0|0	0|0	0|0	0|0	0|0	0|1	0|0	0|0	0|0	0|0	0|0	0|0	0|0	0|1	0|0	0|0	0|0	0|0	0|0	0|0	0|0	1|1	0|0
chr1	1112191721	.	T	C	999	PASS	DP=4076;VDB=0;SGB=57.6659;RPB=0.995918;MQB=0;BQB=0.827713;MQ0F=0;ICB=0.0192391;HOB=0.0926371;AC=191;AN=460;DP4=2346,0,1571,0;MQ=38;ANN=C|intergenic_region|MODIFIER|Asa1G04113-Asa1G04114|Asa1G04113-Asa1G04114|intergenic_region|Asa1G04113-Asa1G04114|||n.1112191721T>C||||||	GT	1|0	0|1	1|0	1|1	0|1	1|0	1|0	1|1	0|0	0|0	0|0	0|1	1|0	1|0	1|0	1|1	0|1	0|0	0|0	0|0	0|0	1|0	0|0	1|1	1|0	1|0	0|1	0|1	0|1	0|1	0|0	1|1	0|0	0|0	0|1	0|1	1|0	0|1	0|1	1|1	0|0
chr1	1112191760	.	T	A	999	PASS	DP=4076;VDB=0;SGB=-28.2327;RPB=0.999045;MQB=0;BQB=0.000108684;MQ0F=0;ICB=3.6071e-06;HOB=0.162202;AC=131;AN=460;DP4=2804,0,1122,0;MQ=38;ANN=A|intergenic_region|MODIFIER|Asa1G04113-Asa1G04114|Asa1G04113-Asa1G04114|intergenic_region|Asa1G04113-Asa1G04114|||n.1112191760T>A||||||	GT	1|0	0|1	1|0	0|1	0|1	1|0	1|0	1|0	0|0	0|0	0|0	0|1	1|0	1|0	1|0	1|0	0|0	0|0	0|0	0|0	0|0	1|0	0|0	0|1	1|0	1|0	0|1	0|1	0|1	0|1	0|0	0|1	0|0	0|0	0|0	0|1	1|0	0|1	0|1	0|0	0|0
chr1	1112191797	.	G	A	999	PASS	DP=4076;VDB=0;SGB=102.827;RPB=0.998044;MQB=0;BQB=0.158267;MQ0F=0;ICB=0.000468176;HOB=0.125;AC=115;AN=460;DP4=2963,0,1031,0;MQ=38;ANN=A|intergenic_region|MODIFIER|Asa1G04113-Asa1G04114|Asa1G04113-Asa1G04114|intergenic_region|Asa1G04113-Asa1G04114|||n.1112191797G>A||||||	GT	1|0	0|1	1|0	0|0	0|1	1|0	1|0	0|0	0|0	0|0	0|0	0|1	1|0	1|0	1|0	0|0	0|1	0|0	0|0	0|0	0|0	1|0	0|0	0|0	1|0	1|0	0|1	0|1	0|1	0|1	0|0	0|0	0|0	0|0	0|0	0|1	1|0	0|1	0|1	0|0	0|0
chr1	1112191801	.	T	C	999	PASS	DP=4076;VDB=0;SGB=43.7265;RPB=0.989253;MQB=0;BQB=0.696883;MQ0F=0;ICB=0.0660863;HOB=0.076758;AC=179;AN=460;DP4=2524,0,1496,0;MQ=38;ANN=C|intergenic_region|MODIFIER|Asa1G04113-Asa1G04114|Asa1G04113-Asa1G04114|intergenic_region|Asa1G04113-Asa1G04114|||n.1112191801T>C||||||	GT	1|0	0|1	1|0	1|1	0|1	1|0	1|0	1|1	0|0	0|0	0|0	0|1	1|0	1|0	1|0	1|1	0|1	0|0	0|0	0|0	0|0	1|0	0|0	1|1	1|0	1|0	0|1	0|1	0|1	0|1	0|0	1|1	0|0	0|0	0|0	0|1	1|0	0|1	0|1	1|1	0|0
chr1	1112280601	.	T	C	999	PASS	DP=2272;VDB=0;SGB=94.3201;RPB=0.986333;MQB=0;BQB=0.980771;MQ0F=0;ICB=0.00145081;HOB=0.121202;AC=136;AN=436;DP4=1547,0,680,0;MQ=38;ANN=C|intergenic_region|MODIFIER|Asa1G04114-Asa1G04115|Asa1G04114-Asa1G04115|intergenic_region|Asa1G04114-Asa1G04115|||n.1112280601T>C||||||	GT	0|1	1|0	0|1	0|0	1|0	0|1	0|1	0|0	0|0	0|0	0|0	0|0	0|1	0|1	0|0	0|0	1|0	0|0	0|0	0|0	0|0	0|1	0|0	0|0	0|1	0|1	1|0	1|0	1|0	1|0	0|0	0|0	0|0	1|0	1|0	1|0	0|1	1|0	0|0	0|0	0|0
chr1	1112300363	.	G	A	999	PASS	DP=2483;VDB=0;SGB=48.2186;RPB=0.999448;MQB=0;BQB=0.976822;MQ0F=0;ICB=7.92617e-05;HOB=0.146796;AC=300;AN=426;DP4=0,752,0,1653;MQ=44;ANN=G|intergenic_region|MODIFIER|Asa1G04114-Asa1G04115|Asa1G04114-Asa1G04115|intergenic_region|Asa1G04114-Asa1G04115|||n.1112300363A>G||||||	GT	1|1	1|0	0|1	0|0	1|0	0|1	0|1	0|0	0|0	0|0	0|0	1|0	0|1	0|1	1|0	0|0	1|0	0|0	0|0	0|0	0|0	0|1	0|0	0|0	0|1	0|1	1|0	1|0	1|0	1|0	0|0	0|0	0|0	1|0	1|0	1|0	0|1	1|0	0|1	0|0	0|0
chr1	1112300397	.	A	G	999	PASS	DP=2483;VDB=0;SGB=175.541;RPB=0.976348;MQB=0;BQB=0.93074;MQ0F=0;ICB=0.000166554;HOB=0.14155;AC=134;AN=426;DP4=0,1643,0,796;MQ=45;ANN=G|intergenic_region|MODIFIER|Asa1G04114-Asa1G04115|Asa1G04114-Asa1G04115|intergenic_region|Asa1G04114-Asa1G04115|||n.1112300397A>G||||||	GT	0|0	0|1	1|0	0|0	0|1	1|0	1|0	0|0	0|0	0|0	0|0	0|1	1|0	1|0	0|0	0|0	0|1	0|0	0|0	0|0	0|0	1|0	0|0	0|0	1|0	1|0	0|1	0|1	0|1	0|1	0|0	0|0	0|0	0|1	0|1	0|1	1|0	0|1	0|0	0|0	0|0
chr1	1112310885	.	G	A	999	PASS	DP=3805;VDB=0;SGB=-14.2451;RPB=0.982484;MQB=0;BQB=0.00135991;MQ0F=0;ICB=0.00864228;HOB=0.101474;AC=176;AN=460;DP4=2209,0,1304,0;MQ=46;ANN=A|intergenic_region|MODIFIER|Asa1G04114-Asa1G04115|Asa1G04114-Asa1G04115|intergenic_region|Asa1G04114-Asa1G04115|||n.1112310885G>A||||||	GT	0|1	1|0	0|1	1|1	1|0	0|1	0|1	1|1	0|0	0|0	0|0	1|0	0|1	0|1	0|0	1|1	1|0	0|0	0|0	0|0	0|0	0|1	0|0	1|1	0|1	0|1	1|0	1|0	1|0	1|0	0|0	1|1	0|0	1|0	1|0	1|0	0|1	1|0	0|0	0|0	0|0
chr1	1112310913	.	T	A	475	PASS	DP=3805;VDB=0;SGB=190.566;RPB=0.999518;MQB=0;BQB=0.914463;MQ0F=0;ICB=0.248226;HOB=0.0355293;AC=29;AN=460;DP4=3509,0,166,0;MQ=46;ANN=A|intergenic_region|MODIFIER|Asa1G04114-Asa1G04115|Asa1G04114-Asa1G04115|intergenic_region|Asa1G04114-Asa1G04115|||n.1112310913T>A||||||	GT	0|0	0|0	0|0	0|1	0|0	0|0	0|0	1|1	0|0	0|0	0|0	0|0	0|0	0|0	0|0	1|0	0|0	0|0	0|0	0|0	0|0	0|0	0|0	0|1	0|0	0|0	0|0	0|0	0|0	0|0	0|0	0|1	0|0	0|0	0|0	0|0	0|0	0|0	0|0	0|0	0|0
chr1	1112310962	.	C	T	497	PASS	DP=3801;VDB=0;SGB=158.849;RPB=0.999516;MQB=0;BQB=0.984207;MQ0F=0;ICB=0.427017;HOB=0.0273724;AC=28;AN=460;DP4=3533,0,169,0;MQ=46;ANN=T|intergenic_region|MODIFIER|Asa1G04114-Asa1G04115|Asa1G04114-Asa1G04115|intergenic_region|Asa1G04114-Asa1G04115|||n.1112310962C>T||||||	GT	0|0	0|0	0|0	0|1	0|0	0|0	0|0	1|0	0|0	0|0	0|0	0|0	0|0	0|0	0|0	1|0	0|0	0|0	0|0	0|0	0|0	0|0	0|0	0|1	0|0	0|0	0|0	0|0	0|0	0|0	0|0	0|1	0|0	0|0	0|0	0|0	0|0	0|0	0|0	0|0	0|0
chr1	1112353467	.	A	G	999	PASS	DP=10422;VDB=0;SGB=402.492;RPB=0.741429;MQB=0;MQSB=0.376208;BQB=5.30306e-29;MQ0F=0;ICB=2.29075e-05;HOB=0.150521;AC=124;AN=452;DP4=3707,48,1459,34;MQ=48;ANN=G|intergenic_region|MODIFIER|Asa1G04114-Asa1G04115|Asa1G04114-Asa1G04115|intergenic_region|Asa1G04114-Asa1G04115|||n.1112353467A>G||||||	GT	0|1	1|0	0|1	0|0	1|0	0|1	0|1	0|0	0|0	0|0	0|0	1|0	0|1	0|1	1|0	0|0	1|0	0|0	0|0	0|0	0|0	0|1	0|0	0|0	0|1	0|1	1|0	1|0	1|0	1|0	0|0	0|0	0|0	1|0	1|0	1|0	0|1	1|0	0|1	0|0	0|0
chr1	1112373051	.	C	T	999	PASS	DP=5022;VDB=0;SGB=1535.76;RPB=0.403187;MQB=0;BQB=0.825921;MQ0F=0;ICB=5.87435e-23;HOB=0.342425;AC=129;AN=426;DP4=0,3410,0,1444;MQ=47;ANN=T|intergenic_region|MODIFIER|Asa1G04114-Asa1G04115|Asa1G04114-Asa1G04115|intergenic_region|Asa1G04114-Asa1G04115|||n.1112373051C>T||||||	GT	0|0	0|0	0|0	0|0	0|0	0|0	0|0	0|0	1|1	1|1	1|1	0|0	0|0	0|0	0|1	0|0	0|0	1|1	1|1	1|1	1|1	0|0	1|1	0|0	0|0	0|0	0|0	0|0	0|0	0|0	1|1	0|0	1|1	0|0	0|0	0|0	0|0	0|0	1|0	0|0	1|1
chr1	1112373178	.	C	T	999	PASS	DP=4883;VDB=0;SGB=1235.85;RPB=0.992906;MQB=0;BQB=0.00158778;MQ0F=0;ICB=2.15854e-21;HOB=0.330876;AC=133;AN=426;DP4=3290,0,1344,0;MQ=33;ANN=T|intergenic_region|MODIFIER|Asa1G04114-Asa1G04115|Asa1G04114-Asa1G04115|intergenic_region|Asa1G04114-Asa1G04115|||n.1112373178C>T||||||	GT	0|0	0|0	0|0	0|0	0|0	0|0	0|0	0|0	1|1	1|1	1|1	0|0	0|0	0|0	0|1	0|0	0|0	1|1	1|1	1|1	1|1	0|0	1|1	0|0	0|0	0|0	0|0	0|0	0|0	0|0	1|1	0|0	1|1	0|0	0|0	0|0	0|0	0|0	1|0	0|0	1|1
chr1	1112373231	.	C	T	999	PASS	DP=4883;VDB=0;SGB=425.063;RPB=0.998498;MQB=0;BQB=0.477372;MQ0F=0;ICB=0.000499003;HOB=0.133155;AC=143;AN=424;DP4=3133,0,1601,0;MQ=33;ANN=T|intergenic_region|MODIFIER|Asa1G04114-Asa1G04115|Asa1G04114-Asa1G04115|intergenic_region|Asa1G04114-Asa1G04115|||n.1112373231C>T||||||	GT	0|1	1|0	0|1	1|1	1|0	0|1	0|1	0|1	0|0	0|0	0|0	1|0	0|1	0|1	0|0	1|1	1|0	0|0	0|0	0|0	0|0	0|1	0|0	1|0	0|1	0|1	1|0	1|0	1|0	1|0	0|0	1|1	0|0	1|0	1|0	1|0	0|1	1|0	0|0	0|0	0|0
chr1	1112373238	.	C	T	999	PASS	DP=4883;VDB=0;SGB=113.933;RPB=0.996042;MQB=0;BQB=0.992966;MQ0F=0;ICB=0.00116364;HOB=0.12524;AC=282;AN=426;DP4=1583,0,3155,0;MQ=33;ANN=C|intergenic_region|MODIFIER|Asa1G04114-Asa1G04115|Asa1G04114-Asa1G04115|intergenic_region|Asa1G04114-Asa1G04115|||n.1112373238T>C||||||	GT	0|1	1|0	0|1	1|1	1|0	0|1	0|1	0|1	0|0	0|0	0|0	1|0	0|1	0|1	0|0	1|1	1|0	0|0	0|0	0|0	0|0	0|1	0|0	1|0	0|1	0|1	1|0	1|0	1|0	1|0	0|0	1|1	0|0	1|0	1|0	1|0	0|1	1|0	0|0	0|0	0|0
chr1	1112373268	.	G	A	999	PASS	DP=4883;VDB=0;SGB=121.453;RPB=0.990009;MQB=0;BQB=0.893351;MQ0F=0;ICB=0.000581654;HOB=0.131466;AC=283;AN=426;DP4=1593,0,3182,0;MQ=33;ANN=G|intergenic_region|MODIFIER|Asa1G04114-Asa1G04115|Asa1G04114-Asa1G04115|intergenic_region|Asa1G04114-Asa1G04115|||n.1112373268A>G||||||	GT	0|1	1|0	0|1	1|1	1|0	0|1	0|1	0|1	0|0	0|0	0|0	1|0	0|1	0|1	0|0	1|1	1|0	0|0	0|0	0|0	0|0	0|1	0|0	1|0	0|1	0|1	1|0	1|0	1|0	1|0	0|0	1|1	0|0	1|0	1|0	1|0	0|1	1|0	0|0	0|0	0|0
chr1	1112373279	.	G	T	999	PASS	DP=4883;VDB=0;SGB=1359.46;RPB=0.989994;MQB=0;BQB=0.998969;MQ0F=0;ICB=3.52362e-22;HOB=0.337753;AC=137;AN=426;DP4=3302,0,1470,0;MQ=33;ANN=T|intergenic_region|MODIFIER|Asa1G04114-Asa1G04115|Asa1G04114-Asa1G04115|intergenic_region|Asa1G04114-Asa1G04115|||n.1112373279G>T||||||	GT	0|0	0|0	0|0	0|0	0|0	0|0	0|0	0|0	1|1	1|1	1|1	0|0	0|0	0|0	0|1	0|0	0|0	1|1	1|1	1|1	1|1	0|0	1|1	0|0	0|0	0|0	0|0	0|0	0|0	0|0	1|1	0|0	1|1	0|0	0|0	0|0	0|0	0|0	1|0	0|0	1|1
chr1	1112452837	.	G	A	999	PASS	DP=4405;VDB=0;SGB=1186.91;RPB=0;MQB=0;BQB=0.195316;MQ0F=0;ICB=1.52847e-20;HOB=0.325465;AC=144;AN=426;DP4=0,2880,0,1327;MQ=46;ANN=A|intergenic_region|MODIFIER|Asa1G04114-Asa1G04115|Asa1G04114-Asa1G04115|intergenic_region|Asa1G04114-Asa1G04115|||n.1112452837G>A||||||	GT	0|0	0|0	0|0	0|0	0|0	0|0	0|0	0|0	1|1	1|1	1|1	0|0	0|0	0|0	0|1	0|0	0|0	1|1	1|1	1|1	1|1	0|0	1|1	0|0	0|0	0|0	0|0	0|0	0|0	0|0	1|1	0|0	1|1	0|0	0|0	0|0	0|0	0|0	1|0	0|0	1|1
chr1	1112452961	.	G	A	999	PASS	DP=4394;VDB=0;SGB=161.731;RPB=0.971047;MQB=0;BQB=0.293453;MQ0F=0;ICB=0.000281364;HOB=0.137814;AC=281;AN=426;DP4=1509,0,2657,0;MQ=46;ANN=G|intergenic_region|MODIFIER|Asa1G04114-Asa1G04115|Asa1G04114-Asa1G04115|intergenic_region|Asa1G04114-Asa1G04115|||n.1112452961A>G||||||	GT	1|0	0|1	1|0	1|1	0|1	1|0	1|0	1|1	0|0	0|0	0|0	0|1	1|0	1|0	1|0	1|1	0|1	0|0	0|0	0|0	0|0	1|0	0|0	1|1	1|0	1|0	0|1	0|1	0|1	0|1	0|0	1|1	0|0	0|1	0|1	0|1	1|0	0|1	0|1	1|1	0|0
chr1	1112580563	.	G	A	999	PASS	DP=2162;VDB=0;SGB=-595.76;RPB=0.00222818;MQB=7.23089e-33;BQB=0.931349;MQ0F=0;ICB=0.000487974;HOB=0.126114;AC=113;AN=450;DP4=0,1822,0,247;MQ=31;ANN=A|intergenic_region|MODIFIER|Asa1G04114-Asa1G04115|Asa1G04114-Asa1G04115|intergenic_region|Asa1G04114-Asa1G04115|||n.1112580563G>A||||||	GT	0|1	1|0	0|1	1|0	1|0	0|1	0|1	1|0	0|0	0|0	0|1	0|0	0|1	0|0	0|1	1|0	1|0	1|0	0|0	0|1	0|0	0|0	0|0	0|0	0|1	0|0	1|0	1|0	0|0	1|0	0|1	0|1	0|0	0|0	1|0	1|0	0|1	1|0	1|0	0|0	0|0
chr1	1112580574	.	C	T	979	PASS	DP=2162;VDB=0;SGB=-49.5211;RPB=0.129544;MQB=0.00115717;BQB=0.807276;MQ0F=0;ICB=0.93666;HOB=0.00774321;AC=28;AN=450;DP4=0,1949,0,93;MQ=31;ANN=T|intergenic_region|MODIFIER|Asa1G04114-Asa1G04115|Asa1G04114-Asa1G04115|intergenic_region|Asa1G04114-Asa1G04115|||n.1112580574C>T||||||	GT	0|0	0|0	0|0	0|0	0|0	0|0	0|0	0|0	0|1	1|0	1|0	0|0	0|0	0|0	0|0	0|0	0|0	0|1	0|0	1|0	0|0	0|0	0|0	0|0	0|0	0|0	0|0	0|0	0|0	0|0	0|0	0|0	1|0	0|0	0|0	0|0	0|0	0|0	0|0	0|0	1|0
chr1	1112580646	.	C	T	999	PASS	DP=2127;VDB=0;SGB=-137.28;RPB=0.473906;MQB=0.996857;BQB=0.96184;MQ0F=0;ICB=0.862167;HOB=0.0129145;AC=36;AN=448;DP4=1849,0,111,0;MQ=32;ANN=T|intergenic_region|MODIFIER|Asa1G04114-Asa1G04115|Asa1G04114-Asa1G04115|intergenic_region|Asa1G04114-Asa1G04115|||n.1112580646C>T||||||	GT	0|0	0|0	0|0	0|0	0|0	0|0	0|0	1|0	0|1	0|0	0|0	0|0	0|0	0|0	0|0	0|0	0|0	0|0	1|0	1|0	0|0	0|0	0|0	0|1	0|0	0|0	0|0	0|0	0|0	0|0	0|0	0|0	0|0	0|0	0|0	0|0	0|0	0|0	0|0	0|0	0|0
chr1	1112580656	.	A	G	679	PASS	DP=2127;VDB=0;SGB=-122.463;RPB=1.37327e-43;MQB=3.06124e-22;BQB=0.0750917;MQ0F=0;ICB=0.93666;HOB=0.00774321;AC=28;AN=450;DP4=1858,0,122,0;MQ=32;ANN=G|intergenic_region|MODIFIER|Asa1G04114-Asa1G04115|Asa1G04114-Asa1G04115|intergenic_region|Asa1G04114-Asa1G04115|||n.1112580656A>G||||||	GT	0|0	0|0	0|0	0|0	0|0	0|0	0|0	0|0	1|0	1|0	1|0	0|0	0|0	0|0	0|0	0|0	0|0	0|0	0|0	0|0	0|0	0|0	0|0	0|0	0|0	0|0	0|0	0|0	0|0	0|0	0|0	0|0	0|1	0|0	0|0	0|0	0|0	0|0	0|0	0|0	0|0
chr1	1112580726	.	G	A	999	PASS	DP=2127;VDB=0;SGB=-478.054;RPB=0.0687373;MQB=0;BQB=0.999425;MQ0F=0;ICB=2.68317e-17;HOB=0.291384;AC=171;AN=448;DP4=1508,0,539,0;MQ=32;ANN=A|intergenic_region|MODIFIER|Asa1G04114-Asa1G04115|Asa1G04114-Asa1G04115|intergenic_region|Asa1G04114-Asa1G04115|||n.1112580726G>A||||||	GT	0|1	1|0	0|1	0|0	1|0	0|1	0|1	1|0	0|1	0|1	0|1	0|0	0|1	0|1	1|0	1|0	1|0	0|1	1|0	1|0	0|1	0|1	0|0	0|1	0|1	0|1	1|0	1|0	1|0	1|0	0|1	0|1	0|0	1|0	1|0	1|0	0|1	1|0	0|0	0|0	0|1
chr1	1112580757	.	A	G	999	PASS	DP=2126;VDB=0;SGB=-323.887;RPB=0.968755;MQB=1.89905e-05;BQB=0.995376;MQ0F=0;ICB=0.0130274;HOB=0.0929284;AC=97;AN=450;DP4=1767,0,276,0;MQ=32;ANN=G|intergenic_region|MODIFIER|Asa1G04114-Asa1G04115|Asa1G04114-Asa1G04115|intergenic_region|Asa1G04114-Asa1G04115|||n.1112580757A>G||||||	GT	0|1	1|0	0|1	0|0	1|0	0|0	0|0	0|0	0|0	0|0	0|0	1|0	0|1	0|1	0|0	0|0	1|0	0|0	0|0	0|0	0|0	0|0	0|0	0|0	0|0	0|1	0|0	1|0	1|0	0|0	0|0	0|0	0|0	1|0	1|0	0|0	0|0	1|0	0|0	0|0	0|0
chr1	1112626960	.	G	A	999	PASS	DP=3246;VDB=0;SGB=131.903;RPB=0.98893;MQB=0.872924;BQB=0.814921;MQ0F=0;ICB=0.94743;HOB=0.00671407;AC=27;AN=466;DP4=0,2873,0,148;MQ=44;ANN=A|intergenic_region|MODIFIER|Asa1G04114-Asa1G04115|Asa1G04114-Asa1G04115|intergenic_region|Asa1G04114-Asa1G04115|||n.1112626960G>A||||||	GT	0|0	0|0	0|0	1|0	0|0	0|0	0|0	0|1	0|0	0|0	0|0	0|0	0|0	0|0	0|0	0|1	0|0	0|0	0|0	0|0	0|0	0|0	0|0	1|0	0|0	0|0	0|0	0|0	0|0	0|0	0|0	1|0	0|0	0|0	0|0	0|0	0|0	0|0	0|0	1|0	0|0
chr1	1112627023	.	G	C	999	PASS	DP=3245;VDB=0;SGB=108.346;RPB=0.987588;MQB=0.978865;BQB=0.900804;MQ0F=0;ICB=0.963492;HOB=0.00530494;AC=24;AN=466;DP4=0,2923,0,129;MQ=44;ANN=C|intergenic_region|MODIFIER|Asa1G04114-Asa1G04115|Asa1G04114-Asa1G04115|intergenic_region|Asa1G04114-Asa1G04115|||n.1112627023G>C||||||	GT	0|0	0|0	0|0	1|0	0|0	0|0	0|0	0|1	0|0	0|0	0|0	0|0	0|0	0|0	0|0	0|1	0|0	0|0	0|0	0|0	0|0	0|0	0|0	1|0	0|0	0|0	0|0	0|0	0|0	0|0	0|0	1|0	0|0	0|0	0|0	0|0	0|0	0|0	0|0	0|0	0|0
chr1	1112627031	.	C	T	999	PASS	DP=3246;VDB=0;SGB=-74.0423;RPB=0.664018;MQB=2.23284e-07;MQSB=1;BQB=0.239474;MQ0F=0;ICB=0.0203028;HOB=0.0914366;AC=262;AN=466;DP4=1,1277,0,1761;MQ=44;ANN=C|intergenic_region|MODIFIER|Asa1G04114-Asa1G04115|Asa1G04114-Asa1G04115|intergenic_region|Asa1G04114-Asa1G04115|||n.1112627031T>C||||||	GT	0|1	1|0	0|1	1|1	1|0	0|1	0|1	1|1	0|0	0|0	0|1	1|0	1|1	0|1	0|1	1|1	1|1	0|0	1|0	0|0	0|0	0|1	0|0	1|1	0|0	0|1	1|0	1|0	1|0	1|0	0|0	1|1	0|0	1|0	1|0	1|0	0|1	1|0	0|1	1|1	0|0
chr1	1112655174	.	A	G	999	PASS	DP=3602;VDB=0;SGB=1250.72;RPB=0.987463;MQB=0;BQB=0.998475;MQ0F=0;ICB=1.00359e-11;HOB=0.19845;AC=62;AN=460;DP4=0,2802,0,714;MQ=47;ANN=G|intergenic_region|MODIFIER|Asa1G04114-Asa1G04115|Asa1G04114-Asa1G04115|intergenic_region|Asa1G04114-Asa1G04115|||n.1112655174A>G||||||	GT	0|0	0|0	0|0	1|1	0|0	0|0	0|0	1|1	0|0	0|0	0|0	0|0	0|0	0|0	0|0	1|1	0|0	0|0	0|0	0|0	0|0	0|0	0|0	1|1	0|0	0|0	0|0	0|0	0|0	0|0	0|0	1|1	0|0	0|0	0|0	0|0	0|0	0|0	0|0	1|1	0|0
chr1	1112655183	.	G	A	999	PASS	DP=3602;VDB=0;SGB=535.032;RPB=0.998446;MQB=0;BQB=0.815705;MQ0F=0;ICB=0.939541;HOB=0.00741021;AC=28;AN=460;DP4=0,3132,0,314;MQ=47;ANN=A|intergenic_region|MODIFIER|Asa1G04114-Asa1G04115|Asa1G04114-Asa1G04115|intergenic_region|Asa1G04114-Asa1G04115|||n.1112655183G>A||||||	GT	0|0	0|0	0|0	0|1	0|0	0|0	0|0	1|0	0|0	0|0	0|0	0|0	0|0	0|0	0|0	1|0	0|0	0|0	0|0	0|0	0|0	0|0	0|0	0|1	0|0	0|0	0|0	0|0	0|0	0|0	0|0	0|1	0|0	0|0	0|0	0|0	0|0	0|0	0|0	1|0	0|0
chr1	1112655238	.	C	A	999	PASS	DP=3602;VDB=0;SGB=535.994;RPB=0.991557;MQB=0;BQB=0.225931;MQ0F=0;ICB=0.939541;HOB=0.00741021;AC=28;AN=460;DP4=0,3196,0,309;MQ=47;ANN=A|intergenic_region|MODIFIER|Asa1G04114-Asa1G04115|Asa1G04114-Asa1G04115|intergenic_region|Asa1G04114-Asa1G04115|||n.1112655238C>A||||||	GT	0|0	0|0	0|0	0|1	0|0	0|0	0|0	1|0	0|0	0|0	0|0	0|0	0|0	0|0	0|0	1|0	0|0	0|0	0|0	0|0	0|0	0|0	0|0	0|1	0|0	0|0	0|0	0|0	0|0	0|0	0|0	0|1	0|0	0|0	0|0	0|0	0|0	0|0	0|0	1|0	0|0
chr1	1112655375	.	G	A	999	PASS	DP=3617;VDB=0;SGB=527.967;RPB=0.996591;MQB=0;BQB=0.999992;MQ0F=0;ICB=0.962476;HOB=0.00544423;AC=24;AN=460;DP4=3196,0,276,0;MQ=48;ANN=A|intergenic_region|MODIFIER|Asa1G04114-Asa1G04115|Asa1G04114-Asa1G04115|intergenic_region|Asa1G04114-Asa1G04115|||n.1112655375G>A||||||	GT	0|0	0|0	0|0	1|0	0|0	0|0	0|0	0|1	0|0	0|0	0|0	0|0	0|0	0|0	0|0	0|1	0|0	0|0	0|0	0|0	0|0	0|0	0|0	1|0	0|0	0|0	0|0	0|0	0|0	0|0	0|0	1|0	0|0	0|0	0|0	0|0	0|0	0|0	0|0	0|0	0|0
chr1	1112655433	.	T	C	999	PASS	DP=3617;VDB=0;SGB=1232.66;RPB=0.999878;MQB=0;BQB=0.000533964;MQ0F=0;ICB=1.00359e-11;HOB=0.19845;AC=62;AN=460;DP4=2630,0,715,0;MQ=48;ANN=C|intergenic_region|MODIFIER|Asa1G04114-Asa1G04115|Asa1G04114-Asa1G04115|intergenic_region|Asa1G04114-Asa1G04115|||n.1112655433T>C||||||	GT	0|0	0|0	0|0	1|1	0|0	0|0	0|0	1|1	0|0	0|0	0|0	0|0	0|0	0|0	0|0	1|1	0|0	0|0	0|0	0|0	0|0	0|0	0|0	1|1	0|0	0|0	0|0	0|0	0|0	0|0	0|0	1|1	0|0	0|0	0|0	0|0	0|0	0|0	0|0	1|1	0|0
chr1	1112723932	.	T	G	999	PASS	DP=5296;VDB=0;SGB=569.237;RPB=0.860345;MQB=0;MQSB=1;BQB=5.89498e-13;MQ0F=0;ICB=1.7253e-11;HOB=0.195888;AC=401;AN=464;DP4=961,1,3842,0;MQ=47;ANN=T|intergenic_region|MODIFIER|Asa1G04114-Asa1G04115|Asa1G04114-Asa1G04115|intergenic_region|Asa1G04114-Asa1G04115|||n.1112723932G>T||||||	GT	0|0	0|0	0|0	1|1	0|0	0|0	0|0	1|1	0|0	0|0	0|0	0|0	0|0	0|0	0|0	1|1	0|0	0|0	0|0	0|0	0|0	0|0	0|0	1|1	0|0	0|0	0|0	0|0	0|0	0|0	0|0	1|1	0|0	0|0	0|0	0|0	0|0	0|0	0|0	1|1	0|0
chr1	1112819996	.	T	A	999	PASS	DP=1965;VDB=0;SGB=-84.7023;RPB=0.997036;MQB=0;BQB=0.679615;MQ0F=0;ICB=0.00374679;HOB=0.108072;AC=334;AN=456;DP4=513,0,1292,0;MQ=42;ANN=T|intergenic_region|MODIFIER|Asa1G04114-Asa1G04115|Asa1G04114-Asa1G04115|intergenic_region|Asa1G04114-Asa1G04115|||n.1112819996A>T||||||	GT	0|1	1|0	0|1	0|0	1|0	0|1	0|1	0|0	0|0	0|0	0|0	1|0	0|1	0|1	1|1	0|0	1|0	0|0	0|0	0|0	0|0	0|1	0|0	0|0	0|1	0|1	1|0	1|0	1|0	1|0	0|0	0|0	0|0	1|0	1|0	1|0	0|1	1|0	0|1	0|0	0|0
chr1	1112820065	.	G	T	999	PASS	DP=1965;VDB=0;SGB=-146.17;RPB=0.994969;MQB=0;BQB=0.459235;MQ0F=0;ICB=0.00237304;HOB=0.112188;AC=336;AN=456;DP4=538,0,1353,0;MQ=42;ANN=G|intergenic_region|MODIFIER|Asa1G04114-Asa1G04115|Asa1G04114-Asa1G04115|intergenic_region|Asa1G04114-Asa1G04115|||n.1112820065T>G||||||	GT	0|1	1|0	0|1	0|0	1|0	0|1	0|1	0|0	0|0	0|0	0|0	1|0	0|1	0|1	1|1	0|0	1|0	0|0	0|0	0|0	0|0	0|1	0|0	0|0	0|1	0|1	1|0	1|0	1|0	1|0	0|0	0|0	0|0	1|0	1|0	1|0	0|1	1|0	0|1	0|0	0|0
chr1	1112844275	.	C	A	999	PASS	DP=4400;VDB=0;SGB=804.755;RPB=0.991485;MQB=0;BQB=0.953045;MQ0F=0;ICB=5.81989e-12;HOB=0.199612;AC=61;AN=460;DP4=0,3774,0,506;MQ=48;ANN=A|intergenic_region|MODIFIER|Asa1G04114-Asa1G04115|Asa1G04114-Asa1G04115|intergenic_region|Asa1G04114-Asa1G04115|||n.1112844275C>A||||||	GT	0|0	0|0	0|0	1|1	0|0	0|0	0|0	1|1	0|0	0|0	0|0	0|0	0|0	0|0	0|0	1|1	0|0	0|0	0|0	0|0	0|0	0|0	0|0	1|1	0|0	0|0	0|0	0|0	0|0	0|0	0|0	1|1	0|0	0|0	0|0	0|0	0|0	0|0	0|0	1|1	0|0
chr1	1112844345	.	T	A	999	PASS	DP=4405;VDB=0;SGB=823.785;RPB=0.916105;MQB=0;MQSB=0.0202288;BQB=0.97705;MQ0F=0;ICB=3.13149e-11;HOB=0.19206;AC=60;AN=460;DP4=0,3681,5,487;MQ=48;ANN=A|intergenic_region|MODIFIER|Asa1G04114-Asa1G04115|Asa1G04114-Asa1G04115|intergenic_region|Asa1G04114-Asa1G04115|||n.1112844345T>A||||||	GT	0|0	0|0	0|0	1|1	0|0	0|0	0|0	1|1	0|0	0|0	0|0	0|0	0|0	0|0	0|0	1|1	0|0	0|0	0|0	0|0	0|0	0|0	0|0	0|1	0|0	0|0	0|0	0|0	0|0	0|0	0|0	1|1	0|0	0|0	0|0	0|0	0|0	0|0	0|0	1|1	0|0
chr1	1112844464	.	T	C	999	PASS	DP=4422;VDB=0;SGB=1674.58;RPB=0.999998;MQB=0;BQB=0.737224;MQ0F=0;ICB=2.06389e-34;HOB=0.410624;AC=214;AN=460;DP4=1812,0,2513,0;MQ=47;ANN=C|intergenic_region|MODIFIER|Asa1G04114-Asa1G04115|Asa1G04114-Asa1G04115|intergenic_region|Asa1G04114-Asa1G04115|||n.1112844464T>C||||||	GT	0|0	0|0	0|0	1|1	0|0	0|0	0|0	1|1	1|1	1|1	1|1	0|0	0|0	0|0	1|1	1|1	0|0	1|1	1|1	1|1	1|1	0|0	1|1	1|1	0|0	0|0	0|0	0|0	0|0	0|0	1|1	1|1	1|1	0|0	0|0	0|0	0|0	0|0	1|1	1|1	1|1
chr1	1112845710	.	T	C	999	PASS	DP=3089;VDB=0;SGB=824.612;RPB=0.171141;MQB=0;BQB=0.994734;MQ0F=0;ICB=1.15662e-08;HOB=0.178743;AC=77;AN=460;DP4=0,2354,0,616;MQ=48;ANN=C|intergenic_region|MODIFIER|Asa1G04114-Asa1G04115|Asa1G04114-Asa1G04115|intergenic_region|Asa1G04114-Asa1G04115|||n.1112845710T>C||||||	GT	0|0	0|0	0|0	1|1	0|0	0|0	0|0	1|1	0|0	0|0	0|0	0|0	0|0	0|0	0|0	1|1	0|0	0|0	0|0	0|0	0|0	0|0	0|0	1|1	0|0	0|0	0|0	0|0	0|0	0|0	0|0	1|1	0|0	0|0	0|0	0|0	0|1	0|0	0|0	1|1	0|0
chr1	1112851782	.	G	A	999	PASS	DP=6330;VDB=0;SGB=427.038;RPB=0.998611;MQB=4.68516e-19;BQB=0.99909;MQ0F=0;ICB=0.962476;HOB=0.00544423;AC=24;AN=460;DP4=0,5835,0,273;MQ=42;ANN=A|intergenic_region|MODIFIER|Asa1G04114-Asa1G04115|Asa1G04114-Asa1G04115|intergenic_region|Asa1G04114-Asa1G04115|||n.1112851782G>A||||||	GT	0|0	0|0	0|0	1|0	0|0	0|0	0|0	0|1	0|0	0|0	0|0	0|0	0|0	0|0	0|0	0|1	0|0	0|0	0|0	0|0	0|0	0|0	0|0	1|0	0|0	0|0	0|0	0|0	0|0	0|0	0|0	1|0	0|0	0|0	0|0	0|0	0|0	0|0	0|0	0|0	0|0
chr1	1112851787	.	A	G	999	PASS	DP=6330;VDB=0;SGB=712.766;RPB=0.989992;MQB=0;BQB=0.975859;MQ0F=0;ICB=3.81226e-05;HOB=0.145331;AC=124;AN=460;DP4=0,4315,0,1936;MQ=42;ANN=G|intergenic_region|MODIFIER|Asa1G04114-Asa1G04115|Asa1G04114-Asa1G04115|intergenic_region|Asa1G04114-Asa1G04115|||n.1112851787A>G||||||	GT	0|1	1|0	0|1	0|0	1|0	0|1	0|1	0|0	0|0	0|0	0|0	1|0	0|1	0|1	0|1	0|0	1|0	0|0	0|0	0|0	0|0	0|1	0|0	0|0	0|1	0|1	1|0	1|0	1|0	1|0	0|0	0|0	0|0	1|0	1|0	1|0	0|1	1|0	0|1	0|0	0|0
chr1	1112851829	.	A	G	999	PASS	DP=6330;VDB=0;SGB=426.76;RPB=0.977611;MQB=0;BQB=0.00978792;MQ0F=0;ICB=5.96346e-06;HOB=0.161096;AC=162;AN=460;DP4=0,3847,0,2358;MQ=42;ANN=G|intergenic_region|MODIFIER|Asa1G04114-Asa1G04115|Asa1G04114-Asa1G04115|intergenic_region|Asa1G04114-Asa1G04115|||n.1112851829A>G||||||	GT	0|1	1|0	0|1	0|1	1|0	0|1	0|1	1|0	0|0	0|0	0|0	1|0	0|1	0|1	0|1	1|0	1|0	0|0	0|0	0|0	0|0	0|1	0|0	0|1	0|1	0|1	1|0	1|0	1|0	1|0	0|0	0|1	0|0	1|0	1|0	1|0	0|1	1|0	0|1	1|1	0|0
chr1	1112851830	.	C	T	999	PASS	DP=6330;VDB=0;SGB=652.138;RPB=0.985485;MQB=0;BQB=0.401081;MQ0F=0;ICB=3.81226e-05;HOB=0.145331;AC=124;AN=460;DP4=0,4147,0,1921;MQ=42;ANN=T|intergenic_region|MODIFIER|Asa1G04114-Asa1G04115|Asa1G04114-Asa1G04115|intergenic_region|Asa1G04114-Asa1G04115|||n.1112851830C>T||||||	GT	0|1	1|0	0|1	0|0	1|0	0|1	0|1	0|0	0|0	0|0	0|0	1|0	0|1	0|1	0|1	0|0	1|0	0|0	0|0	0|0	0|0	0|1	0|0	0|0	0|1	0|1	1|0	1|0	1|0	1|0	0|0	0|0	0|0	1|0	1|0	1|0	0|1	1|0	0|1	0|0	0|0
chr1	1112851868	.	C	T	999	PASS	DP=6330;VDB=0;SGB=374.722;RPB=0.996275;MQB=9.2829e-18;BQB=0.66989;MQ0F=0;ICB=0.962476;HOB=0.00544423;AC=24;AN=460;DP4=0,5559,0,275;MQ=42;ANN=T|intergenic_region|MODIFIER|Asa1G04114-Asa1G04115|Asa1G04114-Asa1G04115|intergenic_region|Asa1G04114-Asa1G04115|||n.1112851868C>T||||||	GT	0|0	0|0	0|0	1|0	0|0	0|0	0|0	0|1	0|0	0|0	0|0	0|0	0|0	0|0	0|0	0|1	0|0	0|0	0|0	0|0	0|0	0|0	0|0	1|0	0|0	0|0	0|0	0|0	0|0	0|0	0|0	1|0	0|0	0|0	0|0	0|0	0|0	0|0	0|0	0|0	0|0
chr1	1112851955	.	T	G	999	PASS	DP=4468;VDB=0;SGB=903.635;RPB=0.996677;MQB=0;BQB=0.960941;MQ0F=0;ICB=3.61776e-29;HOB=0.377316;AC=220;AN=460;DP4=1755,0,2489,0;MQ=46;ANN=G|intergenic_region|MODIFIER|Asa1G04114-Asa1G04115|Asa1G04114-Asa1G04115|intergenic_region|Asa1G04114-Asa1G04115|||n.1112851955T>G||||||	GT	0|0	0|0	0|0	1|1	0|0	0|0	0|0	1|1	1|1	1|1	1|1	0|0	0|0	0|0	1|1	1|1	0|0	1|1	1|1	1|1	1|1	0|0	1|1	1|1	0|0	0|0	0|0	0|0	0|0	0|0	1|1	1|1	1|1	0|0	0|0	1|0	0|0	0|0	1|0	1|1	1|1
chr1	1112857421	.	C	A	999	PASS	DP=2398;VDB=0;SGB=-22.4417;RPB=0.999785;MQB=0;BQB=0.980282;MQ0F=0;ICB=0.000260916;HOB=0.130861;AC=121;AN=458;DP4=0,1755,0,590;MQ=46;ANN=A|intergenic_region|MODIFIER|Asa1G04114-Asa1G04115|Asa1G04114-Asa1G04115|intergenic_region|Asa1G04114-Asa1G04115|||n.1112857421C>A||||||	GT	1|0	0|1	1|0	0|0	0|0	1|0	1|0	0|0	0|0	0|0	0|0	0|1	1|0	1|0	0|1	0|0	0|0	0|0	0|0	0|0	0|0	1|0	0|0	0|0	1|0	1|0	0|1	0|1	0|1	0|1	0|0	0|0	0|0	0|1	0|1	0|1	1|0	0|1	0|1	0|0	0|0
chr1	1112857500	.	A	G	999	PASS	DP=2399;VDB=0;SGB=39.723;RPB=0.992639;MQB=0;BQB=0.0704139;MQ0F=0;ICB=0.149251;HOB=0.0643771;AC=180;AN=458;DP4=0,1384,0,857;MQ=46;ANN=G|intergenic_region|MODIFIER|Asa1G04114-Asa1G04115|Asa1G04114-Asa1G04115|intergenic_region|Asa1G04114-Asa1G04115|||n.1112857500A>G||||||	GT	1|0	0|1	1|0	1|1	0|0	1|0	1|0	1|1	0|0	0|0	0|0	0|1	1|0	1|0	0|1	1|1	0|0	0|0	0|0	0|0	0|0	1|0	0|0	1|1	1|0	1|0	0|1	0|1	0|1	0|1	0|0	1|1	0|0	0|1	0|1	0|1	1|0	0|1	0|1	1|1	0|0
chr1	1112857697	.	A	G	999	PASS	DP=2383;VDB=0;SGB=-4.42053;RPB=0.999164;MQB=0;BQB=0.947679;MQ0F=0;ICB=0.000446156;HOB=0.126285;AC=119;AN=458;DP4=1767,0,578,0;MQ=46;ANN=G|intergenic_region|MODIFIER|Asa1G04114-Asa1G04115|Asa1G04114-Asa1G04115|intergenic_region|Asa1G04114-Asa1G04115|||n.1112857697A>G||||||	GT	1|0	0|1	1|0	0|0	0|0	1|0	1|0	0|0	0|0	0|0	0|0	0|1	1|0	1|0	0|1	0|0	0|0	0|0	0|0	0|0	0|0	1|0	0|0	0|0	1|0	1|0	0|1	0|1	0|1	0|1	0|0	0|0	0|0	0|1	0|1	0|1	1|0	0|1	0|1	0|0	0|0
chr1	1112857699	.	A	C	999	PASS	DP=2383;VDB=0;SGB=29.1456;RPB=0.999616;MQB=0;BQB=0.206148;MQ0F=0;ICB=0.181675;HOB=0.0609542;AC=179;AN=458;DP4=1440,0,843,0;MQ=46;ANN=C|intergenic_region|MODIFIER|Asa1G04114-Asa1G04115|Asa1G04114-Asa1G04115|intergenic_region|Asa1G04114-Asa1G04115|||n.1112857699A>C||||||	GT	1|0	0|1	1|0	1|1	0|0	1|0	1|0	1|1	0|0	0|0	0|0	0|1	1|0	1|0	0|1	1|1	0|0	0|0	0|0	0|0	0|0	1|0	0|0	1|1	1|0	1|0	0|1	0|1	0|1	0|1	0|0	1|1	0|0	0|1	0|1	0|1	1|0	0|1	0|1	1|1	0|0
chr1	1112957263	.	G	C	999	PASS	DP=1532;VDB=0;SGB=-95.6777;RPB=0.995546;MQB=3.95499e-07;BQB=0.989613;MQ0F=0;ICB=0.000534735;HOB=0.127637;AC=168;AN=460;DP4=936,0,518,0;MQ=43;ANN=C|intergenic_region|MODIFIER|Asa1G04114-Asa1G04115|Asa1G04114-Asa1G04115|intergenic_region|Asa1G04114-Asa1G04115|||n.1112957263G>C||||||	GT	0|1	1|0	0|1	0|1	1|0	0|1	0|1	1|0	0|0	0|0	0|0	1|0	0|1	0|1	0|1	1|0	1|0	0|0	0|0	0|0	0|0	0|1	0|0	0|1	0|1	0|1	1|0	1|0	1|0	1|0	0|0	0|1	0|0	1|0	1|0	1|1	0|1	1|0	0|1	1|0	0|0
chr1	1112957354	.	G	A	999	PASS	DP=1532;VDB=0;SGB=-70.2199;RPB=0.987166;MQB=1.4013e-45;BQB=0.970742;MQ0F=0;ICB=0.0124408;HOB=0.0955104;AC=335;AN=460;DP4=419,0,1089,0;MQ=43;ANN=G|intergenic_region|MODIFIER|Asa1G04114-Asa1G04115|Asa1G04114-Asa1G04115|intergenic_region|Asa1G04114-Asa1G04115|||n.1112957354A>G||||||	GT	0|1	1|0	0|1	0|0	1|0	0|1	0|1	0|0	0|0	0|0	0|0	1|0	0|1	0|1	0|1	0|0	1|0	0|0	0|0	0|0	0|0	0|1	0|0	0|0	0|1	0|1	1|0	1|0	1|0	1|0	0|0	0|0	0|0	1|0	1|0	1|1	0|1	1|0	0|1	0|0	0|0
chr1	1113062321	.	G	T	999	PASS	DP=2231;VDB=0;SGB=-80.2504;RPB=0.99934;MQB=6.65785e-07;BQB=0.419401;MQ0F=0;ICB=0.808024;HOB=0.018246;AC=61;AN=456;DP4=0,1925,0,200;MQ=30;ANN=T|intergenic_region|MODIFIER|Asa1G04114-Asa1G04115|Asa1G04114-Asa1G04115|intergenic_region|Asa1G04114-Asa1G04115|||n.1113062321G>T||||||	GT	0|0	0|0	0|0	1|0	0|0	0|0	0|0	0|1	0|1	0|1	0|1	0|0	0|0	0|0	0|0	0|1	0|0	0|0	1|0	1|0	0|1	0|0	1|0	1|0	0|0	0|0	0|0	0|0	0|0	0|0	0|1	1|0	1|0	0|0	0|0	0|0	0|0	0|0	0|0	0|0	0|0
chr1	1113112312	.	C	T	999	PASS	DP=2489;VDB=0;SGB=-216.888;RPB=0.996468;MQB=0;BQB=0.334596;MQ0F=0;ICB=0.000197482;HOB=0.133178;AC=336;AN=458;DP4=692,0,1647,0;MQ=40;ANN=C|intergenic_region|MODIFIER|Asa1G04114-Asa1G04115|Asa1G04114-Asa1G04115|intergenic_region|Asa1G04114-Asa1G04115|||n.1113112312T>C||||||	GT	0|1	1|0	0|1	0|0	1|0	0|1	0|1	0|0	0|0	0|0	0|0	1|0	0|1	0|1	0|1	0|0	1|0	0|0	0|0	0|0	0|0	0|1	0|0	0|0	0|1	0|1	1|0	1|0	1|0	1|0	0|0	0|0	0|0	1|0	1|0	1|0	0|1	1|0	0|1	0|0	0|0
chr1	1113112354	.	C	T	999	PASS	DP=2489;VDB=0;SGB=114.543;RPB=0.99824;MQB=0;BQB=0.925073;MQ0F=0;ICB=0.000219824;HOB=0.131985;AC=122;AN=460;DP4=1694,0,704,0;MQ=40;ANN=T|intergenic_region|MODIFIER|Asa1G04114-Asa1G04115|Asa1G04114-Asa1G04115|intergenic_region|Asa1G04114-Asa1G04115|||n.1113112354C>T||||||	GT	0|1	1|0	0|1	0|0	1|0	0|1	0|1	0|0	0|0	0|0	0|0	1|0	0|1	0|1	0|1	0|0	1|0	0|0	0|0	0|0	0|0	0|1	0|0	0|0	0|1	0|1	1|0	1|0	1|0	1|0	0|0	0|0	0|0	1|0	1|0	1|0	0|1	1|0	0|1	0|0	0|0
chr1	1113112383	.	G	A	999	PASS	DP=2489;VDB=0;SGB=-187.432;RPB=0.9999;MQB=0;BQB=0.997979;MQ0F=0;ICB=0.000197482;HOB=0.133178;AC=336;AN=458;DP4=716,0,1708,0;MQ=40;ANN=G|intergenic_region|MODIFIER|Asa1G04114-Asa1G04115|Asa1G04114-Asa1G04115|intergenic_region|Asa1G04114-Asa1G04115|||n.1113112383A>G||||||	GT	0|1	1|0	0|1	0|0	1|0	0|1	0|1	0|0	0|0	0|0	0|0	1|0	0|1	0|1	0|1	0|0	1|0	0|0	0|0	0|0	0|0	0|1	0|0	0|0	0|1	0|1	1|0	1|0	1|0	1|0	0|0	0|0	0|0	1|0	1|0	1|0	0|1	1|0	0|1	0|0	0|0
chr1	1113114646	.	T	A	999	PASS	DP=2118;VDB=0;SGB=75.7786;RPB=0.997658;MQB=0;BQB=0.999914;MQ0F=0;ICB=0.00966791;HOB=0.0978242;AC=118;AN=458;DP4=1538,0,525,0;MQ=45;ANN=A|intergenic_region|MODIFIER|Asa1G04114-Asa1G04115|Asa1G04114-Asa1G04115|intergenic_region|Asa1G04114-Asa1G04115|||n.1113114646T>A||||||	GT	0|1	1|0	0|1	0|0	1|0	0|1	0|1	0|0	0|0	0|0	0|0	1|0	0|1	0|1	0|1	0|0	1|0	0|0	0|0	0|0	0|0	0|1	0|0	0|0	0|1	0|1	1|0	1|0	1|0	1|0	0|0	0|0	0|0	1|0	1|0	1|0	0|1	1|0	0|1	0|0	0|0
chr1	1113114661	.	A	G	999	PASS	DP=2118;VDB=0;SGB=556.297;RPB=0.996327;MQB=6.71715e-07;BQB=0.632903;MQ0F=0;ICB=3.11071e-25;HOB=0.344034;AC=127;AN=458;DP4=1443,0,582,0;MQ=45;ANN=G|intergenic_region|MODIFIER|Asa1G04114-Asa1G04115|Asa1G04114-Asa1G04115|intergenic_region|Asa1G04114-Asa1G04115|||n.1113114661A>G||||||	GT	0|0	0|0	0|0	0|0	0|0	0|0	0|0	0|0	1|1	1|1	1|1	0|0	0|0	0|0	1|0	0|0	0|0	1|1	1|1	1|1	1|1	0|0	1|1	0|0	0|0	0|0	0|0	0|0	0|0	0|0	1|1	0|0	1|1	0|0	0|0	0|0	0|0	0|0	1|0	0|0	1|1
chr1	1113114669	.	G	A	999	PASS	DP=2118;VDB=0;SGB=78.2795;RPB=0.997214;MQB=0;BQB=0.170437;MQ0F=0;ICB=0.00786237;HOB=0.100084;AC=119;AN=458;DP4=1481,0,534,0;MQ=45;ANN=A|intergenic_region|MODIFIER|Asa1G04114-Asa1G04115|Asa1G04114-Asa1G04115|intergenic_region|Asa1G04114-Asa1G04115|||n.1113114669G>A||||||	GT	0|1	1|0	0|1	0|0	1|0	0|1	0|1	0|0	0|0	0|0	0|0	1|0	0|1	0|1	0|1	0|0	1|0	0|0	0|0	0|0	0|0	0|1	0|0	0|0	0|1	0|1	1|0	1|0	1|0	1|0	0|0	0|0	0|0	1|0	1|0	1|0	0|1	1|0	0|1	0|0	0|0
chr1	1113114732	.	C	A	999	PASS	DP=2118;VDB=0;SGB=197.846;RPB=0.999946;MQB=0.0185674;BQB=0.979714;MQ0F=0;ICB=0.998217;HOB=0.00125856;AC=28;AN=458;DP4=1921,0,143,0;MQ=45;ANN=A|intergenic_region|MODIFIER|Asa1G04114-Asa1G04115|Asa1G04114-Asa1G04115|intergenic_region|Asa1G04114-Asa1G04115|||n.1113114732C>A||||||	GT	0|0	0|0	0|0	1|0	0|0	0|0	0|0	0|1	0|0	0|0	0|0	0|0	0|0	0|0	0|0	0|1	0|0	0|0	0|0	0|0	0|0	0|0	0|0	1|0	0|0	0|0	0|0	0|0	0|0	0|0	0|0	1|0	0|0	0|0	0|0	0|0	0|0	0|0	0|0	0|1	0|0
chr1	1113179761	.	G	A	999	PASS	DP=3497;VDB=0;SGB=-156.421;RPB=0.999979;MQB=0;BQB=0.878861;MQ0F=0;ICB=9.4632e-07;HOB=0.181167;AC=124;AN=412;DP4=2607,0,791,0;MQ=37;ANN=A|intergenic_region|MODIFIER|Asa1G04114-Asa1G04115|Asa1G04114-Asa1G04115|intergenic_region|Asa1G04114-Asa1G04115|||n.1113179761G>A||||||	GT	0|1	1|0	0|1	0|0	1|0	0|1	0|1	0|0	0|0	0|0	0|0	1|0	0|1	0|1	0|0	0|0	1|0	0|0	0|0	0|0	0|0	0|1	0|0	0|0	0|1	0|1	1|0	1|0	1|0	1|0	0|0	0|0	0|0	1|0	1|0	1|0	0|1	1|0	0|0	0|0	0|0
chr1	1113179805	.	G	A	999	PASS	DP=3497;VDB=0;SGB=300.216;RPB=0.987175;MQB=0;BQB=0.966131;MQ0F=0;ICB=4.45907e-07;HOB=0.187567;AC=275;AN=410;DP4=892,0,2470,0;MQ=37;ANN=G|intergenic_region|MODIFIER|Asa1G04114-Asa1G04115|Asa1G04114-Asa1G04115|intergenic_region|Asa1G04114-Asa1G04115|||n.1113179805A>G||||||	GT	0|1	1|0	0|1	0|0	1|0	0|1	0|1	0|0	0|0	0|0	0|0	1|0	0|1	0|1	0|0	0|0	1|0	0|0	0|0	0|0	0|0	0|1	0|0	0|0	0|1	0|1	1|0	1|0	1|0	1|0	0|0	0|0	0|0	1|0	1|0	1|0	0|1	1|0	0|0	0|0	0|0
chr1	1113179825	.	T	A	999	PASS	DP=3497;VDB=0;SGB=290.712;RPB=0.973926;MQB=0;BQB=0.2748;MQ0F=0;ICB=7.80405e-07;HOB=0.185008;AC=270;AN=406;DP4=912,0,2409,0;MQ=37;ANN=T|intergenic_region|MODIFIER|Asa1G04114-Asa1G04115|Asa1G04114-Asa1G04115|intergenic_region|Asa1G04114-Asa1G04115|||n.1113179825A>T||||||	GT	0|1	1|0	0|1	0|0	1|0	0|1	0|1	0|0	0|0	0|0	0|0	1|0	0|1	0|1	0|0	0|0	1|0	0|0	0|0	0|0	0|0	0|1	0|0	0|0	0|1	0|1	1|0	1|0	1|0	1|0	0|0	0|0	0|0	1|0	1|0	1|0	0|1	1|0	0|0	0|0	0|0
chr1	1113201161	.	T	C	999	PASS	DP=4299;VDB=0;SGB=500.738;RPB=0.999734;MQB=0;BQB=0.507335;MQ0F=0;ICB=5.67991e-07;HOB=0.120621;AC=33;AN=458;DP4=0,4006,0,226;MQ=49;ANN=C|intergenic_region|MODIFIER|Asa1G04114-Asa1G04115|Asa1G04114-Asa1G04115|intergenic_region|Asa1G04114-Asa1G04115|||n.1113201161T>C||||||	GT	0|0	0|0	0|0	1|1	0|0	0|0	0|0	1|1	0|0	0|0	0|0	0|0	0|0	0|0	0|0	1|1	0|0	0|0	0|0	0|0	0|0	0|0	0|0	1|1	0|0	0|0	0|0	0|0	0|0	0|0	0|0	1|1	0|0	0|0	0|0	0|0	0|0	0|0	0|0	0|0	0|0
chr1	1113217544	.	A	T	999	PASS	DP=3256;VDB=0;SGB=228.874;RPB=0.999521;MQB=0.000742807;BQB=0;MQ0F=0;ICB=0.0992593;HOB=0.0494556;AC=35;AN=458;DP4=2962,0,186,0;MQ=37;ANN=T|intergenic_region|MODIFIER|Asa1G04114-Asa1G04115|Asa1G04114-Asa1G04115|intergenic_region|Asa1G04114-Asa1G04115|||n.1113217544A>T||||||	GT	0|0	0|0	0|0	0|1	0|0	0|0	0|0	1|0	0|0	0|0	0|0	0|0	0|0	0|0	0|0	1|0	0|0	0|0	0|0	0|0	0|0	0|0	0|0	0|1	0|0	0|0	0|0	0|0	0|0	0|0	0|0	0|1	0|0	0|0	0|0	0|0	0|0	0|0	0|0	1|1	0|0
chr1	1113217574	.	A	G	999	PASS	DP=3113;VDB=0;SGB=179.813;RPB=0.96544;MQB=0;BQB=0.50798;MQ0F=0;ICB=0.0683939;HOB=0.0781885;AC=264;AN=438;DP4=1108,0,1758,0;MQ=37;ANN=A|intergenic_region|MODIFIER|Asa1G04114-Asa1G04115|Asa1G04114-Asa1G04115|intergenic_region|Asa1G04114-Asa1G04115|||n.1113217574G>A||||||	GT	0|1	1|0	0|1	1|1	1|0	0|1	0|1	1|1	0|0	0|0	0|0	1|0	0|1	0|1	1|1	1|1	1|0	0|0	0|0	0|0	0|0	0|0	0|0	1|1	0|1	0|1	1|0	1|0	1|0	1|0	0|0	1|1	0|0	1|0	1|0	1|0	0|1	1|0	0|1	1|1	0|0
chr1	1113217653	.	G	A	999	PASS	DP=3264;VDB=0;SGB=-77.3815;RPB=0.00768024;MQB=0;BQB=1.19512e-06;MQ0F=0;ICB=0.000474779;HOB=0.126361;AC=333;AN=460;DP4=950,0,2063,0;MQ=37;ANN=G|intergenic_region|MODIFIER|Asa1G04114-Asa1G04115|Asa1G04114-Asa1G04115|intergenic_region|Asa1G04114-Asa1G04115|||n.1113217653A>G||||||	GT	0|1	1|0	0|1	0|0	1|0	0|1	0|1	0|0	0|0	0|0	0|0	1|0	0|1	0|1	0|1	0|0	1|0	0|0	0|0	0|0	0|0	0|0	0|0	0|0	0|1	0|1	1|1	1|0	1|0	1|0	0|0	0|0	0|0	1|0	1|0	1|0	0|1	1|0	0|1	0|0	0|0
chr1	1113217751	.	G	T	999	PASS	DP=3269;VDB=0;SGB=-76.4302;RPB=0;MQB=0;BQB=0.987647;MQ0F=0;ICB=0.000255332;HOB=0.13151;AC=333;AN=458;DP4=0,932,0,2239;MQ=45;ANN=G|intergenic_region|MODIFIER|Asa1G04114-Asa1G04115|Asa1G04114-Asa1G04115|intergenic_region|Asa1G04114-Asa1G04115|||n.1113217751T>G||||||	GT	0|1	1|1	0|1	0|0	1|0	0|1	0|1	0|0	0|0	0|0	0|0	1|0	0|1	0|1	0|1	0|0	1|0	0|0	0|0	0|0	0|0	0|0	0|0	0|0	0|1	0|1	1|0	1|0	1|0	1|0	0|0	0|0	0|0	1|0	1|0	1|0	0|1	1|0	0|1	0|0	0|0
chr1	1113248566	.	T	G	999	PASS	DP=2708;VDB=0;SGB=-190.981;RPB=0.99714;MQB=0;BQB=0.000742654;MQ0F=0;ICB=2.02022e-05;HOB=0.150057;AC=334;AN=460;DP4=705,0,1736,0;MQ=47;ANN=T|intergenic_region|MODIFIER|Asa1G04114-Asa1G04115|Asa1G04114-Asa1G04115|intergenic_region|Asa1G04114-Asa1G04115|||n.1113248566G>T||||||	GT	0|1	1|0	0|1	0|0	1|0	0|1	0|1	0|0	0|0	0|0	0|0	1|0	0|1	0|1	0|1	0|0	1|0	0|0	0|0	0|0	0|0	0|1	0|0	0|0	0|1	0|1	1|0	1|0	1|0	1|0	0|0	0|0	0|0	1|0	1|0	1|0	0|1	1|0	0|1	0|0	0|0
chr1	1113248682	.	C	T	999	PASS	DP=2674;VDB=0;SGB=-23.4649;RPB=0.973609;MQB=0;BQB=0.792598;MQ0F=0;ICB=0.103658;HOB=0.0701701;AC=268;AN=460;DP4=0,1047,0,1513;MQ=26;ANN=C|intergenic_region|MODIFIER|Asa1G04114-Asa1G04115|Asa1G04114-Asa1G04115|intergenic_region|Asa1G04114-Asa1G04115|||n.1113248682T>C||||||	GT	0|1	1|0	0|1	1|1	1|0	0|1	0|1	1|1	0|0	0|0	0|0	1|0	0|1	0|1	0|1	1|1	1|0	0|0	0|0	0|0	0|0	0|1	0|0	1|1	0|1	0|1	1|0	1|0	1|0	1|0	0|0	1|1	0|0	1|0	1|0	1|0	0|1	1|0	0|1	1|1	0|0
chr1	1113248697	.	C	T	999	PASS	DP=2674;VDB=0;SGB=-131.056;RPB=0.981399;MQB=0;BQB=0.00151382;MQ0F=0;ICB=0.0007693;HOB=0.122505;AC=331;AN=460;DP4=0,704,0,1858;MQ=25;ANN=C|intergenic_region|MODIFIER|Asa1G04114-Asa1G04115|Asa1G04114-Asa1G04115|intergenic_region|Asa1G04114-Asa1G04115|||n.1113248697T>C||||||	GT	0|1	1|0	0|1	0|0	1|0	0|1	0|1	0|0	0|0	0|0	0|0	1|0	0|1	0|1	0|1	0|0	1|0	0|0	0|0	0|0	0|0	0|1	0|0	0|0	0|1	0|1	1|0	1|0	1|0	1|0	0|0	0|0	0|0	1|0	1|0	1|0	1|1	1|0	0|1	0|0	0|0
chr1	1113248737	.	C	A	999	PASS	DP=2674;VDB=0;SGB=-218.407;RPB=0.989087;MQB=0;BQB=0.0474263;MQ0F=0;ICB=0.000474779;HOB=0.126361;AC=333;AN=460;DP4=0,691,0,1873;MQ=25;ANN=C|intergenic_region|MODIFIER|Asa1G04114-Asa1G04115|Asa1G04114-Asa1G04115|intergenic_region|Asa1G04114-Asa1G04115|||n.1113248737A>C||||||	GT	0|1	1|0	0|1	0|0	1|0	0|1	0|1	0|0	0|0	0|0	0|0	1|0	0|1	0|1	0|1	0|0	1|0	0|0	0|0	0|0	0|0	0|1	0|0	0|0	0|1	0|1	1|0	1|0	1|0	1|0	0|0	0|0	0|0	1|0	1|0	1|0	0|1	1|0	0|1	0|0	0|0
chr1	1113248739	.	T	G	999	PASS	DP=2674;VDB=0;SGB=-206.019;RPB=0.997111;MQB=0;BQB=0.892607;MQ0F=0;ICB=0.000474779;HOB=0.126361;AC=333;AN=460;DP4=0,716,0,1872;MQ=26;ANN=T|intergenic_region|MODIFIER|Asa1G04114-Asa1G04115|Asa1G04114-Asa1G04115|intergenic_region|Asa1G04114-Asa1G04115|||n.1113248739G>T||||||	GT	0|1	1|0	0|1	0|0	1|0	0|1	0|1	0|0	0|0	0|0	0|0	1|0	0|1	0|1	0|1	0|0	1|0	0|0	0|0	0|0	0|0	0|1	0|0	0|0	0|1	0|1	1|0	1|0	1|0	1|0	0|0	0|0	0|0	1|0	1|0	1|0	0|1	1|0	0|1	0|0	0|0
chr1	11915011	.	C	T	999	PASS	DP=2421;VDB=0;SGB=446.746;RPB=0.999854;MQB=1.96182e-44;BQB=0.186936;MQ0F=0;ICB=0.998456;HOB=0.00155009;AC=62;AN=460;DP4=0,1921,0,441;MQ=37;ANN=T|intergenic_region|MODIFIER|Asa1G00059-Asa1G00060|Asa1G00059-Asa1G00060|intergenic_region|Asa1G00059-Asa1G00060|||n.11915011C>T||||||	GT	0|0	0|0	0|0	0|0	0|0	0|0	0|0	0|0	1|1	1|0	0|1	0|0	0|0	0|0	0|0	0|0	0|0	0|1	1|0	0|1	0|1	0|0	0|1	0|0	0|0	0|0	0|0	0|0	0|0	0|0	0|1	0|0	0|1	0|0	0|0	0|0	0|0	0|0	0|0	0|0	0|1
chr1	11915021	.	T	C	999	PASS	DP=2424;VDB=0;SGB=-233.817;RPB=0.993326;MQB=0;BQB=0.850656;MQ0F=0;ICB=6.5642e-15;HOB=0.266172;AC=181;AN=460;DP4=0,1426,0,943;MQ=37;ANN=C|intergenic_region|MODIFIER|Asa1G00059-Asa1G00060|Asa1G00059-Asa1G00060|intergenic_region|Asa1G00059-Asa1G00060|||n.11915021T>C||||||	GT	1|0	0|1	1|0	0|0	0|1	1|0	0|1	0|0	0|0	0|1	1|0	0|1	0|1	1|0	1|0	0|0	0|1	1|0	0|1	1|0	1|0	0|1	1|0	0|0	0|1	1|0	0|1	1|0	0|1	1|0	1|0	0|0	1|0	1|0	0|1	1|0	0|1	1|0	0|1	0|0	1|0
chr1	11915030	.	A	G	999	PASS	DP=2424;VDB=0;SGB=112.694;RPB=1;MQB=0;BQB=0.975322;MQ0F=0;ICB=0.78853;HOB=0.0227221;AC=262;AN=460;DP4=0,927,0,1430;MQ=37;ANN=A|intergenic_region|MODIFIER|Asa1G00059-Asa1G00060|Asa1G00059-Asa1G00060|intergenic_region|Asa1G00059-Asa1G00060|||n.11915030G>A||||||	GT	0|1	1|0	0|1	1|1	1|0	0|1	1|0	1|1	0|0	0|0	0|0	1|0	1|0	0|1	0|1	1|1	1|0	0|0	0|0	0|0	0|0	1|0	0|0	1|1	1|0	0|1	1|0	0|1	1|0	0|1	0|0	1|1	0|0	0|1	1|0	0|1	1|0	0|1	1|0	1|1	0|0
chr1	11915043	.	A	G	999	PASS	DP=2424;VDB=0;SGB=93.4174;RPB=0.999944;MQB=0;BQB=0.801264;MQ0F=0;ICB=0.249883;HOB=0.0549055;AC=247;AN=460;DP4=0,993,0,1338;MQ=37;ANN=A|intergenic_region|MODIFIER|Asa1G00059-Asa1G00060|Asa1G00059-Asa1G00060|intergenic_region|Asa1G00059-Asa1G00060|||n.11915043G>A||||||	GT	0|1	1|0	0|1	1|1	1|0	0|1	1|0	1|1	0|0	0|0	0|0	1|0	1|0	0|1	0|1	1|1	1|0	0|0	0|0	0|0	0|0	1|0	0|0	1|1	1|0	0|1	1|0	0|1	1|0	0|1	0|0	1|1	0|0	0|1	1|0	0|1	1|0	0|1	1|0	1|1	0|0
chr1	11915117	.	C	T	999	PASS	DP=2431;VDB=0;SGB=58.4905;RPB=0.996674;MQB=1.53239e-08;MQSB=0.710034;BQB=0.155631;MQ0F=0;ICB=0.945966;HOB=0.00689036;AC=27;AN=460;DP4=7,2230,0,117;MQ=37;ANN=T|intergenic_region|MODIFIER|Asa1G00059-Asa1G00060|Asa1G00059-Asa1G00060|intergenic_region|Asa1G00059-Asa1G00060|||n.11915117C>T||||||	GT	0|0	0|0	0|0	0|1	0|0	0|0	0|0	0|1	0|0	0|0	0|0	0|0	0|0	0|0	0|0	0|1	0|0	0|0	0|0	0|0	0|0	0|0	0|0	1|0	0|0	0|0	0|0	0|0	0|0	0|0	0|0	0|1	0|0	0|0	0|0	0|0	0|0	0|0	0|0	0|0	0|0
chr1	11915226	.	C	T	999	PASS	DP=2453;VDB=0;SGB=22.5187;RPB=0.976721;MQB=0;BQB=0.947616;MQ0F=0;ICB=0.672734;HOB=0.029414;AC=197;AN=458;DP4=1431,0,959,0;MQ=46;ANN=T|intergenic_region|MODIFIER|Asa1G00059-Asa1G00060|Asa1G00059-Asa1G00060|intergenic_region|Asa1G00059-Asa1G00060|||n.11915226C>T||||||	GT	0|1	1|0	0|1	1|1	1|0	0|1	1|0	1|1	0|0	0|0	0|0	1|0	1|0	0|1	0|1	1|1	1|0	0|0	0|0	0|0	0|0	1|0	0|0	1|1	1|0	0|1	1|0	0|1	1|0	0|1	0|0	1|1	0|0	0|1	1|0	0|1	1|0	0|1	1|0	1|1	0|0
chr1	11915228	.	G	T	999	PASS	DP=2453;VDB=0;SGB=243.666;RPB=0.99578;MQB=1.73304e-20;BQB=0.856922;MQ0F=0;ICB=0.625907;HOB=0.0255577;AC=52;AN=460;DP4=2085,0,308,0;MQ=46;ANN=T|intergenic_region|MODIFIER|Asa1G00059-Asa1G00060|Asa1G00059-Asa1G00060|intergenic_region|Asa1G00059-Asa1G00060|||n.11915228G>T||||||	GT	0|0	0|0	0|0	0|0	0|0	0|0	0|0	0|0	0|0	1|0	0|1	0|0	0|0	0|0	0|0	0|0	0|0	0|1	1|0	0|1	0|1	0|0	0|1	0|0	0|0	0|0	0|0	0|0	0|0	0|0	0|1	0|0	0|1	0|0	0|0	0|0	0|0	0|0	0|0	0|0	0|1
chr1	11915229	.	A	G	999	PASS	DP=2453;VDB=0;SGB=428.704;RPB=0.998974;MQB=4.10321e-24;BQB=0.939065;MQ0F=0;ICB=0.720471;HOB=0.0220132;AC=57;AN=460;DP4=1996,0,416,0;MQ=46;ANN=G|intergenic_region|MODIFIER|Asa1G00059-Asa1G00060|Asa1G00059-Asa1G00060|intergenic_region|Asa1G00059-Asa1G00060|||n.11915229A>G||||||	GT	0|0	0|0	0|0	0|0	0|0	0|0	0|0	0|0	1|1	1|0	0|1	0|0	0|0	0|0	0|0	0|0	0|0	0|1	1|0	0|1	0|1	0|0	0|1	0|0	0|0	0|0	0|0	0|0	0|0	0|0	0|1	0|0	0|1	0|0	0|0	0|0	0|0	0|0	0|0	0|0	0|1
chr1	11922577	.	G	A	999	PASS	DP=3310;VDB=0;SGB=25.3592;RPB=1.84481e-09;MQB=1.42253e-05;BQB=0.509262;MQ0F=0;ICB=0.0320663;HOB=0.0870287;AC=259;AN=454;DP4=0,1380,0,1810;MQ=45;ANN=G|intergenic_region|MODIFIER|Asa1G00059-Asa1G00060|Asa1G00059-Asa1G00060|intergenic_region|Asa1G00059-Asa1G00060|||n.11922577A>G||||||	GT	0|1	1|0	0|1	1|1	1|0	0|1	1|0	1|1	0|0	0|0	0|0	1|0	1|0	0|1	0|1	1|1	1|0	0|0	0|0	0|0	0|0	1|0	0|0	1|1	1|0	0|1	1|0	0|1	1|0	0|1	0|0	1|1	0|0	0|1	1|0	0|1	1|0	0|1	1|0	0|1	0|0
chr1	11922652	.	G	C	999	PASS	DP=3419;VDB=0;SGB=131.442;RPB=0.0822105;MQB=8.36036e-17;MQSB=3.67263e-33;BQB=0.303107;MQ0F=0;ICB=0.0369266;HOB=0.0850358;AC=195;AN=456;DP4=0,1860,74,1291;MQ=45;ANN=C|intergenic_region|MODIFIER|Asa1G00059-Asa1G00060|Asa1G00059-Asa1G00060|intergenic_region|Asa1G00059-Asa1G00060|||n.11922652G>C||||||	GT	0|1	1|0	0|1	1|1	1|0	0|1	1|0	1|1	0|0	0|0	0|0	1|0	1|0	0|1	0|1	1|1	1|0	0|0	0|0	0|0	0|0	1|0	0|0	1|1	1|0	0|1	1|0	0|1	1|0	0|1	0|0	1|1	0|0	0|1	1|0	0|1	1|0	0|1	1|0	0|1	0|0
chr1	11922721	.	T	A	999	PASS	DP=3405;VDB=0;SGB=416.814;RPB=2.08951e-20;MQB=0;MQSB=0.0116277;BQB=0.271445;MQ0F=0;ICB=0.832799;HOB=0.0120037;AC=24;AN=456;DP4=3066,4,216,0;MQ=49;ANN=A|intergenic_region|MODIFIER|Asa1G00059-Asa1G00060|Asa1G00059-Asa1G00060|intergenic_region|Asa1G00059-Asa1G00060|||n.11922721T>A||||||	GT	0|0	0|0	0|0	0|0	0|0	0|0	0|0	0|0	0|0	0|0	0|0	0|0	0|0	0|0	0|0	0|0	0|0	0|0	0|0	0|0	0|0	0|0	0|0	0|0	0|0	0|0	0|0	0|0	0|0	0|0	0|0	0|0	0|0	0|0	0|0	0|0	0|0	0|0	0|0	1|0	0|0
chr1	11926134	.	G	A	999	PASS	DP=2408;VDB=0;SGB=67.7556;RPB=0.999718;MQB=0;BQB=0.398291;MQ0F=0;ICB=0.000177072;HOB=0.134388;AC=122;AN=456;DP4=0,1630,0,720;MQ=31;ANN=A|intergenic_region|MODIFIER|Asa1G00059-Asa1G00060|Asa1G00059-Asa1G00060|intergenic_region|Asa1G00059-Asa1G00060|||n.11926134G>A||||||	GT	0|1	1|0	0|1	1|0	1|0	0|1	1|0	1|0	0|0	0|0	0|0	1|0	1|0	0|1	0|0	1|0	0|0	0|0	0|0	0|0	0|0	1|0	0|0	0|1	1|0	0|1	1|0	0|1	1|0	0|1	0|0	1|0	0|0	0|1	0|0	0|1	1|0	0|1	0|0	1|1	0|0
chr1	11926150	.	G	A	607	PASS	DP=2408;VDB=0;SGB=85.7027;RPB=0.999934;MQB=5.60519e-44;BQB=0.767026;MQ0F=0;ICB=0.867159;HOB=0.0124654;AC=36;AN=456;DP4=0,2121,0,217;MQ=31;ANN=A|intergenic_region|MODIFIER|Asa1G00059-Asa1G00060|Asa1G00059-Asa1G00060|intergenic_region|Asa1G00059-Asa1G00060|||n.11926150G>A||||||	GT	0|0	0|0	0|0	0|0	0|0	0|0	0|0	0|0	0|0	0|0	0|1	0|0	0|0	0|0	0|0	0|0	0|0	0|0	1|0	0|1	0|0	0|0	0|0	0|0	0|0	0|0	0|0	0|0	0|0	0|0	0|1	0|0	0|1	0|0	0|0	0|0	0|0	0|0	0|0	0|0	0|1
chr1	11926159	.	G	A	999	PASS	DP=2408;VDB=0;SGB=-313.32;RPB=0.999255;MQB=0;BQB=0.996832;MQ0F=0;ICB=4.98605e-15;HOB=0.269324;AC=244;AN=454;DP4=0,1080,0,1250;MQ=31;ANN=G|intergenic_region|MODIFIER|Asa1G00059-Asa1G00060|Asa1G00059-Asa1G00060|intergenic_region|Asa1G00059-Asa1G00060|||n.11926159A>G||||||	GT	1|0	0|1	1|0	0|0	0|1	1|0	0|1	0|0	1|1	1|1	1|0	0|1	0|1	1|0	1|0	0|0	1|1	1|0	0|1	1|0	1|1	0|1	1|1	0|0	0|1	1|0	0|1	1|0	0|1	1|0	1|0	0|0	1|0	1|0	1|1	1|0	0|1	1|0	0|1	0|0	1|0
chr1	11926168	.	T	C	627	PASS	DP=2408;VDB=0;SGB=198.756;RPB=0.999952;MQB=9.8412e-30;BQB=0.993201;MQ0F=0;ICB=0.312827;HOB=0.0340105;AC=32;AN=456;DP4=0,2188,0,165;MQ=31;ANN=C|intergenic_region|MODIFIER|Asa1G00059-Asa1G00060|Asa1G00059-Asa1G00060|intergenic_region|Asa1G00059-Asa1G00060|||n.11926168T>C||||||	GT	0|0	0|0	0|0	0|1	0|0	0|0	0|0	0|1	0|0	0|0	0|0	0|0	0|0	0|0	0|0	0|1	0|0	0|0	0|0	0|0	0|0	0|0	0|0	1|0	0|0	0|0	0|0	0|0	0|0	0|0	0|0	0|1	0|0	0|0	0|0	0|0	0|0	0|0	0|0	0|0	0|0
chr1	11926222	.	A	G	999	PASS	DP=2408;VDB=0;SGB=-92.6531;RPB=0.998002;MQB=0;BQB=0.507648;MQ0F=0;ICB=0.000971111;HOB=0.121262;AC=327;AN=454;DP4=0,690,0,1614;MQ=31;ANN=A|intergenic_region|MODIFIER|Asa1G00059-Asa1G00060|Asa1G00059-Asa1G00060|intergenic_region|Asa1G00059-Asa1G00060|||n.11926222G>A||||||	GT	0|1	1|0	0|1	0|0	1|0	0|1	1|0	0|0	0|0	0|1	0|0	1|0	1|0	0|1	1|0	0|0	1|1	0|0	0|0	0|0	0|0	1|0	0|0	0|0	1|0	0|1	1|0	0|1	1|0	0|1	0|0	0|0	0|0	0|1	1|0	0|1	1|0	0|1	0|1	0|0	0|0
chr1	11926231	.	G	T	999	PASS	DP=2408;VDB=0;SGB=-222.83;RPB=0.999239;MQB=0;BQB=0.915862;MQ0F=0;ICB=1.54795e-12;HOB=0.245282;AC=240;AN=452;DP4=0,1051,0,1203;MQ=31;ANN=G|intergenic_region|MODIFIER|Asa1G00059-Asa1G00060|Asa1G00059-Asa1G00060|intergenic_region|Asa1G00059-Asa1G00060|||n.11926231T>G||||||	GT	1|0	0|1	1|0	0|0	0|1	1|0	0|1	0|0	1|1	1|1	1|0	0|1	0|1	1|0	1|0	0|0	1|1	1|0	0|1	1|0	1|1	0|1	1|1	0|0	0|1	1|0	0|1	1|0	0|1	1|0	1|0	0|0	1|0	1|0	1|1	1|0	0|1	1|0	0|1	0|0	1|0
chr1	11926333	.	G	A	999	PASS	DP=2438;VDB=0;SGB=-133.116;RPB=0.999297;MQB=0;BQB=0.806021;MQ0F=0;ICB=6.4416e-05;HOB=0.144839;AC=218;AN=460;DP4=1118,0,1237,0;MQ=41;ANN=A|intergenic_region|MODIFIER|Asa1G00059-Asa1G00060|Asa1G00059-Asa1G00060|intergenic_region|Asa1G00059-Asa1G00060|||n.11926333G>A||||||	GT	0|1	1|0	0|1	1|1	1|0	0|1	1|0	1|1	0|0	0|0	0|0	1|0	1|0	0|1	0|1	1|1	0|0	0|1	0|0	0|0	0|0	1|0	0|0	1|1	1|0	0|1	1|0	0|1	1|0	0|1	0|0	1|1	0|0	0|1	1|0	0|1	1|0	0|1	1|0	0|1	0|1
chr1	11926375	.	C	A	999	PASS	DP=2438;VDB=0;SGB=211.311;RPB=0.998765;MQB=0;BQB=0.984631;MQ0F=0;ICB=0.925216;HOB=0.00850662;AC=30;AN=460;DP4=2200,0,172,0;MQ=41;ANN=A|intergenic_region|MODIFIER|Asa1G00059-Asa1G00060|Asa1G00059-Asa1G00060|intergenic_region|Asa1G00059-Asa1G00060|||n.11926375C>A||||||	GT	0|0	0|0	0|0	0|1	0|0	0|0	0|0	0|1	0|0	0|0	0|0	0|0	0|0	0|0	0|0	0|1	0|0	0|0	0|0	0|0	0|0	0|0	0|0	1|0	0|0	0|0	0|0	0|0	0|0	0|0	0|0	0|1	0|0	0|0	0|0	0|0	0|0	0|0	0|0	0|0	0|0
chr1	11969082	.	G	T	999	PASS	DP=3689;VDB=0;SGB=401.703;RPB=0.999391;MQB=0;BQB=0.995497;MQ0F=0;ICB=0.925216;HOB=0.00850662;AC=30;AN=460;DP4=0,3313,0,271;MQ=44;ANN=T|intergenic_region|MODIFIER|Asa1G00059-Asa1G00060|Asa1G00059-Asa1G00060|intergenic_region|Asa1G00059-Asa1G00060|||n.11969082G>T||||||	GT	0|0	0|0	0|0	0|1	0|0	0|0	0|0	0|1	0|0	0|0	0|0	0|0	0|0	0|0	0|0	0|1	0|0	0|0	0|0	0|0	0|0	0|0	0|0	1|0	0|0	0|0	0|0	0|0	0|0	0|0	0|0	0|1	0|0	0|0	0|0	0|0	0|0	0|0	0|0	0|0	0|0
chr1	11969150	.	T	C	999	PASS	DP=3689;VDB=0;SGB=-156.07;RPB=0.999665;MQB=1.52756e-21;BQB=0.980274;MQ0F=0;ICB=0.170503;HOB=0.0620132;AC=241;AN=460;DP4=0,1938,0,1619;MQ=44;ANN=T|intergenic_region|MODIFIER|Asa1G00059-Asa1G00060|Asa1G00059-Asa1G00060|intergenic_region|Asa1G00059-Asa1G00060|||n.11969150C>T||||||	GT	0|1	1|0	0|1	1|1	1|0	0|1	1|0	1|1	0|0	0|0	0|0	1|0	1|0	0|1	0|1	1|1	1|0	0|0	0|0	0|0	0|0	1|0	0|0	1|1	1|0	0|1	1|0	0|1	1|0	0|1	0|0	1|1	0|0	0|1	1|0	0|1	1|0	0|1	1|0	1|1	0|0
chr1	11969165	.	C	A	999	PASS	DP=3689;VDB=0;SGB=230.823;RPB=0.999687;MQB=5.52681e-22;BQB=0.781723;MQ0F=0;ICB=0.0070503;HOB=0.103781;AC=210;AN=460;DP4=0,1702,0,1870;MQ=44;ANN=A|intergenic_region|MODIFIER|Asa1G00059-Asa1G00060|Asa1G00059-Asa1G00060|intergenic_region|Asa1G00059-Asa1G00060|||n.11969165C>A||||||	GT	0|1	1|0	0|1	1|1	1|0	0|1	1|0	1|1	0|0	0|0	0|0	1|0	1|0	0|1	0|1	1|1	1|0	0|0	0|0	0|0	0|0	1|0	0|0	1|1	1|0	0|1	1|0	0|1	1|0	0|1	0|0	1|1	0|0	0|1	1|0	0|1	1|0	0|1	1|0	0|1	0|0
chr1	11969205	.	C	T	999	PASS	DP=4126;VDB=0;SGB=246.139;RPB=0.999654;MQB=0;BQB=0.435917;MQ0F=0;ICB=0.491817;HOB=0.0326175;AC=59;AN=462;DP4=3331,0,445,0;MQ=49;ANN=T|intergenic_region|MODIFIER|Asa1G00059-Asa1G00060|Asa1G00059-Asa1G00060|intergenic_region|Asa1G00059-Asa1G00060|||n.11969205C>T||||||	GT	0|0	0|0	0|0	0|0	0|0	0|0	0|0	0|0	0|1	1|0	0|1	0|0	0|0	0|0	0|0	0|0	0|0	0|1	1|0	0|1	0|1	0|0	0|1	0|0	0|0	0|0	0|0	0|0	0|0	0|0	0|1	0|0	0|1	0|0	0|0	0|0	0|0	0|0	0|0	0|0	0|1
chr1	12054786	.	G	A	999	PASS	DP=4319;VDB=0;SGB=-229.685;RPB=0.998772;MQB=0;BQB=0.170816;MQ0F=0;ICB=5.1731e-06;HOB=0.159735;AC=330;AN=460;DP4=0,1197,0,2918;MQ=45;ANN=G|upstream_gene_variant|MODIFIER|Asa1G00060|Asa1G00060|transcript|Asa1G00060.1|protein_coding||c.-3908T>C|||||3908|WARNING_TRANSCRIPT_MULTIPLE_STOP_CODONS,G|intergenic_region|MODIFIER|Asa1G00060-Asa1G00061|Asa1G00060-Asa1G00061|intergenic_region|Asa1G00060-Asa1G0…	GT	0|1	1|0	0|1	1|0	1|0	0|1	1|0	1|0	0|0	0|0	0|0	1|0	1|0	0|1	0|0	1|0	1|0	0|0	0|0	0|0	0|0	1|0	0|0	0|1	1|0	0|1	1|0	0|1	1|0	0|1	0|0	1|0	0|0	0|1	1|0	0|1	1|0	0|1	0|0	0|0	0|0
chr1	12054845	.	G	A	999	PASS	DP=4318;VDB=0;SGB=277.093;RPB=0.999573;MQB=0;BQB=0.485594;MQ0F=0;ICB=0.0278785;HOB=0.0638847;AC=39;AN=460;DP4=0,3776,0,272;MQ=46;ANN=A|upstream_gene_variant|MODIFIER|Asa1G00060|Asa1G00060|transcript|Asa1G00060.1|protein_coding||c.-3967C>T|||||3967|WARNING_TRANSCRIPT_MULTIPLE_STOP_CODONS,A|intergenic_region|MODIFIER|Asa1G00060-Asa1G00061|Asa1G00060-Asa1G00061|intergenic_region|Asa1G00060-Asa1G0006…	GT	0|0	0|0	0|0	0|1	0|0	0|0	0|0	0|1	0|0	0|0	0|0	0|0	0|0	0|0	0|0	0|1	0|0	0|0	0|0	0|0	0|0	0|0	0|0	1|0	0|0	0|0	0|0	0|0	0|0	0|0	0|0	0|1	0|0	0|0	0|0	0|0	0|0	0|0	0|0	0|0	0|0
chr1	12054972	.	T	C	999	PASS	DP=4331;VDB=0;SGB=-320.431;RPB=0.998742;MQB=0;BQB=0.00447794;MQ0F=0;ICB=1.68232e-16;HOB=0.280992;AC=247;AN=460;DP4=1917,0,2246,0;MQ=47;ANN=T|upstream_gene_variant|MODIFIER|Asa1G00060|Asa1G00060|transcript|Asa1G00060.1|protein_coding||c.-4094G>A|||||4094|WARNING_TRANSCRIPT_MULTIPLE_STOP_CODONS,T|intergenic_region|MODIFIER|Asa1G00060-Asa1G00061|Asa1G00060-Asa1G00061|intergenic_region|Asa1G00060-Asa…	GT	1|0	0|1	1|0	0|0	0|1	1|0	0|1	0|0	1|0	0|1	1|0	0|1	0|1	1|0	1|0	0|0	0|1	1|0	0|1	1|0	1|0	0|1	1|0	0|0	0|1	1|0	0|1	1|0	0|1	1|0	1|0	0|0	1|0	1|0	0|1	1|0	0|1	1|0	0|1	1|1	1|0
chr1	12235698	.	G	A	999	PASS	DP=4636;VDB=0;SGB=430.276;RPB=0.0383966;MQB=0;BQB=0.00965466;MQ0F=0;ICB=0.128092;HOB=0.0604915;AC=80;AN=460;DP4=3541,0,839,0;MQ=38;ANN=A|intergenic_region|MODIFIER|Asa1G00060-Asa1G00061|Asa1G00060-Asa1G00061|intergenic_region|Asa1G00060-Asa1G00061|||n.12235698G>A||||||	GT	0|0	0|0	0|0	0|1	0|0	0|0	0|0	0|1	0|1	1|0	0|1	0|0	0|0	0|0	0|0	0|1	0|0	0|1	1|0	0|1	0|0	0|0	0|0	1|0	0|0	0|0	0|0	0|0	0|0	0|0	0|1	0|1	0|1	0|0	0|0	0|0	0|0	0|0	0|0	0|0	0|1
chr1	12235723	.	G	A	999	PASS	DP=4636;VDB=0;SGB=-387.179;RPB=0;MQB=0;BQB=0.770642;MQ0F=0;ICB=3.6071e-06;HOB=0.162202;AC=329;AN=460;DP4=1543,0,2930,0;MQ=38;ANN=G|intergenic_region|MODIFIER|Asa1G00060-Asa1G00061|Asa1G00060-Asa1G00061|intergenic_region|Asa1G00060-Asa1G00061|||n.12235723A>G||||||	GT	0|1	1|0	0|1	1|0	1|0	0|1	1|0	1|0	0|0	0|0	0|0	1|0	1|0	0|1	0|0	1|0	1|0	0|0	0|0	0|0	0|0	1|0	0|0	0|1	1|0	0|1	1|0	0|1	1|0	0|1	0|0	1|0	0|0	0|1	1|0	0|1	1|0	0|1	0|0	0|0	0|0
chr1	12235756	.	A	G	999	PASS	DP=4636;VDB=0;SGB=-287.186;RPB=0;MQB=0;BQB=0.353289;MQ0F=0;ICB=3.6071e-06;HOB=0.162202;AC=329;AN=460;DP4=1465,0,2950,0;MQ=38;ANN=A|intergenic_region|MODIFIER|Asa1G00060-Asa1G00061|Asa1G00060-Asa1G00061|intergenic_region|Asa1G00060-Asa1G00061|||n.12235756G>A||||||	GT	0|1	1|0	0|1	1|0	1|0	0|1	1|0	1|0	0|0	0|0	0|0	1|0	1|0	0|1	0|0	1|0	1|0	0|0	0|0	0|0	0|0	1|0	0|0	0|1	1|0	0|1	1|0	0|1	1|0	0|1	0|0	1|0	0|0	0|1	1|0	0|1	1|0	0|1	0|0	0|0	0|0
chr1	12235814	.	T	C	999	PASS	DP=4604;VDB=0;SGB=-554.218;RPB=0.996344;MQB=0;BQB=0.837922;MQ0F=0;ICB=4.07823e-16;HOB=0.277467;AC=194;AN=460;DP4=0,2711,0,1735;MQ=35;ANN=C|intergenic_region|MODIFIER|Asa1G00060-Asa1G00061|Asa1G00060-Asa1G00061|intergenic_region|Asa1G00060-Asa1G00061|||n.12235814T>C||||||	GT	1|0	0|1	1|0	0|0	0|1	1|0	0|1	0|0	1|0	0|1	1|0	0|1	0|1	1|0	1|0	0|0	0|1	1|0	0|1	1|0	1|0	0|1	1|0	0|0	0|1	1|0	0|1	1|0	0|1	1|0	1|0	0|0	1|0	1|0	0|1	1|0	0|1	1|0	0|1	1|1	1|0
chr1	12235815	.	C	T	999	PASS	DP=4604;VDB=0;SGB=-415.569;RPB=0.998063;MQB=0;BQB=0.0436697;MQ0F=0;ICB=4.87428e-11;HOB=0.227183;AC=206;AN=460;DP4=0,2541,0,1803;MQ=35;ANN=T|intergenic_region|MODIFIER|Asa1G00060-Asa1G00061|Asa1G00060-Asa1G00061|intergenic_region|Asa1G00060-Asa1G00061|||n.12235815C>T||||||	GT	1|0	0|1	1|0	0|0	0|1	1|0	0|1	0|0	1|0	0|1	1|0	0|1	0|1	1|0	1|1	0|0	0|1	1|0	0|1	1|0	1|0	0|1	1|0	0|0	0|1	1|0	0|1	1|0	0|1	1|0	1|0	0|0	1|0	1|0	0|1	1|0	0|1	1|0	1|1	1|1	0|0
chr1	12235838	.	A	G	999	PASS	DP=4604;VDB=0;SGB=-348.73;RPB=0.995741;MQB=0;BQB=0.457793;MQ0F=0;ICB=0.00123108;HOB=0.11913;AC=322;AN=460;DP4=0,1461,0,2794;MQ=35;ANN=A|intergenic_region|MODIFIER|Asa1G00060-Asa1G00061|Asa1G00060-Asa1G00061|intergenic_region|Asa1G00060-Asa1G00061|||n.12235838G>A||||||	GT	0|1	1|0	0|1	1|0	1|0	0|1	1|0	1|0	0|0	0|0	0|0	1|0	1|0	0|1	0|0	1|0	1|0	0|0	0|0	0|0	0|0	1|0	0|0	0|1	1|0	0|1	1|0	0|1	1|0	0|1	0|0	1|0	0|0	0|1	1|0	0|1	1|0	0|1	0|0	0|0	0|0
chr1	12235920	.	A	T	999	PASS	DP=4603;VDB=0;SGB=-496.138;RPB=0.999918;MQB=0;BQB=0.972032;MQ0F=0;ICB=1.02924e-15;HOB=0.273809;AC=193;AN=460;DP4=0,2747,0,1784;MQ=35;ANN=T|intergenic_region|MODIFIER|Asa1G00060-Asa1G00061|Asa1G00060-Asa1G00061|intergenic_region|Asa1G00060-Asa1G00061|||n.12235920A>T||||||	GT	1|0	0|1	1|0	0|0	0|1	1|0	0|1	0|0	1|0	0|1	1|0	0|1	0|1	1|0	1|0	0|0	0|1	1|0	0|1	1|0	1|0	0|1	1|0	0|0	0|1	1|0	0|1	1|0	0|1	1|0	1|0	0|0	1|0	1|0	0|1	1|0	0|1	1|0	0|1	1|1	1|0
chr1	1240789544	.	G	A	999	PASS	DP=3033;VDB=0;SGB=1499.23;RPB=0.947642;MQB=0;BQB=2.94851e-07;MQ0F=0;ICB=5.7861e-31;HOB=0.395478;AC=141;AN=438;DP4=0,1357,0,1457;MQ=43;ANN=A|intergenic_region|MODIFIER|Asa1G04636-Asa1G04637|Asa1G04636-Asa1G04637|intergenic_region|Asa1G04636-Asa1G04637|||n.1240789544G>A||||||	GT	0|0	0|0	0|0	0|0	0|0	0|0	0|0	0|0	1|1	1|1	1|1	0|0	0|0	0|0	0|0	0|0	0|0	1|1	1|1	1|1	1|1	0|0	1|1	0|0	0|0	0|0	0|0	0|0	0|0	0|0	1|1	0|0	1|1	0|0	0|0	0|0	0|0	0|0	0|0	0|0	1|1
chr1	1240789563	.	T	C	999	PASS	DP=3033;VDB=0;SGB=366.947;RPB=0.999958;MQB=1.5795e-18;BQB=0.102888;MQ0F=0;ICB=6.09707e-07;HOB=0.136861;AC=42;AN=438;DP4=0,2684,0,220;MQ=43;ANN=C|intergenic_region|MODIFIER|Asa1G04636-Asa1G04637|Asa1G04636-Asa1G04637|intergenic_region|Asa1G04636-Asa1G04637|||n.1240789563T>C||||||	GT	0|0	0|0	0|0	0|1	0|0	0|0	0|0	1|1	0|0	0|0	0|0	0|0	0|0	0|0	0|0	1|1	0|0	0|0	0|0	0|0	0|0	0|0	0|0	1|1	0|0	0|0	0|0	0|0	0|0	0|0	0|0	1|1	0|0	0|0	0|0	0|0	0|0	0|0	0|0	0|0	0|0
chr1	1240789631	.	G	C	999	PASS	DP=3033;VDB=0;SGB=1319.42;RPB=0.9991;MQB=0;BQB=0.812635;MQ0F=0;ICB=6.44597e-44;HOB=0.476502;AC=211;AN=438;DP4=0,1147,0,1774;MQ=43;ANN=G|intergenic_region|MODIFIER|Asa1G04636-Asa1G04637|Asa1G04636-Asa1G04637|intergenic_region|Asa1G04636-Asa1G04637|||n.1240789631C>G||||||	GT	1|1	1|1	1|1	0|0	1|1	1|1	1|1	0|0	0|0	0|0	0|0	1|1	1|1	1|1	1|1	0|0	1|1	0|0	0|0	0|0	0|0	1|1	0|0	0|0	1|1	1|1	1|1	1|1	1|1	1|1	0|0	0|0	0|0	1|1	1|1	1|1	1|1	1|1	1|1	0|0	0|0
chr1	1240811668	.	C	A	999	PASS	DP=6265;VDB=0;SGB=-220.602;RPB=0.994609;MQB=0;BQB=0.00799631;MQ0F=0;ICB=0.000598615;HOB=0.122836;AC=346;AN=460;DP4=1500,0,4203,0;MQ=46;ANN=C|intergenic_region|MODIFIER|Asa1G04636-Asa1G04637|Asa1G04636-Asa1G04637|intergenic_region|Asa1G04636-Asa1G04637|||n.1240811668A>C||||||	GT	0|1	1|0	0|1	0|0	1|0	0|1	0|1	0|0	0|0	0|0	0|0	1|0	0|1	0|1	0|0	0|0	1|0	0|0	0|0	0|0	0|0	0|1	0|0	0|0	0|1	0|1	1|0	1|0	1|0	1|0	0|0	0|0	0|0	1|0	1|0	1|0	0|1	1|0	0|0	0|0	0|0
chr1	1240811775	.	G	A	999	PASS	DP=5878;VDB=0;SGB=-453.058;RPB=0.99454;MQB=0;BQB=0.00142302;MQ0F=0;ICB=0.00017734;HOB=0.134934;AC=134;AN=460;DP4=0,3953,0,1714;MQ=33;ANN=A|intergenic_region|MODIFIER|Asa1G04636-Asa1G04637|Asa1G04636-Asa1G04637|intergenic_region|Asa1G04636-Asa1G04637|||n.1240811775G>A||||||	GT	0|1	1|0	0|1	1|0	0|0	0|1	0|1	0|1	0|0	0|0	0|0	1|0	0|1	0|1	1|1	0|1	1|0	0|0	0|0	0|0	0|0	0|1	0|0	1|0	0|1	0|1	1|0	1|0	1|0	1|0	0|0	1|0	0|0	1|0	1|0	1|0	0|1	0|0	1|1	0|0	0|0
chr1	1240811794	.	G	T	999	PASS	DP=5878;VDB=0;SGB=-358.881;RPB=0.997715;MQB=0;BQB=0.778274;MQ0F=0;ICB=0.000150912;HOB=0.136522;AC=138;AN=460;DP4=0,3978,0,1792;MQ=32;ANN=T|intergenic_region|MODIFIER|Asa1G04636-Asa1G04637|Asa1G04636-Asa1G04637|intergenic_region|Asa1G04636-Asa1G04637|||n.1240811794G>T||||||	GT	0|1	1|0	0|1	0|0	0|0	0|1	0|1	0|1	0|0	0|0	0|0	1|0	0|1	0|1	1|1	0|1	1|0	0|0	0|0	0|0	0|0	0|1	0|0	1|0	0|1	0|1	1|0	1|0	1|0	1|0	0|0	1|0	0|0	1|0	1|0	1|0	0|1	0|0	1|1	0|0	0|0
chr1	1240811810	.	C	T	999	PASS	DP=5878;VDB=0;SGB=-56.7305;RPB=0.998386;MQB=0;BQB=0.905476;MQ0F=0;ICB=0.468055;HOB=0.0340265;AC=60;AN=460;DP4=0,4863,0,836;MQ=32;ANN=T|intergenic_region|MODIFIER|Asa1G04636-Asa1G04637|Asa1G04636-Asa1G04637|intergenic_region|Asa1G04636-Asa1G04637|||n.1240811810C>T||||||	GT	0|0	0|0	0|0	0|0	0|0	0|0	0|0	0|0	1|0	1|0	1|0	0|0	0|0	0|0	0|0	0|0	0|0	1|0	0|1	0|1	1|0	0|0	1|0	0|0	0|0	0|0	0|0	0|0	0|0	0|0	1|0	0|0	1|0	0|0	0|0	0|0	0|0	0|0	0|0	0|0	1|0
chr1	1240811824	.	G	A	999	PASS	DP=5878;VDB=0;SGB=-254.334;RPB=0.999094;MQB=0;BQB=0.995607;MQ0F=0;ICB=0.00544985;HOB=0.103299;AC=343;AN=460;DP4=0,1603,0,4131;MQ=32;ANN=G|intergenic_region|MODIFIER|Asa1G04636-Asa1G04637|Asa1G04636-Asa1G04637|intergenic_region|Asa1G04636-Asa1G04637|||n.1240811824A>G||||||	GT	1|0	0|1	1|0	0|0	1|1	1|0	1|0	0|0	0|0	0|0	0|0	0|1	1|0	1|0	0|0	0|0	0|1	0|0	0|0	0|0	0|0	1|0	0|0	0|0	1|0	1|0	0|1	0|1	0|1	0|1	0|0	0|0	0|0	0|1	0|1	0|1	1|0	0|1	0|0	0|0	0|0
chr1	1240845203	.	T	C	999	PASS	DP=5868;VDB=0;SGB=-24.0749;RPB=0.998579;MQB=0;BQB=4.52089e-07;MQ0F=0;ICB=5.11251e-12;HOB=0.240247;AC=265;AN=450;DP4=2039,0,3489,0;MQ=33;ANN=T|intergenic_region|MODIFIER|Asa1G04636-Asa1G04637|Asa1G04636-Asa1G04637|intergenic_region|Asa1G04636-Asa1G04637|||n.1240845203C>T||||||	GT	1|0	0|1	1|0	1|0	0|1	1|0	1|0	0|1	1|0	0|0	0|0	0|1	1|0	1|0	1|1	0|1	0|1	1|0	0|1	0|1	1|0	1|0	0|0	1|0	1|0	1|0	0|1	0|1	0|1	0|1	1|0	1|0	0|0	0|1	0|1	0|1	1|0	0|1	1|1	0|0	1|0
chr1	1240845207	.	C	T	999	PASS	DP=5867;VDB=0;SGB=1545.33;RPB=0.995519;MQB=3.09278e-14;BQB=0.000289731;MQ0F=0;ICB=8.53383e-12;HOB=0.231983;AC=116;AN=448;DP4=4042,0,1496,0;MQ=33;ANN=T|intergenic_region|MODIFIER|Asa1G04636-Asa1G04637|Asa1G04636-Asa1G04637|intergenic_region|Asa1G04636-Asa1G04637|||n.1240845207C>T||||||	GT	0|0	0|0	0|0	0|0	0|0	0|0	0|0	0|0	0|1	1|1	1|1	0|0	0|0	0|0	0|0	0|0	0|0	1|1	1|0	1|0	0|1	0|0	1|1	0|0	0|0	0|0	0|0	0|0	0|0	0|0	0|1	0|0	1|1	0|0	0|0	0|0	0|0	0|0	0|0	0|0	0|1
chr1	1240845244	.	C	T	999	PASS	DP=5867;VDB=0;SGB=1003.84;RPB=0.99808;MQB=0;BQB=0.874351;MQ0F=0;ICB=0.677248;HOB=0.0189732;AC=28;AN=448;DP4=4977,0,551,0;MQ=33;ANN=T|intergenic_region|MODIFIER|Asa1G04636-Asa1G04637|Asa1G04636-Asa1G04637|intergenic_region|Asa1G04636-Asa1G04637|||n.1240845244C>T||||||	GT	0|0	0|0	0|0	0|1	0|0	0|0	0|0	1|0	0|0	0|0	0|0	0|0	0|0	0|0	0|0	1|0	0|0	0|0	0|0	0|0	0|0	0|0	0|0	0|1	0|0	0|0	0|0	0|0	0|0	0|0	0|0	0|1	0|0	0|0	0|0	0|0	0|0	0|0	0|0	0|0	0|0
chr1	1240845260	.	T	G	999	PASS	DP=5866;VDB=0;SGB=36.7473;RPB=0.983906;MQB=0;BQB=0.892413;MQ0F=0;ICB=0.000705097;HOB=0.124002;AC=331;AN=446;DP4=1444,0,3888,0;MQ=33;ANN=T|intergenic_region|MODIFIER|Asa1G04636-Asa1G04637|Asa1G04636-Asa1G04637|intergenic_region|Asa1G04636-Asa1G04637|||n.1240845260G>T||||||	GT	1|0	0|1	1|0	0|0	0|1	1|0	1|0	0|0	0|0	0|0	0|0	0|1	1|0	1|0	0|0	0|0	0|1	0|0	0|0	0|0	0|0	1|0	0|0	0|0	1|0	1|0	0|1	0|1	0|1	0|1	0|0	0|0	0|0	0|1	0|1	0|1	1|0	0|1	0|0	0|0	0|0
chr1	1240845280	.	G	A	999	PASS	DP=5867;VDB=0;SGB=-1138.87;RPB=2.28321e-06;MQB=0;BQB=0.669497;MQ0F=0;ICB=1.11766e-07;HOB=0.188626;AC=167;AN=448;DP4=3601,0,1975,0;MQ=33;ANN=A|intergenic_region|MODIFIER|Asa1G04636-Asa1G04637|Asa1G04636-Asa1G04637|intergenic_region|Asa1G04636-Asa1G04637|||n.1240845280G>A||||||	GT	1|0	0|1	1|0	1|0	0|1	1|0	1|0	0|1	0|0	0|0	0|0	0|1	1|0	1|0	1|1	0|1	0|1	0|0	0|1	0|1	1|0	1|0	0|0	1|0	1|0	1|0	0|1	0|1	0|1	0|1	1|0	1|0	0|0	0|1	0|1	0|1	1|0	0|1	1|1	0|0	0|0
chr1	1240845362	.	C	T	999	PASS	DP=3808;VDB=0;SGB=549.313;RPB=0.999859;MQB=0;BQB=0.820837;MQ0F=0;ICB=0.949382;HOB=0.0069531;AC=25;AN=424;DP4=0,3354,0,287;MQ=45;ANN=T|intergenic_region|MODIFIER|Asa1G04636-Asa1G04637|Asa1G04636-Asa1G04637|intergenic_region|Asa1G04636-Asa1G04637|||n.1240845362C>T||||||	GT	0|0	0|0	0|0	0|1	0|0	0|0	0|0	1|0	0|0	0|0	0|0	0|0	0|0	0|0	0|0	1|0	0|0	0|0	0|0	0|0	0|0	0|0	0|0	0|1	0|0	0|0	0|0	0|0	0|0	0|0	0|0	0|1	0|0	0|0	0|0	0|0	0|0	0|0	0|0	0|0	0|0
chr1	1240845394	.	A	T	999	PASS	DP=3808;VDB=0;SGB=1196.11;RPB=0.999924;MQB=0;BQB=0.918555;MQ0F=0;ICB=5.414e-09;HOB=0.166151;AC=45;AN=424;DP4=0,3120,0,583;MQ=45;ANN=T|intergenic_region|MODIFIER|Asa1G04636-Asa1G04637|Asa1G04636-Asa1G04637|intergenic_region|Asa1G04636-Asa1G04637|||n.1240845394A>T||||||	GT	0|0	0|0	0|0	1|1	0|0	0|0	0|0	1|1	0|0	0|0	0|0	0|0	0|0	0|0	0|0	1|1	0|0	0|0	0|0	0|0	0|0	0|0	0|0	1|1	0|0	0|0	0|0	0|0	0|0	0|0	0|0	1|1	0|0	0|0	0|0	0|0	0|0	0|0	0|0	0|0	0|0
chr1	1240845423	.	T	G	999	PASS	DP=3807;VDB=0;SGB=1801.14;RPB=0.997638;MQB=0;BQB=0.463447;MQ0F=0;ICB=1.42932e-42;HOB=0.476682;AC=192;AN=424;DP4=0,1508,0,2210;MQ=45;ANN=G|intergenic_region|MODIFIER|Asa1G04636-Asa1G04637|Asa1G04636-Asa1G04637|intergenic_region|Asa1G04636-Asa1G04637|||n.1240845423T>G||||||	GT	0|0	0|0	0|0	1|1	0|0	0|0	0|0	1|1	1|1	1|1	1|1	0|0	0|0	0|0	0|0	1|1	0|0	1|1	1|1	1|1	0|1	0|0	1|1	1|1	0|0	0|0	0|0	0|0	0|0	0|0	1|1	1|1	1|1	0|0	0|0	0|0	0|0	0|0	0|0	1|1	1|1
chr1	1240880462	.	C	G	999	PASS	DP=1738;VDB=0;SGB=-94.0564;RPB=0.999717;MQB=0;BQB=0.746462;MQ0F=0;ICB=0.00700189;HOB=0.099518;AC=353;AN=460;DP4=407,0,1279,0;MQ=42;ANN=C|intergenic_region|MODIFIER|Asa1G04636-Asa1G04637|Asa1G04636-Asa1G04637|intergenic_region|Asa1G04636-Asa1G04637|||n.1240880462G>C||||||	GT	0|1	0|0	0|1	0|0	1|0	0|1	0|1	0|0	0|0	0|0	0|0	1|0	0|1	0|1	0|0	0|0	1|0	0|0	0|0	0|0	0|0	0|1	0|0	0|0	0|1	0|1	1|0	1|0	1|0	1|0	0|0	0|0	0|0	1|0	1|0	1|0	0|1	1|1	0|0	0|0	0|0
chr1	1240880485	.	C	G	999	PASS	DP=1738;VDB=0;SGB=44.6916;RPB=0.986462;MQB=0;BQB=0.832629;MQ0F=0;ICB=0.899842;HOB=0.010293;AC=33;AN=460;DP4=1582,0,103,0;MQ=43;ANN=G|intergenic_region|MODIFIER|Asa1G04636-Asa1G04637|Asa1G04636-Asa1G04637|intergenic_region|Asa1G04636-Asa1G04637|||n.1240880485C>G||||||	GT	0|0	0|0	0|0	0|1	0|0	0|0	0|0	1|0	0|0	0|0	0|0	0|0	0|0	0|0	0|0	1|0	0|0	0|0	0|0	0|0	0|0	0|0	0|0	0|1	0|0	0|0	0|0	0|0	0|0	0|0	0|0	0|1	0|0	0|0	0|0	0|0	0|0	0|0	0|0	1|0	0|0
chr1	1240880564	.	G	T	999	PASS	DP=3431;VDB=0;SGB=-99.777;RPB=0.992411;MQB=0;MQSB=0.363094;BQB=0.0144034;MQ0F=0;ICB=6.1612e-05;HOB=0.144953;AC=284;AN=460;DP4=649,15,1060,19;MQ=43;ANN=G|intergenic_region|MODIFIER|Asa1G04636-Asa1G04637|Asa1G04636-Asa1G04637|intergenic_region|Asa1G04636-Asa1G04637|||n.1240880564T>G||||||	GT	1|0	1|1	1|0	1|0	0|1	1|0	1|0	0|1	0|0	0|0	0|0	0|1	1|0	1|0	1|1	0|1	0|1	0|0	0|0	0|0	0|0	1|0	0|0	1|0	1|0	1|0	0|1	0|1	0|1	0|1	0|0	1|0	0|0	0|1	0|1	0|1	1|0	0|0	1|1	1|0	0|0
chr1	1240880590	.	G	A	999	PASS	DP=1693;VDB=0;SGB=15.9624;RPB=0.989934;MQB=6.99281e-24;BQB=0.997606;MQ0F=0;ICB=0.869557;HOB=0.0122495;AC=36;AN=460;DP4=0,1529,0,103;MQ=44;ANN=A|intergenic_region|MODIFIER|Asa1G04636-Asa1G04637|Asa1G04636-Asa1G04637|intergenic_region|Asa1G04636-Asa1G04637|||n.1240880590G>A||||||	GT	0|0	0|0	0|0	0|0	0|0	0|0	0|0	0|0	0|0	0|0	0|0	0|0	0|0	0|0	1|0	0|0	0|0	0|0	0|0	0|0	0|0	0|0	0|0	0|0	0|0	0|0	0|0	0|0	0|0	0|0	0|0	0|0	0|0	0|0	0|0	0|0	0|0	0|0	1|0	1|0	0|0
chr1	1240880661	.	C	A	999	PASS	DP=1693;VDB=0;SGB=62.1441;RPB=1;MQB=4.35451e-17;BQB=0.996443;MQ0F=0;ICB=0.962476;HOB=0.00544423;AC=24;AN=460;DP4=0,1564,0,78;MQ=44;ANN=A|intergenic_region|MODIFIER|Asa1G04636-Asa1G04637|Asa1G04636-Asa1G04637|intergenic_region|Asa1G04636-Asa1G04637|||n.1240880661C>A||||||	GT	0|0	0|0	0|0	0|1	0|0	0|0	0|0	1|0	0|0	0|0	0|0	0|0	0|0	0|0	0|0	1|0	0|0	0|0	0|0	0|0	0|0	0|0	0|0	0|1	0|0	0|0	0|0	0|0	0|0	0|0	0|0	0|1	0|0	0|0	0|0	0|0	0|0	0|0	0|0	0|0	0|0
chr1	1240880663	.	G	A	999	PASS	DP=1693;VDB=0;SGB=18.5115;RPB=0.948303;MQB=1.69922e-22;BQB=0.99264;MQ0F=0;ICB=0.869557;HOB=0.0122495;AC=36;AN=460;DP4=0,1554,0,105;MQ=44;ANN=A|intergenic_region|MODIFIER|Asa1G04636-Asa1G04637|Asa1G04636-Asa1G04637|intergenic_region|Asa1G04636-Asa1G04637|||n.1240880663G>A||||||	GT	0|0	0|0	0|0	0|0	0|0	0|0	0|0	0|0	0|0	0|0	0|0	0|0	0|0	0|0	1|0	0|0	0|0	0|0	0|0	0|0	0|0	0|0	0|0	0|0	0|0	0|0	0|0	0|0	0|0	0|0	0|0	0|0	0|0	0|0	0|0	0|0	0|0	0|0	1|0	1|0	0|0
chr1	1240880685	.	C	A	999	PASS	DP=1693;VDB=0;SGB=483.615;RPB=0.989144;MQB=0;BQB=0.79185;MQ0F=0;ICB=2.61833e-21;HOB=0.314707;AC=128;AN=460;DP4=0,1119,0,541;MQ=44;ANN=A|intergenic_region|MODIFIER|Asa1G04636-Asa1G04637|Asa1G04636-Asa1G04637|intergenic_region|Asa1G04636-Asa1G04637|||n.1240880685C>A||||||	GT	0|0	0|0	0|0	0|0	0|0	0|0	0|0	0|0	1|1	1|1	1|1	0|0	0|0	0|0	0|0	0|0	0|0	1|1	1|1	1|1	1|1	0|0	1|1	0|0	0|0	0|0	0|0	0|0	0|0	0|0	1|1	0|0	1|1	0|0	0|0	0|0	0|0	0|0	0|0	0|0	1|1
chr1	1240896491	.	G	A	999	PASS	DP=4740;VDB=0;SGB=101.391;RPB=0.997919;MQB=0;BQB=0.970031;MQ0F=0;ICB=0.0551759;HOB=0.0793573;AC=206;AN=460;DP4=2676,0,1914,0;MQ=43;ANN=A|intergenic_region|MODIFIER|Asa1G04636-Asa1G04637|Asa1G04636-Asa1G04637|intergenic_region|Asa1G04636-Asa1G04637|||n.1240896491G>A||||||	GT	1|0	0|1	1|0	1|1	0|1	1|0	1|0	1|1	0|0	0|0	0|0	0|1	1|0	1|0	1|1	0|1	0|1	0|0	0|0	0|0	0|0	1|0	0|0	1|1	1|0	1|0	0|1	0|1	0|1	0|1	0|0	1|1	0|0	0|1	0|1	0|1	1|0	0|1	1|1	1|1	0|0
chr1	1240896608	.	G	A	999	PASS	DP=4712;VDB=0;SGB=-252.453;RPB=0.976886;MQB=0;BQB=0.800693;MQ0F=0;ICB=0.000598615;HOB=0.122836;AC=346;AN=460;DP4=1181,0,3285,0;MQ=43;ANN=G|intergenic_region|MODIFIER|Asa1G04636-Asa1G04637|Asa1G04636-Asa1G04637|intergenic_region|Asa1G04636-Asa1G04637|||n.1240896608A>G||||||	GT	0|1	1|0	0|1	0|0	1|0	0|1	0|1	0|0	0|0	0|0	0|0	1|0	0|1	0|1	0|0	0|0	1|0	0|0	0|0	0|0	0|0	0|1	0|0	0|0	0|1	0|1	1|0	1|0	1|0	1|0	0|0	0|0	0|0	1|0	1|0	1|0	0|1	1|0	0|0	0|0	0|0
chr1	1240896696	.	C	T	999	PASS	DP=4851;VDB=0;SGB=339.64;RPB=0.999276;MQB=0;BQB=0.0610922;MQ0F=0;ICB=0.00572566;HOB=0.10534;AC=155;AN=460;DP4=0,3052,0,1593;MQ=48;ANN=T|intergenic_region|MODIFIER|Asa1G04636-Asa1G04637|Asa1G04636-Asa1G04637|intergenic_region|Asa1G04636-Asa1G04637|||n.1240896696C>T||||||	GT	0|1	1|0	0|1	1|1	1|0	0|1	0|1	1|1	0|0	0|0	0|0	1|0	0|1	0|1	0|1	0|1	1|0	0|0	0|0	0|0	0|0	0|1	0|0	1|1	0|1	0|1	1|0	1|0	1|0	1|0	0|0	1|1	0|0	1|0	1|0	1|0	0|1	1|0	0|1	0|0	0|0
chr1	1240997470	.	G	A	999	PASS	DP=2675;VDB=0;SGB=396.387;RPB=1;MQB=0;BQB=0.956762;MQ0F=0;ICB=7.49683e-05;HOB=0.096402;AC=31;AN=454;DP4=2449,0,184,0;MQ=24;ANN=A|intergenic_region|MODIFIER|Asa1G04636-Asa1G04637|Asa1G04636-Asa1G04637|intergenic_region|Asa1G04636-Asa1G04637|||n.1240997470G>A||||||	GT	0|0	0|0	0|0	0|0	0|0	0|0	0|0	0|0	0|0	0|0	0|0	0|0	0|0	0|0	0|0	0|0	0|0	0|0	0|0	0|0	0|0	0|0	0|0	0|0	0|0	0|0	0|0	0|0	0|0	0|0	0|0	0|0	0|0	0|0	0|0	0|0	0|0	0|0	0|0	0|0	0|0
chr1	1240997477	.	T	C	999	PASS	DP=2676;VDB=0;SGB=290.901;RPB=0.999507;MQB=0;BQB=0.933102;MQ0F=0;ICB=3.95197e-26;HOB=0.358711;AC=270;AN=454;DP4=1407,0,1212,0;MQ=24;ANN=T|intergenic_region|MODIFIER|Asa1G04636-Asa1G04637|Asa1G04636-Asa1G04637|intergenic_region|Asa1G04636-Asa1G04637|||n.1240997477C>T||||||	GT	0|0	0|0	0|0	0|1	0|0	0|0	0|0	1|1	1|1	1|1	1|1	0|0	0|0	0|0	0|0	1|0	0|0	1|1	1|1	1|1	1|1	0|0	1|1	0|1	0|0	0|0	0|0	0|0	0|0	0|0	1|1	0|1	1|1	0|0	0|0	0|0	0|0	0|0	0|0	1|0	1|1
chr1	1240997494	.	G	A	999	PASS	DP=2676;VDB=0;SGB=1126.73;RPB=0.999441;MQB=0;BQB=0.986427;MQ0F=0;ICB=4.92849e-28;HOB=0.370898;AC=162;AN=454;DP4=1275,0,1318,0;MQ=24;ANN=A|intergenic_region|MODIFIER|Asa1G04636-Asa1G04637|Asa1G04636-Asa1G04637|intergenic_region|Asa1G04636-Asa1G04637|||n.1240997494G>A||||||	GT	0|0	0|0	0|0	0|1	0|0	0|0	0|0	1|1	1|1	1|1	1|1	0|0	0|0	0|0	0|0	1|0	0|0	1|1	1|1	1|1	1|1	0|0	1|1	0|1	0|0	0|0	0|0	0|0	0|0	0|0	1|1	0|1	1|1	0|0	0|0	0|0	0|0	0|0	0|0	1|1	1|1
chr1	1240997527	.	A	G	999	PASS	DP=2676;VDB=0;SGB=328.371;RPB=0.999239;MQB=0;BQB=0.799169;MQ0F=0;ICB=1.08427e-32;HOB=0.402569;AC=258;AN=454;DP4=1500,0,1122,0;MQ=24;ANN=A|intergenic_region|MODIFIER|Asa1G04636-Asa1G04637|Asa1G04636-Asa1G04637|intergenic_region|Asa1G04636-Asa1G04637|||n.1240997527G>A||||||	GT	0|0	0|0	0|0	0|1	0|0	0|0	0|0	1|1	1|1	1|1	1|1	0|0	0|0	0|0	0|0	1|0	0|0	1|1	1|1	1|1	1|1	0|0	1|1	0|1	0|0	0|0	0|0	0|0	0|0	0|0	1|1	0|1	1|1	0|0	0|0	0|0	0|0	0|0	0|0	1|1	1|1
chr1	1240997528	.	T	A	999	PASS	DP=2676;VDB=0;SGB=307.419;RPB=0.9992;MQB=0;BQB=0.678369;MQ0F=0;ICB=1.08427e-32;HOB=0.402569;AC=258;AN=454;DP4=1503,0,1084,0;MQ=24;ANN=T|intergenic_region|MODIFIER|Asa1G04636-Asa1G04637|Asa1G04636-Asa1G04637|intergenic_region|Asa1G04636-Asa1G04637|||n.1240997528A>T||||||	GT	0|0	0|0	0|0	0|1	0|0	0|0	0|0	1|1	1|1	1|1	1|1	0|0	0|0	0|0	0|0	1|0	0|0	1|1	1|1	1|1	1|1	0|0	1|1	0|1	0|0	0|0	0|0	0|0	0|0	0|0	1|1	0|1	1|1	0|0	0|0	0|0	0|0	0|0	0|0	1|1	1|1
chr1	1240997556	.	G	A	999	PASS	DP=2676;VDB=0;SGB=1209.3;RPB=0.998711;MQB=0;BQB=0.829219;MQ0F=0;ICB=6.95028e-30;HOB=0.371674;AC=112;AN=454;DP4=1665,0,938,0;MQ=24;ANN=A|intergenic_region|MODIFIER|Asa1G04636-Asa1G04637|Asa1G04636-Asa1G04637|intergenic_region|Asa1G04636-Asa1G04637|||n.1240997556G>A||||||	GT	0|0	0|0	0|0	0|0	0|0	0|0	0|0	0|0	1|1	1|1	1|1	0|0	0|0	0|0	0|0	0|0	0|0	1|1	1|1	1|1	1|1	0|0	1|1	0|0	0|0	0|0	0|0	0|0	0|0	0|0	1|1	0|0	1|1	0|0	0|0	0|0	0|0	0|0	0|0	0|0	1|1
chr1	1240997573	.	G	T	999	PASS	DP=2676;VDB=0;SGB=370.403;RPB=0.994443;MQB=2.12699e-17;BQB=0.399702;MQ0F=0;ICB=0.675042;HOB=0.0188244;AC=28;AN=454;DP4=2370,0,206,0;MQ=24;ANN=T|intergenic_region|MODIFIER|Asa1G04636-Asa1G04637|Asa1G04636-Asa1G04637|intergenic_region|Asa1G04636-Asa1G04637|||n.1240997573G>T||||||	GT	0|0	0|0	0|0	0|1	0|0	0|0	0|0	1|0	0|0	0|0	0|0	0|0	0|0	0|0	0|0	1|0	0|0	0|0	0|0	0|0	0|0	0|0	0|0	0|1	0|0	0|0	0|0	0|0	0|0	0|0	0|0	0|1	0|0	0|0	0|0	0|0	0|0	0|0	0|0	0|0	0|0
chr1	1240997628	.	C	A	999	PASS	DP=2682;VDB=0;SGB=1139.15;RPB=0.999857;MQB=2.16625e-15;BQB=0.698955;MQ0F=0;ICB=2.80801e-26;HOB=0.351326;AC=121;AN=454;DP4=0,1611,0,984;MQ=35;ANN=A|intergenic_region|MODIFIER|Asa1G04636-Asa1G04637|Asa1G04636-Asa1G04637|intergenic_region|Asa1G04636-Asa1G04637|||n.1240997628C>A||||||	GT	0|0	0|0	0|0	0|0	0|0	0|0	0|0	0|0	1|1	1|1	1|1	0|0	0|0	0|0	0|0	0|0	0|0	1|1	1|1	1|1	1|1	0|0	1|1	0|0	0|0	0|0	0|0	0|0	0|0	0|0	1|1	0|0	1|1	0|0	0|0	0|0	0|0	0|0	0|0	1|0	1|1
chr1	1240997648	.	C	T	999	PASS	DP=2682;VDB=0;SGB=383.335;RPB=0.999297;MQB=0.0648112;BQB=0.754746;MQ0F=0;ICB=7.49683e-05;HOB=0.096402;AC=31;AN=454;DP4=0,2377,0,178;MQ=35;ANN=T|intergenic_region|MODIFIER|Asa1G04636-Asa1G04637|Asa1G04636-Asa1G04637|intergenic_region|Asa1G04636-Asa1G04637|||n.1240997648C>T||||||	GT	0|0	0|0	0|0	0|0	0|0	0|0	0|0	0|0	0|0	0|0	0|0	0|0	0|0	0|0	0|0	0|0	0|0	0|0	0|0	0|0	0|0	0|0	0|0	0|0	0|0	0|0	0|0	0|0	0|0	0|0	0|0	0|0	0|0	0|0	0|0	0|0	0|0	0|0	0|0	0|0	0|0
chr1	1241048345	.	T	C	999	PASS	DP=3669;VDB=0;SGB=363.531;RPB=0.999621;MQB=0;BQB=0.457628;MQ0F=0;ICB=0.962537;HOB=0.00694707;AC=45;AN=460;DP4=3279,0,333,0;MQ=49;ANN=C|intergenic_region|MODIFIER|Asa1G04637-Asa1G04638|Asa1G04637-Asa1G04638|intergenic_region|Asa1G04637-Asa1G04638|||n.1241048345T>C||||||	GT	0|0	0|0	0|0	0|1	0|0	0|0	0|0	1|0	0|0	0|0	0|0	0|0	0|0	0|0	0|0	1|0	0|0	0|0	0|0	0|0	0|0	0|0	0|0	0|1	0|0	0|0	0|0	0|0	0|0	0|0	0|0	0|1	0|0	0|0	0|0	0|0	0|0	0|0	0|0	0|1	0|0
chr1	1241048545	.	G	A	999	PASS	DP=3652;VDB=0;SGB=-203.146;RPB=0.984708;MQB=0;BQB=0.979345;MQ0F=0;ICB=1.31199e-06;HOB=0.169905;AC=316;AN=460;DP4=0,1033,0,2487;MQ=46;ANN=G|intergenic_region|MODIFIER|Asa1G04637-Asa1G04638|Asa1G04637-Asa1G04638|intergenic_region|Asa1G04637-Asa1G04638|||n.1241048545A>G||||||	GT	0|1	1|0	0|1	1|0	1|0	0|1	0|1	0|1	0|0	0|0	0|0	1|0	0|1	0|1	0|1	0|1	1|0	0|0	0|0	0|0	0|0	0|1	0|0	1|0	0|1	0|1	1|0	1|0	1|1	1|0	0|0	1|0	0|0	1|0	1|0	1|0	0|1	1|0	0|1	0|0	0|0
chr1	1241048580	.	G	T	999	PASS	DP=3652;VDB=0;SGB=225.667;RPB=0.976808;MQB=0;BQB=0.528463;MQ0F=0;ICB=0.890304;HOB=0.0109263;AC=34;AN=460;DP4=0,3332,0,236;MQ=46;ANN=T|intergenic_region|MODIFIER|Asa1G04637-Asa1G04638|Asa1G04637-Asa1G04638|intergenic_region|Asa1G04637-Asa1G04638|||n.1241048580G>T||||||	GT	0|0	0|0	0|0	0|1	0|0	0|0	0|0	1|0	0|0	0|0	0|0	0|0	0|0	0|0	0|0	1|0	0|0	0|0	0|0	0|0	0|0	0|0	0|0	0|1	0|0	0|0	0|0	0|0	0|0	0|0	0|0	0|1	0|0	0|0	0|0	0|0	0|0	0|0	0|0	0|1	0|0
chr1	1241051431	.	G	A	999	PASS	DP=2045;VDB=0;SGB=112.918;RPB=0.998898;MQB=0;BQB=0.521129;MQ0F=0;ICB=0.962537;HOB=0.00694707;AC=45;AN=460;DP4=0,1819,0,166;MQ=49;ANN=A|intergenic_region|MODIFIER|Asa1G04637-Asa1G04638|Asa1G04637-Asa1G04638|intergenic_region|Asa1G04637-Asa1G04638|||n.1241051431G>A||||||	GT	0|0	0|0	0|0	0|1	0|0	0|0	0|0	1|0	0|0	0|0	0|0	0|0	0|0	0|0	0|0	1|0	0|0	0|0	0|0	0|0	0|0	0|0	0|0	0|1	0|0	0|0	0|0	0|0	0|0	0|0	0|0	0|1	0|0	0|0	0|0	0|0	0|0	0|0	0|0	0|1	0|0
chr1	1241117649	.	C	A	790	PASS	DP=2634;VDB=0;SGB=19.8226;RPB=0;MQB=0;BQB=0.795712;MQ0F=0;ICB=2.5565e-06;HOB=0.155269;AC=87;AN=456;DP4=2329,0,275,0;MQ=21;ANN=A|intergenic_region|MODIFIER|Asa1G04637-Asa1G04638|Asa1G04637-Asa1G04638|intergenic_region|Asa1G04637-Asa1G04638|||n.1241117649C>A||||||	GT	0|0	0|0	0|0	0|0	0|0	0|0	0|0	0|0	0|1	0|1	0|1	0|0	0|0	0|0	0|0	0|0	0|0	0|1	1|0	1|0	1|1	0|0	1|1	0|0	0|0	0|0	0|0	0|0	0|0	0|0	1|1	0|0	1|0	0|0	0|0	0|0	0|0	0|0	0|0	1|0	1|1
chr1	1241117710	.	C	G	999	PASS	DP=2705;VDB=0;SGB=182.297;RPB=2.2008e-17;MQB=9.09062e-24;BQB=0.0015349;MQ0F=0;ICB=0.00899145;HOB=0.101608;AC=190;AN=456;DP4=1256,0,1199,0;MQ=21;ANN=G|intergenic_region|MODIFIER|Asa1G04637-Asa1G04638|Asa1G04637-Asa1G04638|intergenic_region|Asa1G04637-Asa1G04638|||n.1241117710C>G||||||	GT	1|0	0|1	1|0	1|0	0|1	1|0	1|0	1|1	0|0	0|0	0|0	0|1	1|0	1|0	0|1	1|1	0|1	0|0	0|0	0|0	0|0	1|0	0|0	1|0	1|0	1|0	0|1	0|1	0|1	0|1	0|0	1|1	0|0	0|1	0|1	0|1	1|0	0|1	0|1	0|0	0|0
chr1	1241122918	.	T	C	999	PASS	DP=3433;VDB=0;SGB=-726.313;RPB=0.992916;MQB=2.52173e-12;BQB=0.977725;MQ0F=0;ICB=5.38187e-09;HOB=0.200738;AC=147;AN=464;DP4=2666,0,697,0;MQ=31;ANN=C|intergenic_region|MODIFIER|Asa1G04637-Asa1G04638|Asa1G04637-Asa1G04638|intergenic_region|Asa1G04637-Asa1G04638|||n.1241122918T>C||||||	GT	0|1	1|0	0|1	0|0	1|0	0|1	0|1	1|0	0|0	0|0	0|0	0|0	0|0	0|1	1|0	1|0	1|0	0|0	0|0	0|0	0|0	0|1	0|0	0|1	0|1	0|1	1|0	1|0	1|0	1|0	0|0	0|1	0|0	1|0	1|0	1|0	0|1	0|0	1|0	0|1	0|0
chr1	1241122919	.	C	T	999	PASS	DP=3433;VDB=0;SGB=-825.286;RPB=0.991396;MQB=0;BQB=0.658148;MQ0F=0;ICB=2.37705e-21;HOB=0.319857;AC=200;AN=464;DP4=2086,0,1277,0;MQ=31;ANN=T|intergenic_region|MODIFIER|Asa1G04637-Asa1G04638|Asa1G04637-Asa1G04638|intergenic_region|Asa1G04637-Asa1G04638|||n.1241122919C>T||||||	GT	0|1	1|0	0|1	0|1	1|0	0|1	0|1	1|0	1|0	0|0	0|0	0|0	0|0	0|1	1|1	1|0	1|0	1|0	0|0	0|1	0|0	0|1	1|0	0|1	0|1	0|1	1|0	1|0	1|0	1|0	0|0	0|1	1|0	1|0	1|0	1|0	0|1	1|0	1|1	0|1	0|0
chr1	1241122923	.	C	T	999	PASS	DP=3433;VDB=0;SGB=-414.071;RPB=0.986671;MQB=4.31279e-10;BQB=0.997536;MQ0F=0;ICB=0.00816249;HOB=0.0966483;AC=102;AN=464;DP4=2896,0,447,0;MQ=31;ANN=T|intergenic_region|MODIFIER|Asa1G04637-Asa1G04638|Asa1G04637-Asa1G04638|intergenic_region|Asa1G04637-Asa1G04638|||n.1241122923C>T||||||	GT	1|0	0|0	0|0	0|0	0|1	0|0	0|0	0|0	0|0	0|0	0|0	0|1	1|0	1|0	0|0	0|0	0|1	0|0	0|0	0|0	0|0	1|0	0|0	0|0	1|0	1|0	0|1	0|1	0|1	0|1	0|0	0|0	0|0	0|1	0|1	0|1	1|0	0|1	0|0	0|0	0|0
chr1	1241122948	.	T	C	999	PASS	DP=3435;VDB=0;SGB=-446.949;RPB=0.999733;MQB=1.52007e-09;BQB=0.466546;MQ0F=0;ICB=0.00967516;HOB=0.0947626;AC=101;AN=464;DP4=2924,0,438,0;MQ=31;ANN=C|intergenic_region|MODIFIER|Asa1G04637-Asa1G04638|Asa1G04637-Asa1G04638|intergenic_region|Asa1G04637-Asa1G04638|||n.1241122948T>C||||||	GT	1|0	0|0	0|0	0|0	0|1	0|0	0|0	0|0	0|0	0|0	0|0	0|1	1|0	1|0	0|0	0|0	0|1	0|0	0|0	0|0	0|0	1|0	0|0	0|0	1|0	1|0	0|1	0|1	0|1	0|1	0|0	0|0	0|0	0|1	0|1	0|1	1|0	0|1	0|0	0|0	0|0
chr1	1241122957	.	T	C	999	PASS	DP=3445;VDB=0;SGB=-545.141;RPB=0.999542;MQB=1.58417e-33;BQB=0.886218;MQ0F=0;ICB=0.232476;HOB=0.0495039;AC=73;AN=464;DP4=2973,0,334,0;MQ=31;ANN=C|intergenic_region|MODIFIER|Asa1G04637-Asa1G04638|Asa1G04637-Asa1G04638|intergenic_region|Asa1G04637-Asa1G04638|||n.1241122957T>C||||||	GT	1|0	0|1	1|0	0|0	0|1	1|0	1|0	0|0	0|0	0|0	0|0	0|1	1|0	0|0	0|0	0|0	0|0	0|0	0|0	0|0	0|0	0|0	0|0	0|0	0|0	0|0	0|0	0|0	0|1	0|0	0|0	0|0	0|0	0|1	0|1	0|1	0|0	0|0	0|0	0|0	0|0
chr1	1241122982	.	G	A	999	PASS	DP=3442;VDB=0;SGB=-1352.57;RPB=0.999223;MQB=4.49774e-21;BQB=0.996086;MQ0F=0;ICB=9.98674e-09;HOB=0.197616;AC=149;AN=464;DP4=2778,0,529,0;MQ=31;ANN=A|intergenic_region|MODIFIER|Asa1G04637-Asa1G04638|Asa1G04637-Asa1G04638|intergenic_region|Asa1G04637-Asa1G04638|||n.1241122982G>A||||||	GT	1|0	0|1	0|0	1|0	0|0	1|0	1|0	0|1	0|0	1|0	1|0	0|1	1|0	0|0	0|0	0|1	0|0	0|1	0|1	1|0	1|0	0|0	0|0	0|0	0|0	0|0	0|0	0|0	0|1	0|0	1|0	1|0	0|1	0|1	0|1	0|1	0|0	0|0	0|0	0|0	1|0
chr1	1241122993	.	G	T	999	PASS	DP=3443;VDB=0;SGB=-483.623;RPB=0.808377;MQB=0.0493175;MQSB=1;BQB=0.735482;MQ0F=0;ICB=0.867833;HOB=0.0136835;AC=49;AN=464;DP4=2977,1,140,0;MQ=31;ANN=T|intergenic_region|MODIFIER|Asa1G04637-Asa1G04638|Asa1G04637-Asa1G04638|intergenic_region|Asa1G04637-Asa1G04638|||n.1241122993G>T||||||	GT	0|0	0|0	0|0	0|0	0|0	0|0	0|0	0|0	0|0	1|0	1|0	0|0	0|0	0|0	0|0	0|0	0|0	0|1	0|1	1|0	0|0	0|0	0|0	0|0	0|0	0|0	0|0	0|0	0|0	0|0	0|0	0|0	0|1	0|0	0|0	0|0	0|0	0|0	0|0	0|0	1|0
chr1	1241123000	.	A	C	999	PASS	DP=3462;VDB=0;SGB=-598.739;RPB=0.999952;MQB=7.2393e-35;MQSB=1;BQB=0.719616;MQ0F=0;ICB=0.301187;HOB=0.0442275;AC=69;AN=464;DP4=3019,1,322,0;MQ=31;ANN=C|intergenic_region|MODIFIER|Asa1G04637-Asa1G04638|Asa1G04637-Asa1G04638|intergenic_region|Asa1G04637-Asa1G04638|||n.1241123000A>C||||||	GT	1|0	0|1	0|0	0|0	0|0	1|0	1|0	0|0	0|0	0|0	0|0	0|1	1|0	0|0	0|0	0|0	0|0	0|0	0|0	0|0	0|0	0|0	0|0	0|0	0|0	0|0	0|0	0|0	0|1	0|0	0|0	0|0	0|0	0|1	0|1	0|1	0|0	0|0	0|0	0|0	0|0
chr1	1241123009	.	G	A	898	PASS	DP=5257;VDB=0;SGB=-664.291;RPB=4.26296e-08;MQB=0;MQSB=0.00122119;BQB=0;MQ0F=0;ICB=0.920575;HOB=0.0108595;AC=55;AN=464;DP4=2676,34,626,1;MQ=32;ANN=A|intergenic_region|MODIFIER|Asa1G04637-Asa1G04638|Asa1G04637-Asa1G04638|intergenic_region|Asa1G04637-Asa1G04638|||n.1241123009G>A||||||	GT	0|0	0|0	0|0	0|0	0|0	0|0	0|0	0|1	1|0	0|1	0|1	0|0	0|0	0|0	0|1	0|0	0|0	1|0	0|0	0|1	0|0	0|0	1|0	0|0	0|0	0|0	0|0	0|0	0|0	0|0	0|0	0|0	1|0	0|0	0|0	0|0	0|0	0|0	0|0	0|0	0|0
chr1	1241161910	.	T	C	999	PASS	DP=2259;VDB=0;SGB=563.889;RPB=0.997808;MQB=0;BQB=0.561535;MQ0F=0;ICB=8.25078e-17;HOB=0.287116;AC=158;AN=446;DP4=1349,0,822,0;MQ=47;ANN=C|intergenic_region|MODIFIER|Asa1G04637-Asa1G04638|Asa1G04637-Asa1G04638|intergenic_region|Asa1G04637-Asa1G04638|||n.1241161910T>C||||||	GT	0|0	0|0	0|0	1|0	0|0	0|0	0|0	0|1	1|1	1|1	1|1	0|0	0|0	0|0	0|0	0|1	0|0	1|1	1|1	1|1	1|1	0|0	1|1	1|0	0|0	0|0	0|0	0|0	0|0	0|0	1|1	1|0	1|1	0|0	0|0	0|0	0|0	0|0	0|0	1|0	1|1
chr1	257355986	.	C	A	999	PASS	DP=3523;VDB=0;SGB=130.062;RPB=0;MQB=0;BQB=0.1532;MQ0F=0;ICB=0.00210681;HOB=0.0871742;AC=43;AN=458;DP4=3027,0,331,0;MQ=41;ANN=A|intergenic_region|MODIFIER|Asa1G00988-Asa1G00989|Asa1G00988-Asa1G00989|intergenic_region|Asa1G00988-Asa1G00989|||n.257355986C>A||||||	GT	0|0	0|0	0|0	0|0	0|0	0|0	0|0	0|1	0|0	0|0	0|0	0|0	0|0	0|0	0|0	0|0	0|0	0|0	0|0	0|0	0|0	0|0	0|0	0|0	0|0	0|0	0|0	0|0	0|0	0|0	0|0	0|1	0|0	0|0	0|0	0|0	0|0	0|0	0|0	0|0	0|0
chr1	257355990	.	G	A	999	PASS	DP=3551;VDB=0;SGB=103.373;RPB=0;MQB=0;BQB=0.881934;MQ0F=0;ICB=0.00251171;HOB=0.1143;AC=264;AN=458;DP4=1221,0,2218,0;MQ=41;ANN=G|intergenic_region|MODIFIER|Asa1G00988-Asa1G00989|Asa1G00988-Asa1G00989|intergenic_region|Asa1G00988-Asa1G00989|||n.257355990A>G||||||	GT	1|0	0|1	1|0	1|0	0|1	1|0	0|1	0|1	0|0	0|0	0|0	0|1	0|1	1|0	0|1	0|1	0|1	0|0	0|0	0|0	0|0	0|1	0|0	0|1	0|1	1|0	0|1	1|0	0|1	1|0	0|0	0|1	0|0	1|0	0|1	1|0	0|1	1|0	0|1	1|1	0|0
chr1	257355995	.	C	T	999	PASS	DP=3551;VDB=0;SGB=51.9517;RPB=0;MQB=0;BQB=0.781242;MQ0F=0;ICB=0.0083037;HOB=0.0809672;AC=50;AN=458;DP4=3067,0,374,0;MQ=40;ANN=T|intergenic_region|MODIFIER|Asa1G00988-Asa1G00989|Asa1G00988-Asa1G00989|intergenic_region|Asa1G00988-Asa1G00989|||n.257355995C>T||||||	GT	0|0	0|0	0|0	0|0	0|0	0|0	0|0	0|1	0|0	0|0	0|0	0|0	0|0	0|0	0|1	0|1	0|0	0|0	0|0	0|0	0|0	0|0	0|0	0|0	0|0	0|0	0|0	0|0	0|0	0|0	0|0	0|1	0|0	0|0	0|0	0|0	0|0	0|0	0|0	0|0	0|0
chr1	257356092	.	T	C	999	PASS	DP=3442;VDB=0;SGB=288.559;RPB=3.51797e-23;MQB=0;MQSB=0;BQB=0.354423;MQ0F=0;ICB=3.6234e-05;HOB=0.148062;AC=145;AN=458;DP4=1768,289,1187,0;MQ=42;ANN=C|intergenic_region|MODIFIER|Asa1G00988-Asa1G00989|Asa1G00988-Asa1G00989|intergenic_region|Asa1G00988-Asa1G00989|||n.257356092T>C||||||	GT	1|0	0|1	1|0	1|0	0|1	1|0	0|1	1|0	0|0	0|0	0|0	0|1	0|1	1|0	0|1	1|0	0|1	0|0	0|0	0|0	0|0	0|1	0|0	0|1	0|1	1|0	0|1	1|0	0|1	1|0	0|0	1|0	0|0	1|0	0|1	1|0	0|1	1|0	0|1	0|0	0|0
chr1	257356102	.	G	A	999	PASS	DP=3439;VDB=0;SGB=324.448;RPB=0;MQB=0;MQSB=0;BQB=0.00030162;MQ0F=0;ICB=0.00261086;HOB=0.0863447;AC=44;AN=458;DP4=2884,36,2,247;MQ=42;ANN=A|intergenic_region|MODIFIER|Asa1G00988-Asa1G00989|Asa1G00988-Asa1G00989|intergenic_region|Asa1G00988-Asa1G00989|||n.257356102G>A||||||	GT	0|0	0|0	0|0	1|0	0|0	0|0	0|0	0|1	0|0	0|0	0|0	0|0	0|0	0|0	0|0	0|1	0|0	0|0	0|0	0|0	0|0	0|0	0|0	0|1	0|0	0|0	0|0	0|0	0|0	0|0	0|0	0|1	0|0	0|0	0|0	0|0	0|0	0|0	0|0	0|0	0|0
chr1	257356157	.	G	A	999	PASS	DP=3531;VDB=0;SGB=337.493;RPB=0.00551111;MQB=0;BQB=0.355698;MQ0F=0;ICB=0.564695;HOB=0.0288419;AC=55;AN=458;DP4=0,3004,0,435;MQ=38;ANN=A|intergenic_region|MODIFIER|Asa1G00988-Asa1G00989|Asa1G00988-Asa1G00989|intergenic_region|Asa1G00988-Asa1G00989|||n.257356157G>A||||||	GT	0|0	0|0	0|0	0|0	0|0	0|0	0|0	0|0	0|0	0|1	1|0	0|0	0|0	0|0	0|0	0|0	0|0	1|0	0|1	1|0	1|0	0|0	1|0	0|0	0|0	0|0	0|0	0|0	0|0	0|0	1|0	0|0	1|0	0|0	0|0	0|0	0|0	0|0	0|0	0|0	1|0
chr1	257356182	.	T	A	999	PASS	DP=3531;VDB=0;SGB=387.54;RPB=0.0052247;MQB=0;BQB=0.941769;MQ0F=0;ICB=0.564695;HOB=0.0288419;AC=55;AN=458;DP4=0,2830,0,431;MQ=38;ANN=A|intergenic_region|MODIFIER|Asa1G00988-Asa1G00989|Asa1G00988-Asa1G00989|intergenic_region|Asa1G00988-Asa1G00989|||n.257356182T>A||||||	GT	0|0	0|0	0|0	0|0	0|0	0|0	0|0	0|0	1|0	0|1	1|0	0|0	0|0	0|0	0|0	0|0	0|0	1|0	0|1	1|0	1|0	0|0	1|0	0|0	0|0	0|0	0|0	0|0	0|0	0|0	1|0	0|0	1|0	0|0	0|0	0|0	0|0	0|0	0|0	0|0	1|0
chr1	257356198	.	T	C	999	PASS	DP=3219;VDB=0;SGB=162.189;RPB=0.834824;MQB=0;BQB=0.991699;MQ0F=0;ICB=1.23347e-06;HOB=0.176342;AC=271;AN=436;DP4=0,886,0,2221;MQ=38;ANN=T|intergenic_region|MODIFIER|Asa1G00988-Asa1G00989|Asa1G00988-Asa1G00989|intergenic_region|Asa1G00988-Asa1G00989|||n.257356198C>T||||||	GT	1|0	0|1	1|0	1|0	0|1	1|0	0|1	0|1	0|0	0|0	0|0	0|1	0|1	1|0	0|1	0|1	0|1	0|0	0|0	0|0	0|0	0|1	0|0	0|1	0|1	1|0	0|1	1|0	0|1	1|0	0|0	0|1	0|0	1|0	0|1	1|0	0|1	1|0	0|1	1|1	0|0
chr1	257356202	.	T	C	999	PASS	DP=3219;VDB=0;SGB=172.201;RPB=0.828055;MQB=0;BQB=0.832218;MQ0F=0;ICB=2.08581e-06;HOB=0.172881;AC=272;AN=436;DP4=0,899,0,2231;MQ=38;ANN=T|intergenic_region|MODIFIER|Asa1G00988-Asa1G00989|Asa1G00988-Asa1G00989|intergenic_region|Asa1G00988-Asa1G00989|||n.257356202C>T||||||	GT	1|0	0|1	1|0	1|0	0|1	1|0	0|1	0|1	0|0	0|0	0|0	0|1	0|1	1|0	0|1	0|1	0|1	0|0	0|0	0|0	0|0	0|1	0|0	0|1	0|1	1|0	0|1	1|0	0|1	1|0	0|0	0|1	0|0	1|0	0|1	1|0	0|1	1|0	0|1	1|1	0|0
chr1	257356204	.	G	A	999	PASS	DP=3219;VDB=0;SGB=-287.368;RPB=0.960936;MQB=0;BQB=0.847339;MQ0F=0;ICB=8.92928e-08;HOB=0.191188;AC=138;AN=436;DP4=0,2381,0,774;MQ=38;ANN=A|intergenic_region|MODIFIER|Asa1G00988-Asa1G00989|Asa1G00988-Asa1G00989|intergenic_region|Asa1G00988-Asa1G00989|||n.257356204G>A||||||	GT	1|0	0|1	1|0	1|0	0|1	1|0	0|1	0|1	0|0	0|0	0|0	0|1	0|1	1|0	0|1	0|1	0|1	0|0	0|0	0|0	0|0	0|1	0|0	0|1	0|1	1|0	0|1	1|0	0|1	1|0	0|0	0|1	0|0	1|0	0|1	1|0	0|1	1|0	0|1	0|0	0|0
chr1	257378667	.	A	T	999	PASS	DP=3915;VDB=0;SGB=-1022.42;RPB=8.48214e-33;MQB=6.06843e-13;MQSB=1;BQB=0.761914;MQ0F=0;ICB=2.33925e-15;HOB=0.269953;AC=169;AN=460;DP4=2908,1,907,0;MQ=45;ANN=T|intergenic_region|MODIFIER|Asa1G00988-Asa1G00989|Asa1G00988-Asa1G00989|intergenic_region|Asa1G00988-Asa1G00989|||n.257378667A>T||||||	GT	1|0	0|0	0|0	1|0	0|1	1|0	0|1	1|0	0|1	1|0	0|1	0|1	0|1	1|0	0|0	1|0	0|1	0|1	1|0	0|1	0|1	0|0	0|1	0|1	0|0	1|0	0|1	1|0	0|1	1|0	0|1	1|0	0|1	1|0	0|1	1|0	0|1	0|0	0|0	0|0	0|1
chr1	257378701	.	T	G	894	PASS	DP=3915;VDB=0;SGB=-126.026;RPB=0.184025;MQB=0;MQSB=1;BQB=0.517104;MQ0F=0;ICB=0.957417;HOB=0.00590737;AC=25;AN=460;DP4=3644,1,110,0;MQ=45;ANN=G|intergenic_region|MODIFIER|Asa1G00988-Asa1G00989|Asa1G00988-Asa1G00989|intergenic_region|Asa1G00988-Asa1G00989|||n.257378701T>G||||||	GT	0|0	0|0	0|0	1|0	0|0	0|0	0|0	0|1	0|0	0|0	0|0	0|0	0|0	0|0	0|0	0|1	0|0	0|0	0|0	0|0	0|0	0|0	0|0	0|1	0|0	0|0	0|0	0|0	0|0	0|0	0|0	0|1	0|0	0|0	0|0	0|0	0|0	0|0	0|0	0|0	0|0
chr1	257378711	.	T	C	999	PASS	DP=3915;VDB=0;SGB=-961.349;RPB=0.00252837;MQB=7.83338e-05;MQSB=1;BQB=0.645866;MQ0F=0;ICB=0.00345864;HOB=0.1062;AC=106;AN=460;DP4=3366,1,431,0;MQ=45;ANN=C|intergenic_region|MODIFIER|Asa1G00988-Asa1G00989|Asa1G00988-Asa1G00989|intergenic_region|Asa1G00988-Asa1G00989|||n.257378711T>C||||||	GT	1|0	0|1	1|0	0|0	0|1	1|0	0|1	0|0	0|0	0|0	0|0	0|1	0|1	1|0	0|0	1|0	0|1	0|0	0|0	0|0	0|0	0|1	0|0	1|0	0|1	0|0	0|0	1|0	0|1	1|0	0|0	1|0	0|0	0|0	0|1	1|0	0|0	1|0	0|1	0|0	0|0
chr1	257378721	.	G	A	999	PASS	DP=3915;VDB=0;SGB=-814.851;RPB=0.000214952;MQB=0;MQSB=1;BQB=0.831995;MQ0F=0;ICB=2.98949e-32;HOB=0.397212;AC=205;AN=460;DP4=2342,1,1403,0;MQ=45;ANN=A|intergenic_region|MODIFIER|Asa1G00988-Asa1G00989|Asa1G00988-Asa1G00989|intergenic_region|Asa1G00988-Asa1G00989|||n.257378721G>A||||||	GT	1|0	0|1	0|0	1|0	0|1	1|0	0|0	0|1	1|0	0|1	1|0	0|0	0|1	0|0	0|1	0|1	0|1	1|0	0|1	1|0	1|0	0|1	1|0	0|1	0|1	1|0	0|1	1|0	0|1	1|0	1|0	1|0	1|0	1|0	0|1	0|0	0|0	1|0	0|1	0|0	1|0
chr1	257378759	.	C	G	999	PASS	DP=7729;VDB=0;SGB=-855.124;RPB=0;MQB=7.00649e-45;MQSB=7.20959e-05;BQB=0.0254106;MQ0F=0;ICB=0.0387021;HOB=0.0782703;AC=91;AN=460;DP4=3504,113,310,14;MQ=45;ANN=G|intergenic_region|MODIFIER|Asa1G00988-Asa1G00989|Asa1G00988-Asa1G00989|intergenic_region|Asa1G00988-Asa1G00989|||n.257378759C>G||||||	GT	1|0	0|1	1|0	0|0	0|1	1|0	0|0	0|0	0|0	0|0	0|0	0|1	0|1	0|0	0|1	0|0	0|0	0|0	0|0	0|0	0|0	0|0	0|0	0|0	0|1	0|0	0|1	1|0	0|1	1|0	0|0	0|0	0|0	0|0	0|1	1|0	0|1	1|0	0|1	0|0	0|0
chr1	257378777	.	G	A	999	PASS	DP=3900;VDB=0;SGB=-213.479;RPB=2.28678e-09;MQB=3.00714e-28;BQB=0.479268;MQ0F=0;ICB=0.821275;HOB=0.0151229;AC=40;AN=460;DP4=0,3420,0,181;MQ=42;ANN=A|intergenic_region|MODIFIER|Asa1G00988-Asa1G00989|Asa1G00988-Asa1G00989|intergenic_region|Asa1G00988-Asa1G00989|||n.257378777G>A||||||	GT	0|0	0|0	0|0	0|0	0|0	0|0	0|0	0|0	0|0	0|1	1|0	0|0	0|0	0|0	0|0	0|0	0|0	0|0	0|1	1|0	1|0	0|0	1|0	0|0	0|0	0|0	0|0	0|0	0|0	0|0	1|0	0|0	0|0	0|0	0|0	0|0	0|0	0|0	0|0	0|0	1|0
chr1	257378778	.	C	A	999	PASS	DP=3900;VDB=0;SGB=-337.76;RPB=9.83143e-08;MQB=0;BQB=0.262857;MQ0F=0;ICB=0.880211;HOB=0.0115784;AC=35;AN=460;DP4=0,3476,0,169;MQ=42;ANN=A|intergenic_region|MODIFIER|Asa1G00988-Asa1G00989|Asa1G00988-Asa1G00989|intergenic_region|Asa1G00988-Asa1G00989|||n.257378778C>A||||||	GT	0|0	0|0	0|0	0|0	0|0	0|0	0|0	0|0	0|0	0|0	0|0	0|0	0|0	0|0	0|0	0|0	0|0	1|0	1|0	0|1	0|0	0|0	0|1	0|0	0|0	0|0	0|0	0|0	0|0	0|0	0|1	0|0	0|1	0|0	0|0	0|0	0|0	0|0	0|0	0|0	0|0
chr1	257378828	.	C	G	999	PASS	DP=3864;VDB=0;SGB=-460.139;RPB=0.86145;MQB=0;BQB=2.79445e-07;MQ0F=0;ICB=1.49891e-24;HOB=0.345331;AC=216;AN=460;DP4=0,2020,0,1642;MQ=41;ANN=G|intergenic_region|MODIFIER|Asa1G00988-Asa1G00989|Asa1G00988-Asa1G00989|intergenic_region|Asa1G00988-Asa1G00989|||n.257378828C>G||||||	GT	1|0	0|1	0|0	1|0	0|1	1|0	0|1	0|1	1|0	0|1	1|0	0|0	0|1	1|0	0|1	0|1	0|1	1|0	1|0	0|1	1|0	0|1	0|1	0|1	0|1	1|0	0|1	0|0	0|1	1|0	0|1	1|0	0|1	1|0	0|1	0|0	0|0	1|0	0|1	0|0	1|0
chr1	257378853	.	G	A	999	PASS	DP=3864;VDB=0;SGB=-1192.28;RPB=0.0945401;MQB=0;BQB=0.0300371;MQ0F=0;ICB=8.13867e-13;HOB=0.245;AC=161;AN=460;DP4=0,2824,0,929;MQ=42;ANN=A|intergenic_region|MODIFIER|Asa1G00988-Asa1G00989|Asa1G00988-Asa1G00989|intergenic_region|Asa1G00988-Asa1G00989|||n.257378853G>A||||||	GT	1|0	0|1	1|0	1|0	0|1	1|0	0|1	1|0	0|0	0|0	0|0	0|1	0|1	1|0	0|1	0|0	0|1	1|0	1|0	0|1	1|0	0|1	0|1	0|0	0|1	1|0	0|1	1|0	0|1	1|0	0|1	0|0	0|1	1|0	0|1	0|0	0|1	1|0	0|1	0|0	0|0
chr1	257379588	.	C	A	999	PASS	DP=7382;VDB=0;SGB=-1100.24;RPB=0.716893;MQB=0;BQB=0.0106569;MQ0F=0;ICB=3.82312e-06;HOB=0.16255;AC=130;AN=456;DP4=5639,0,1253,0;MQ=44;ANN=A|intergenic_region|MODIFIER|Asa1G00988-Asa1G00989|Asa1G00988-Asa1G00989|intergenic_region|Asa1G00988-Asa1G00989|||n.257379588C>A||||||	GT	1|0	0|1	0|0	0|0	0|1	1|0	0|1	0|0	0|0	0|0	0|0	0|1	0|1	1|0	0|1	0|0	0|1	0|0	0|0	0|0	0|0	0|1	0|0	0|0	0|1	0|0	0|1	1|0	0|0	1|0	0|0	0|0	0|0	1|0	0|1	1|0	0|1	1|0	0|1	1|0	0|0
chr1	257379594	.	T	A	999	PASS	DP=7381;VDB=0;SGB=-1198.34;RPB=0.592405;MQB=2.7133e-05;BQB=0.0588255;MQ0F=0;ICB=9.95807e-08;HOB=0.185836;AC=139;AN=456;DP4=5641,0,1406,0;MQ=44;ANN=A|intergenic_region|MODIFIER|Asa1G00988-Asa1G00989|Asa1G00988-Asa1G00989|intergenic_region|Asa1G00988-Asa1G00989|||n.257379594T>A||||||	GT	1|0	0|0	1|0	1|0	0|1	1|0	0|1	1|0	0|0	0|0	0|0	0|0	0|1	1|0	0|1	0|1	0|1	0|0	0|0	0|0	0|0	0|1	0|0	0|1	0|1	1|0	0|1	1|0	0|0	1|0	0|0	0|1	0|0	1|0	0|1	1|0	0|1	1|0	0|1	1|0	0|0
chr1	257379657	.	A	G	999	PASS	DP=14734;VDB=0;SGB=-2138.67;RPB=0.311116;MQB=4.70754e-10;MQSB=1.75929e-06;BQB=0;MQ0F=0;ICB=0.000465694;HOB=0.129995;AC=229;AN=454;DP4=5319,97,1897,0;MQ=44;ANN=A|intergenic_region|MODIFIER|Asa1G00988-Asa1G00989|Asa1G00988-Asa1G00989|intergenic_region|Asa1G00988-Asa1G00989|||n.257379657G>A||||||	GT	1|1	0|1	1|0	1|0	0|1	1|0	0|1	1|0	0|0	0|0	0|0	0|1	0|1	1|0	0|1	1|0	0|1	0|1	0|0	0|0	0|1	0|1	0|0	0|1	0|1	1|0	1|1	1|0	0|1	1|1	0|0	0|1	0|0	1|0	0|1	1|0	0|1	1|0	0|1	1|1	0|0
chr1	257379713	.	G	A	999	PASS	DP=7418;VDB=0;SGB=100.108;RPB=0.588835;MQB=1.90235e-16;BQB=0.558303;MQ0F=0;ICB=6.05939e-07;HOB=0.176602;AC=163;AN=456;DP4=0,4521,0,2486;MQ=44;ANN=A|intergenic_region|MODIFIER|Asa1G00988-Asa1G00989|Asa1G00988-Asa1G00989|intergenic_region|Asa1G00988-Asa1G00989|||n.257379713G>A||||||	GT	1|0	0|1	1|0	1|0	0|1	1|0	0|1	1|0	0|0	0|0	0|0	0|1	0|1	1|0	0|1	1|0	0|1	0|0	0|0	0|0	0|0	0|1	0|0	0|1	0|1	1|0	0|1	1|0	0|1	1|0	0|0	0|1	0|0	1|0	0|1	1|0	0|1	1|0	0|1	0|0	0|0
chr1	257379726	.	T	A	999	PASS	DP=7418;VDB=0;SGB=-2020.9;RPB=0.52963;MQB=0;BQB=0.673766;MQ0F=0;ICB=3.86373e-05;HOB=0.149277;AC=232;AN=456;DP4=0,5204,0,1892;MQ=44;ANN=T|intergenic_region|MODIFIER|Asa1G00988-Asa1G00989|Asa1G00988-Asa1G00989|intergenic_region|Asa1G00988-Asa1G00989|||n.257379726A>T||||||	GT	1|1	0|1	1|0	1|0	0|1	1|0	0|1	1|0	0|0	0|0	0|0	0|1	0|1	1|0	0|1	1|0	0|1	0|1	0|0	0|0	0|1	0|1	0|0	0|1	0|1	1|0	1|1	1|0	0|1	1|1	0|0	0|1	0|0	1|0	0|1	1|0	0|1	1|0	0|1	1|1	0|0
chr1	257379765	.	G	A	999	PASS	DP=7395;VDB=0;SGB=-2150.37;RPB=0.595201;MQB=0;BQB=0.807057;MQ0F=0;ICB=1.47306e-05;HOB=0.156543;AC=231;AN=454;DP4=0,5422,0,1791;MQ=44;ANN=G|intergenic_region|MODIFIER|Asa1G00988-Asa1G00989|Asa1G00988-Asa1G00989|intergenic_region|Asa1G00988-Asa1G00989|||n.257379765A>G||||||	GT	1|1	0|1	1|0	1|0	0|1	1|0	0|1	1|0	0|0	0|0	0|0	0|1	0|1	1|0	0|1	1|0	0|1	0|1	0|0	0|0	0|1	0|1	0|1	0|1	0|1	1|0	1|1	1|0	0|1	1|1	0|0	0|1	0|0	1|0	0|1	1|0	0|1	1|0	0|1	1|1	0|0
chr1	257387199	.	A	T	999	PASS	DP=3514;VDB=0;SGB=-1147.26;RPB=0.999561;MQB=0;BQB=0;MQ0F=0;ICB=0.000760702;HOB=0.12069;AC=113;AN=460;DP4=2856,0,540,0;MQ=40;ANN=T|intergenic_region|MODIFIER|Asa1G00988-Asa1G00989|Asa1G00988-Asa1G00989|intergenic_region|Asa1G00988-Asa1G00989|||n.257387199A>T||||||	GT	0|0	0|1	1|0	0|0	0|1	0|0	0|1	0|0	0|0	0|0	1|0	0|0	0|0	0|0	0|0	0|1	0|0	0|0	1|0	0|0	0|0	0|0	0|0	0|0	0|0	0|1	0|1	0|0	0|0	0|0	0|1	0|0	0|1	1|0	0|0	0|1	0|1	0|0	0|1	0|0	1|0
chr1	257387242	.	A	T	713	PASS	DP=3514;VDB=0;SGB=-231.525;RPB=0.972183;MQB=2.76113e-05;BQB=0.725168;MQ0F=0;ICB=0.962128;HOB=0.00549189;AC=24;AN=458;DP4=3139,0,135,0;MQ=39;ANN=T|intergenic_region|MODIFIER|Asa1G00988-Asa1G00989|Asa1G00988-Asa1G00989|intergenic_region|Asa1G00988-Asa1G00989|||n.257387242A>T||||||	GT	0|0	0|0	0|0	0|0	0|0	0|0	0|0	0|0	0|0	0|0	0|0	0|0	0|0	0|0	0|0	0|0	0|0	0|0	0|0	0|1	0|1	0|0	0|1	0|0	0|0	0|0	0|0	0|0	0|0	0|0	0|0	0|0	0|1	0|0	0|0	0|0	0|0	0|0	0|0	0|0	0|1
chr1	257387251	.	G	A	999	PASS	DP=3514;VDB=0;SGB=-753.186;RPB=0.961747;MQB=0;BQB=0.00537502;MQ0F=0;ICB=1.91555e-34;HOB=0.410822;AC=215;AN=460;DP4=1992,0,1372,0;MQ=39;ANN=A|intergenic_region|MODIFIER|Asa1G00988-Asa1G00989|Asa1G00988-Asa1G00989|intergenic_region|Asa1G00988-Asa1G00989|||n.257387251G>A||||||	GT	1|0	0|1	1|0	1|0	0|1	1|0	0|1	0|1	0|1	0|0	0|1	0|0	0|1	1|0	0|1	0|1	0|1	1|0	0|1	1|0	0|1	0|1	1|0	0|1	1|0	0|1	0|1	0|0	0|1	0|0	1|0	1|0	1|0	1|0	0|1	0|1	0|1	0|0	0|1	0|1	0|1
chr1	257387269	.	C	T	999	PASS	DP=3514;VDB=0;SGB=-731.979;RPB=0.990949;MQB=0;BQB=0.785245;MQ0F=0;ICB=0.737626;HOB=0.0211666;AC=56;AN=458;DP4=3012,0,345,0;MQ=39;ANN=T|intergenic_region|MODIFIER|Asa1G00988-Asa1G00989|Asa1G00988-Asa1G00989|intergenic_region|Asa1G00988-Asa1G00989|||n.257387269C>T||||||	GT	1|0	0|0	1|0	0|0	0|1	1|0	0|0	0|0	0|0	0|0	0|0	0|0	0|1	1|0	0|0	0|0	0|1	0|0	0|0	0|0	0|0	0|1	0|0	0|0	0|0	0|0	0|0	0|0	0|1	0|0	0|0	0|0	0|0	0|0	0|1	0|0	0|0	0|0	0|0	0|0	0|0
chr1	257387270	.	G	A	999	PASS	DP=3514;VDB=0;SGB=-915.379;RPB=0.956356;MQB=0;BQB=0.272473;MQ0F=0;ICB=0.277444;HOB=0.047344;AC=77;AN=460;DP4=2946,0,442,0;MQ=39;ANN=A|intergenic_region|MODIFIER|Asa1G00988-Asa1G00989|Asa1G00988-Asa1G00989|intergenic_region|Asa1G00988-Asa1G00989|||n.257387270G>A||||||	GT	1|0	0|0	1|0	1|0	0|1	1|0	0|0	0|1	0|0	0|0	0|0	0|0	0|1	1|0	0|0	0|0	0|1	0|0	0|0	0|0	0|0	0|1	0|0	0|1	0|0	0|0	0|0	0|0	0|1	0|0	0|0	0|0	0|0	0|0	0|1	0|0	0|0	0|0	0|0	1|0	0|0
chr1	257387274	.	G	A	999	PASS	DP=3514;VDB=0;SGB=-824.947;RPB=0.863352;MQB=0;BQB=0.000782163;MQ0F=0;ICB=4.8607e-14;HOB=0.257325;AC=165;AN=460;DP4=2441,0,907,0;MQ=39;ANN=A|intergenic_region|MODIFIER|Asa1G00988-Asa1G00989|Asa1G00988-Asa1G00989|intergenic_region|Asa1G00988-Asa1G00989|||n.257387274G>A||||||	GT	1|0	0|1	1|0	0|0	0|1	0|0	0|1	0|1	1|0	0|0	1|0	0|0	0|0	0|0	0|0	0|1	0|1	0|1	1|0	0|1	1|0	0|0	0|1	0|1	1|0	0|1	0|0	0|0	0|0	0|0	0|1	1|0	0|1	1|0	0|1	0|1	0|1	0|0	0|1	0|0	1|0
chr1	257387294	.	G	A	854	PASS	DP=6070;VDB=0;SGB=-747.741;RPB=0.982448;MQB=0;MQSB=0.714392;BQB=0;MQ0F=0;ICB=0.863973;HOB=0.0139981;AC=49;AN=460;DP4=3094,54,329,0;MQ=40;ANN=A|intergenic_region|MODIFIER|Asa1G00988-Asa1G00989|Asa1G00988-Asa1G00989|intergenic_region|Asa1G00988-Asa1G00989|||n.257387294G>A||||||	GT	1|0	0|0	1|0	0|0	0|0	1|0	0|0	0|0	0|0	0|0	0|0	0|0	0|1	1|0	0|0	0|0	0|1	0|0	0|0	0|0	0|0	0|1	0|0	0|0	0|0	0|0	0|0	0|0	0|1	0|0	0|0	0|0	0|0	0|0	0|1	0|0	0|0	0|0	0|0	0|0	0|0
chr1	257387301	.	G	A	999	PASS	DP=6109;VDB=0;SGB=-796.623;RPB=0.966157;MQB=0.909602;MQSB=0.12891;BQB=2.34758e-10;MQ0F=0;ICB=4.98152e-08;HOB=0.189641;AC=148;AN=460;DP4=2845,58,615,18;MQ=39;ANN=A|intergenic_region|MODIFIER|Asa1G00988-Asa1G00989|Asa1G00988-Asa1G00989|intergenic_region|Asa1G00988-Asa1G00989|||n.257387301G>A||||||	GT	1|0	0|1	1|0	1|0	0|1	1|0	0|1	1|0	0|0	0|0	0|0	1|0	0|1	0|0	0|1	0|1	0|1	0|0	0|0	0|0	0|0	0|1	0|0	1|0	1|0	0|1	0|1	1|0	0|1	1|0	0|0	1|0	0|0	1|0	0|1	0|1	0|1	1|0	0|1	0|0	0|0
chr1	257387322	.	G	A	999	PASS	DP=6931;VDB=0;SGB=-974.027;RPB=0;MQB=3.38309e-12;MQSB=0.123343;BQB=0.000118761;MQ0F=0;ICB=0.0439257;HOB=0.0765595;AC=90;AN=460;DP4=3230,83,246,15;MQ=40;ANN=A|intergenic_region|MODIFIER|Asa1G00988-Asa1G00989|Asa1G00988-Asa1G00989|intergenic_region|Asa1G00988-Asa1G00989|||n.257387322G>A||||||	GT	0|0	0|1	1|0	0|0	0|1	1|0	0|1	0|0	0|0	0|0	0|0	1|0	0|1	0|0	0|1	0|0	0|0	0|0	0|0	0|0	0|0	0|1	0|0	1|0	1|0	0|0	0|1	0|0	0|0	0|0	0|0	1|0	0|0	1|0	0|0	0|1	0|1	1|0	0|1	0|0	0|0
chr1	257387340	.	G	T	861	PASS	DP=3420;VDB=0;SGB=-108.506;RPB=0.000319544;MQB=1.88201e-14;BQB=0.989402;MQ0F=0;ICB=0.957417;HOB=0.00590737;AC=25;AN=460;DP4=0,3147,0,88;MQ=42;ANN=T|intergenic_region|MODIFIER|Asa1G00988-Asa1G00989|Asa1G00988-Asa1G00989|intergenic_region|Asa1G00988-Asa1G00989|||n.257387340G>T||||||	GT	0|0	0|0	0|0	1|0	0|0	0|0	0|0	0|1	0|0	0|0	0|0	0|0	0|0	0|0	0|0	0|1	0|0	0|0	0|0	0|0	0|0	0|0	0|0	0|1	0|0	0|0	0|0	0|0	0|0	0|0	0|0	1|0	0|0	0|0	0|0	0|0	0|0	0|0	0|0	0|0	0|0
chr1	257387358	.	C	T	999	PASS	DP=3426;VDB=0;SGB=-1210.78;RPB=1.33991e-21;MQB=0;BQB=0.78044;MQ0F=0;ICB=4.45478e-08;HOB=0.190028;AC=145;AN=460;DP4=0,2728,0,538;MQ=41;ANN=T|intergenic_region|MODIFIER|Asa1G00988-Asa1G00989|Asa1G00988-Asa1G00989|intergenic_region|Asa1G00988-Asa1G00989|||n.257387358C>T||||||	GT	1|0	0|1	1|0	0|0	0|1	0|0	0|1	1|0	1|0	0|0	1|0	0|0	0|0	0|0	0|1	0|1	0|1	0|1	1|0	0|0	1|0	0|0	0|1	0|0	1|0	0|1	0|1	0|0	0|1	0|0	0|1	0|0	0|1	1|0	0|1	0|1	0|1	0|0	0|1	0|0	1|0
chr1	257387363	.	T	C	999	PASS	DP=3424;VDB=0;SGB=-914.033;RPB=3.91295e-10;MQB=1.82105e-24;BQB=0.96275;MQ0F=0;ICB=0.0121328;HOB=0.0926371;AC=99;AN=460;DP4=0,3022,0,283;MQ=41;ANN=C|intergenic_region|MODIFIER|Asa1G00988-Asa1G00989|Asa1G00988-Asa1G00989|intergenic_region|Asa1G00988-Asa1G00989|||n.257387363T>C||||||	GT	1|0	0|1	1|0	0|0	0|1	0|0	0|1	0|0	0|0	0|0	0|0	0|0	0|0	0|0	0|1	0|1	0|1	0|0	0|0	0|0	0|0	0|0	0|0	0|0	1|0	0|1	0|1	0|0	0|0	0|0	0|0	0|0	0|0	1|0	0|1	0|1	0|1	0|0	0|1	0|0	0|0
chr1	257387374	.	A	G	999	PASS	DP=3426;VDB=0;SGB=-879.276;RPB=1.65518e-13;MQB=1.4013e-45;BQB=0.776027;MQ0F=0;ICB=0.00256462;HOB=0.109868;AC=112;AN=460;DP4=0,2896,0,378;MQ=41;ANN=G|intergenic_region|MODIFIER|Asa1G00988-Asa1G00989|Asa1G00988-Asa1G00989|intergenic_region|Asa1G00988-Asa1G00989|||n.257387374A>G||||||	GT	1|0	0|0	1|0	1|0	0|1	1|0	0|1	1|0	0|0	0|0	0|0	1|0	1|0	1|0	0|1	0|0	0|1	0|0	0|0	0|0	0|0	0|1	0|0	0|0	1|0	0|1	0|0	1|0	0|1	0|0	0|0	0|0	0|0	1|0	0|1	0|1	0|0	0|0	0|0	1|0	0|0
chr1	257387395	.	G	T	877	PASS	DP=3426;VDB=0;SGB=-265.082;RPB=0.00072921;MQB=1.48707e-09;BQB=0.854867;MQ0F=0;ICB=0.957417;HOB=0.00590737;AC=25;AN=460;DP4=0,3259,0,76;MQ=42;ANN=T|intergenic_region|MODIFIER|Asa1G00988-Asa1G00989|Asa1G00988-Asa1G00989|intergenic_region|Asa1G00988-Asa1G00989|||n.257387395G>T||||||	GT	0|0	0|0	0|0	0|0	0|0	0|0	0|0	0|0	0|0	0|0	0|0	0|0	0|0	0|0	0|0	1|0	0|0	0|0	0|0	0|0	0|0	0|0	0|0	0|1	0|0	0|0	0|0	0|0	0|0	0|0	0|0	0|0	0|0	0|0	0|0	0|0	0|0	0|0	0|0	0|0	0|0
chr1	257387411	.	G	A	999	PASS	DP=3426;VDB=0;SGB=769.478;RPB=0;MQB=0;BQB=0.525988;MQ0F=0;ICB=0.0900669;HOB=0.0679112;AC=95;AN=460;DP4=0,2297,0,1029;MQ=41;ANN=A|intergenic_region|MODIFIER|Asa1G00988-Asa1G00989|Asa1G00988-Asa1G00989|intergenic_region|Asa1G00988-Asa1G00989|||n.257387411G>A||||||	GT	0|0	0|0	0|0	1|0	0|0	0|0	0|0	1|0	1|0	1|1	1|0	0|0	0|0	0|0	0|0	1|0	0|0	0|1	1|0	0|1	1|0	0|0	0|1	0|1	0|0	0|0	0|0	0|0	0|0	0|0	0|1	0|1	0|1	0|0	0|0	0|0	0|0	0|0	0|0	1|0	1|0
chr1	257387414	.	A	G	999	PASS	DP=3426;VDB=0;SGB=-866.204;RPB=3.74266e-13;MQB=0;BQB=0.946534;MQ0F=0;ICB=0.00476318;HOB=0.103601;AC=109;AN=460;DP4=0,2994,0,380;MQ=41;ANN=G|intergenic_region|MODIFIER|Asa1G00988-Asa1G00989|Asa1G00988-Asa1G00989|intergenic_region|Asa1G00988-Asa1G00989|||n.257387414A>G||||||	GT	1|0	0|0	1|0	1|0	0|1	1|0	0|1	1|0	0|0	0|0	0|0	1|0	1|0	1|0	0|1	0|0	0|1	0|0	0|0	0|0	0|0	0|1	0|0	0|0	1|0	0|1	0|0	0|0	0|1	0|0	0|0	0|0	0|0	1|0	0|1	0|1	0|0	0|0	0|0	1|0	0|0
chr1	257387434	.	T	A	999	PASS	DP=3426;VDB=0;SGB=1023.55;RPB=0;MQB=0;BQB=0.243808;MQ0F=0;ICB=0.720471;HOB=0.0220132;AC=57;AN=460;DP4=0,2551,0,786;MQ=41;ANN=A|intergenic_region|MODIFIER|Asa1G00988-Asa1G00989|Asa1G00988-Asa1G00989|intergenic_region|Asa1G00988-Asa1G00989|||n.257387434T>A||||||	GT	0|0	0|0	0|0	0|0	0|0	0|0	0|0	0|0	1|0	1|1	1|0	0|0	0|0	0|0	0|0	0|0	0|0	0|1	1|0	0|1	1|0	0|0	0|1	0|0	0|0	0|0	0|0	0|0	0|0	0|0	0|1	0|0	0|1	0|0	0|0	0|0	0|0	0|0	0|0	0|0	1|0
chr1	257474868	.	C	A	999	PASS	DP=6429;VDB=0;SGB=280.333;RPB=0.723343;MQB=0;MQSB=6.89732e-21;BQB=0.450306;MQ0F=0;ICB=2.45404e-09;HOB=0.213916;AC=143;AN=428;DP4=1924,86,1242,28;MQ=47;ANN=A|intergenic_region|MODIFIER|Asa1G00988-Asa1G00989|Asa1G00988-Asa1G00989|intergenic_region|Asa1G00988-Asa1G00989|||n.257474868C>A||||||	GT	1|0	0|1	1|0	1|0	0|1	1|0	0|1	1|0	0|0	0|0	0|0	1|0	1|0	1|0	0|1	0|1	0|1	0|0	0|0	0|0	0|0	0|1	0|0	0|1	1|0	0|1	0|1	1|0	0|1	1|0	0|0	0|1	0|0	1|0	0|1	0|1	0|1	1|0	0|1	0|0	0|0
chr1	257474971	.	G	A	999	PASS	DP=3271;VDB=0;SGB=280.152;RPB=0.643406;MQB=0;BQB=0.969976;MQ0F=0;ICB=2.45896e-07;HOB=0.188412;AC=171;AN=428;DP4=0,1766,0,1444;MQ=46;ANN=A|intergenic_region|MODIFIER|Asa1G00988-Asa1G00989|Asa1G00988-Asa1G00989|intergenic_region|Asa1G00988-Asa1G00989|||n.257474971G>A||||||	GT	1|0	0|1	1|0	1|0	0|1	1|0	0|1	1|0	0|0	0|0	0|0	1|0	1|0	1|0	0|1	0|1	0|1	0|0	0|0	0|0	0|0	0|1	0|0	0|1	1|0	0|1	0|1	1|0	0|1	1|0	0|0	0|1	0|0	1|0	0|1	0|1	0|1	1|0	0|1	1|1	0|0
chr1	257481740	.	T	A	999	PASS	DP=3723;VDB=0;SGB=-652.025;RPB=0.990914;MQB=0;BQB=0.977369;MQ0F=0;ICB=0.730256;HOB=0.020941;AC=44;AN=430;DP4=3432,0,209,0;MQ=39;ANN=A|intergenic_region|MODIFIER|Asa1G00988-Asa1G00989|Asa1G00988-Asa1G00989|intergenic_region|Asa1G00988-Asa1G00989|||n.257481740T>A||||||	GT	0|0	0|0	0|0	0|0	0|0	0|0	0|0	0|0	0|0	0|0	0|0	1|0	1|0	0|0	0|0	0|0	0|1	0|0	0|0	0|0	0|0	0|0	0|0	0|0	0|0	0|1	0|1	0|0	0|1	1|0	0|0	0|0	0|0	1|0	0|0	0|1	0|0	1|0	0|0	0|0	0|0
chr1	257481784	.	A	T	999	PASS	DP=3723;VDB=0;SGB=-657.464;RPB=0.989851;MQB=0;BQB=0.792135;MQ0F=0;ICB=0.809569;HOB=0.0164521;AC=39;AN=430;DP4=3457,0,203,0;MQ=39;ANN=T|intergenic_region|MODIFIER|Asa1G00988-Asa1G00989|Asa1G00988-Asa1G00989|intergenic_region|Asa1G00988-Asa1G00989|||n.257481784A>T||||||	GT	0|0	0|0	0|0	0|0	0|0	0|0	0|0	0|0	0|0	0|0	0|0	1|0	0|0	0|0	0|0	0|0	0|1	0|0	0|0	0|0	0|0	0|0	0|0	0|0	0|0	0|1	0|1	0|0	0|1	1|0	0|0	0|0	0|0	1|0	0|0	0|1	0|0	1|0	0|0	0|0	0|0
chr1	257658153	.	T	A	999	PASS	DP=5680;VDB=0;SGB=-47.8181;RPB=0.99283;MQB=0;BQB=0.982072;MQ0F=0;ICB=0.641719;HOB=0.0247993;AC=51;AN=458;DP4=5035,0,491,0;MQ=43;ANN=A|intergenic_region|MODIFIER|Asa1G00988-Asa1G00989|Asa1G00988-Asa1G00989|intergenic_region|Asa1G00988-Asa1G00989|||n.257658153T>A||||||	GT	0|0	0|0	0|0	0|0	0|0	0|0	0|0	0|0	1|0	0|0	0|0	0|0	0|0	0|0	0|0	0|0	0|0	0|1	1|0	0|1	1|0	0|0	0|1	0|0	0|0	0|0	0|0	0|0	0|0	0|0	0|1	0|0	0|1	0|0	0|0	0|0	0|0	0|0	0|0	1|0	1|0
chr1	257658160	.	C	T	999	PASS	DP=5680;VDB=0;SGB=-353.944;RPB=0.9983;MQB=0;BQB=0.0931722;MQ0F=0;ICB=0.404114;HOB=0.0378425;AC=63;AN=458;DP4=4979,0,482,0;MQ=43;ANN=T|intergenic_region|MODIFIER|Asa1G00988-Asa1G00989|Asa1G00988-Asa1G00989|intergenic_region|Asa1G00988-Asa1G00989|||n.257658160C>T||||||	GT	0|0	0|0	0|0	1|0	0|0	0|0	0|0	0|1	1|0	0|1	1|0	0|0	0|0	0|0	0|0	1|1	0|0	0|1	1|0	0|0	1|0	0|0	0|0	0|1	0|0	0|0	0|0	0|0	0|0	0|0	0|1	1|0	0|0	0|0	0|0	0|0	0|0	0|0	0|0	0|0	1|0
chr1	257658179	.	G	T	999	PASS	DP=5680;VDB=0;SGB=185.592;RPB=0.989195;MQB=1.5601e-21;BQB=0.469588;MQ0F=0;ICB=0.584349;HOB=0.0278027;AC=54;AN=458;DP4=5001,0,508,0;MQ=43;ANN=T|intergenic_region|MODIFIER|Asa1G00988-Asa1G00989|Asa1G00988-Asa1G00989|intergenic_region|Asa1G00988-Asa1G00989|||n.257658179G>T||||||	GT	0|0	0|0	0|0	0|0	0|0	0|0	0|0	0|0	1|0	0|1	1|0	0|0	0|0	0|0	0|0	0|0	0|0	0|1	0|0	0|1	1|0	0|0	0|1	0|0	0|0	0|0	0|0	0|0	0|0	0|0	0|0	0|0	0|1	0|0	0|0	0|0	0|0	0|0	0|0	0|0	1|0
chr1	257658204	.	G	A	999	PASS	DP=5680;VDB=0;SGB=-20.4596;RPB=0.9978;MQB=0;BQB=0.596501;MQ0F=0;ICB=0.641719;HOB=0.0247993;AC=51;AN=458;DP4=4944,0,499,0;MQ=43;ANN=A|intergenic_region|MODIFIER|Asa1G00988-Asa1G00989|Asa1G00988-Asa1G00989|intergenic_region|Asa1G00988-Asa1G00989|||n.257658204G>A||||||	GT	0|0	0|0	0|0	0|0	0|0	0|0	0|0	0|0	1|0	0|0	0|0	0|0	0|0	0|0	0|0	0|0	0|0	0|1	1|0	0|1	1|0	0|0	0|1	0|0	0|0	0|0	0|0	0|0	0|0	0|0	0|1	0|0	0|1	0|0	0|0	0|0	0|0	0|0	0|0	1|0	1|0
chr1	257658208	.	C	T	999	PASS	DP=5680;VDB=0;SGB=-1099.38;RPB=0.999747;MQB=0;BQB=0.410617;MQ0F=0;ICB=6.82453e-14;HOB=0.256441;AC=164;AN=458;DP4=4279,0,1262,0;MQ=43;ANN=T|intergenic_region|MODIFIER|Asa1G00988-Asa1G00989|Asa1G00988-Asa1G00989|intergenic_region|Asa1G00988-Asa1G00989|||n.257658208C>T||||||	GT	1|0	0|1	1|0	0|0	0|1	1|0	0|1	0|0	0|1	1|0	0|1	1|0	0|1	1|0	0|0	0|0	0|1	1|0	0|1	1|0	0|1	0|1	0|0	0|0	1|0	0|1	0|1	1|0	0|1	1|0	1|0	0|0	1|0	1|0	0|1	0|1	0|1	1|0	0|0	0|0	0|1
chr1	257658214	.	T	C	999	PASS	DP=5680;VDB=0;SGB=-1004.83;RPB=0.999999;MQB=0;BQB=0.943179;MQ0F=0;ICB=1.18108e-05;HOB=0.156748;AC=160;AN=458;DP4=4371,0,1064,0;MQ=43;ANN=C|intergenic_region|MODIFIER|Asa1G00988-Asa1G00989|Asa1G00988-Asa1G00989|intergenic_region|Asa1G00988-Asa1G00989|||n.257658214T>C||||||	GT	0|1	1|0	0|1	1|0	1|0	0|1	1|0	1|0	0|0	0|0	0|0	0|1	1|0	0|1	1|1	0|1	1|0	0|0	0|0	0|0	0|0	1|0	0|0	1|0	0|1	1|0	1|0	0|1	1|0	0|1	0|0	0|1	0|0	0|1	1|0	1|0	0|1	0|1	1|1	1|0	0|0
chr1	257658251	.	C	A	999	PASS	DP=5680;VDB=0;SGB=-1018.68;RPB=0.999974;MQB=0;BQB=0.676345;MQ0F=0;ICB=2.06347e-12;HOB=0.24149;AC=162;AN=458;DP4=4102,0,1249,0;MQ=43;ANN=A|intergenic_region|MODIFIER|Asa1G00988-Asa1G00989|Asa1G00988-Asa1G00989|intergenic_region|Asa1G00988-Asa1G00989|||n.257658251C>A||||||	GT	1|0	0|1	1|0	0|0	0|1	1|0	0|1	0|0	0|0	1|0	0|1	1|0	0|1	1|0	0|0	0|0	0|1	1|0	0|1	1|0	0|1	0|1	0|0	0|0	1|0	0|1	0|1	1|0	0|1	1|0	1|0	0|0	1|0	1|0	0|1	0|1	0|1	1|0	0|0	0|0	0|1
chr1	257658256	.	T	G	999	PASS	DP=11281;VDB=0;SGB=-931.547;RPB=0.999954;MQB=0;MQSB=3.85696e-06;BQB=2.96388e-24;MQ0F=0;ICB=0.000755669;HOB=0.12434;AC=149;AN=458;DP4=4591,78,1019,17;MQ=43;ANN=G|intergenic_region|MODIFIER|Asa1G00988-Asa1G00989|Asa1G00988-Asa1G00989|intergenic_region|Asa1G00988-Asa1G00989|||n.257658256T>G||||||	GT	0|1	1|0	0|1	1|0	1|0	0|1	1|0	1|0	0|0	0|0	0|0	0|1	1|0	0|1	1|1	0|1	1|0	0|0	0|0	0|0	0|0	1|0	0|0	1|0	0|1	1|0	1|0	0|1	1|0	0|1	0|0	0|1	0|0	0|1	1|0	1|0	1|0	0|1	1|1	0|0	0|0
chr1	257658264	.	C	T	999	PASS	DP=11331;VDB=0;SGB=-377.77;RPB=0.990854;MQB=0;MQSB=4.2458e-05;BQB=2.26114e-07;MQ0F=0;ICB=0.384327;HOB=0.0390534;AC=64;AN=458;DP4=5080,81,515,7;MQ=43;ANN=T|intergenic_region|MODIFIER|Asa1G00988-Asa1G00989|Asa1G00988-Asa1G00989|intergenic_region|Asa1G00988-Asa1G00989|||n.257658264C>T||||||	GT	0|0	0|0	0|0	0|1	0|0	0|0	0|0	0|1	1|0	0|1	1|0	0|0	0|0	0|0	0|0	1|0	0|0	0|1	1|0	0|0	1|0	0|0	0|0	0|1	0|0	0|0	0|0	0|0	0|0	0|0	0|1	1|0	0|0	0|0	0|0	0|0	0|0	0|0	0|0	0|0	1|0
chr1	257658308	.	A	T	999	PASS	DP=5651;VDB=0;SGB=-253.866;RPB=0.990819;MQB=0;BQB=0.577276;MQ0F=0;ICB=0.695942;HOB=0.0219675;AC=48;AN=458;DP4=0,4874,0,492;MQ=47;ANN=T|intergenic_region|MODIFIER|Asa1G00988-Asa1G00989|Asa1G00988-Asa1G00989|intergenic_region|Asa1G00988-Asa1G00989|||n.257658308A>T||||||	GT	0|0	0|0	0|0	0|1	0|0	0|0	0|0	0|1	1|0	0|1	1|0	0|0	0|0	0|0	0|0	0|0	0|0	0|1	1|0	0|0	1|0	0|0	0|0	0|1	0|0	0|0	0|0	0|0	0|0	0|0	0|1	1|0	0|0	0|0	0|0	0|0	0|0	0|0	0|0	0|0	0|0
chr1	257658346	.	C	A	999	PASS	DP=5651;VDB=0;SGB=-12.1229;RPB=0.983286;MQB=0;BQB=0.842757;MQ0F=0;ICB=0.746208;HOB=0.0193074;AC=45;AN=458;DP4=0,4929,0,445;MQ=47;ANN=A|intergenic_region|MODIFIER|Asa1G00988-Asa1G00989|Asa1G00988-Asa1G00989|intergenic_region|Asa1G00988-Asa1G00989|||n.257658346C>A||||||	GT	0|0	0|0	0|0	0|0	0|0	0|0	0|0	0|0	1|0	0|1	1|0	0|0	0|0	0|0	0|0	0|0	0|0	0|1	0|0	0|1	0|0	0|0	0|1	0|0	0|0	0|0	0|0	0|0	0|0	0|0	0|1	0|0	0|1	0|0	0|0	0|0	0|0	0|0	0|0	0|0	1|0
chr1	257658363	.	C	A	999	PASS	DP=5651;VDB=0;SGB=-278.501;RPB=1;MQB=0;BQB=0.510075;MQ0F=0;ICB=0.806077;HOB=0.0160275;AC=41;AN=458;DP4=0,4964,0,485;MQ=47;ANN=A|intergenic_region|MODIFIER|Asa1G00988-Asa1G00989|Asa1G00988-Asa1G00989|intergenic_region|Asa1G00988-Asa1G00989|||n.257658363C>A||||||	GT	0|0	0|0	0|0	0|1	0|0	0|0	0|0	0|1	0|0	0|1	1|0	0|0	0|0	0|0	0|0	0|0	0|0	0|1	1|0	0|0	1|0	0|0	0|0	0|1	0|0	0|0	0|0	0|0	0|0	0|0	0|1	1|0	0|0	0|0	0|0	0|0	0|0	0|0	0|0	0|0	0|0
chr1	257704465	.	C	A	999	PASS	DP=6874;VDB=0;SGB=-3390.18;RPB=0.980449;MQB=0;BQB=0.139332;MQ0F=0;ICB=0.0072977;HOB=0.0983365;AC=102;AN=460;DP4=5644,0,994,0;MQ=36;ANN=A|intergenic_region|MODIFIER|Asa1G00988-Asa1G00989|Asa1G00988-Asa1G00989|intergenic_region|Asa1G00988-Asa1G00989|||n.257704465C>A||||||	GT	0|0	0|0	0|0	0|0	0|0	0|0	0|0	1|0	0|1	1|0	0|1	0|0	0|0	0|0	0|1	0|0	1|0	1|0	0|0	1|0	0|0	0|0	1|0	0|0	0|0	1|0	0|0	0|0	0|0	0|0	0|0	0|0	0|0	0|1	0|0	0|0	0|0	0|1	0|0	0|1	0|0
chr1	257704466	.	T	A	999	PASS	DP=6874;VDB=0;SGB=-2271.56;RPB=0.888782;MQB=0;BQB=0.996919;MQ0F=0;ICB=0.293517;HOB=0.045;AC=69;AN=460;DP4=6165,0,525,0;MQ=36;ANN=A|intergenic_region|MODIFIER|Asa1G00988-Asa1G00989|Asa1G00988-Asa1G00989|intergenic_region|Asa1G00988-Asa1G00989|||n.257704466T>A||||||	GT	0|1	0|0	0|0	0|0	0|1	0|0	0|0	1|0	0|0	0|0	0|0	0|1	0|0	0|1	0|0	0|0	0|0	0|0	0|0	0|0	0|0	1|0	0|0	0|0	0|1	1|0	1|0	0|0	0|0	0|0	0|0	0|1	0|0	0|0	1|0	1|0	0|0	0|1	0|1	0|0	0|0
chr1	257704482	.	A	G	999	PASS	DP=6878;VDB=0;SGB=-1555.35;RPB=0.801167;MQB=0;MQSB=1;BQB=0.602315;MQ0F=0;ICB=7.84006e-07;HOB=0.172259;AC=135;AN=460;DP4=5619,1,1056,0;MQ=36;ANN=G|intergenic_region|MODIFIER|Asa1G00988-Asa1G00989|Asa1G00988-Asa1G00989|intergenic_region|Asa1G00988-Asa1G00989|||n.257704482A>G||||||	GT	0|1	1|0	0|1	0|1	1|0	0|1	1|0	1|0	0|0	0|0	0|0	0|1	1|0	0|1	0|1	1|0	1|0	0|0	0|0	0|0	0|0	1|0	0|0	0|1	0|1	1|0	1|0	0|1	1|0	0|1	0|0	0|1	0|0	0|1	1|0	1|0	1|0	0|1	0|1	0|0	0|0
chr1	257704484	.	T	C	566	PASS	DP=6878;VDB=0;SGB=-2106.66;RPB=0;MQB=0;BQB=0.876551;MQ0F=0;ICB=0.890304;HOB=0.0109263;AC=34;AN=460;DP4=6173,0,465,0;MQ=36;ANN=C|intergenic_region|MODIFIER|Asa1G00988-Asa1G00989|Asa1G00988-Asa1G00989|intergenic_region|Asa1G00988-Asa1G00989|||n.257704484T>C||||||	GT	0|0	0|0	0|0	0|0	0|0	0|0	0|0	0|0	0|0	0|0	0|0	0|0	0|0	0|0	0|1	0|0	1|0	0|0	0|0	0|0	0|0	0|0	0|0	0|0	0|0	0|0	0|0	0|0	0|0	0|0	0|0	0|0	0|0	0|0	0|0	0|0	1|0	0|1	0|0	0|0	0|0
chr1	257704487	.	G	C	999	PASS	DP=6878;VDB=0;SGB=-1808.31;RPB=3.1264e-14;MQB=0;BQB=0.655011;MQ0F=0;ICB=2.78557e-05;HOB=0.147684;AC=125;AN=460;DP4=5822,0,777,0;MQ=36;ANN=C|intergenic_region|MODIFIER|Asa1G00988-Asa1G00989|Asa1G00988-Asa1G00989|intergenic_region|Asa1G00988-Asa1G00989|||n.257704487G>C||||||	GT	0|1	1|0	0|1	0|1	1|0	0|1	1|0	1|0	0|0	0|0	0|0	0|1	1|0	0|1	0|1	1|0	1|0	0|0	0|0	0|0	0|0	1|0	0|0	0|1	0|1	1|0	1|0	0|1	1|0	0|1	0|0	0|0	0|0	0|1	1|0	1|0	1|0	0|1	0|0	0|0	0|0
chr1	257704539	.	G	A	999	PASS	DP=6878;VDB=0;SGB=-708.595;RPB=3.83899e-11;MQB=0;BQB=0.251029;MQ0F=0;ICB=0.15264;HOB=0.0575047;AC=78;AN=460;DP4=5862,0,612,0;MQ=36;ANN=A|intergenic_region|MODIFIER|Asa1G00988-Asa1G00989|Asa1G00988-Asa1G00989|intergenic_region|Asa1G00988-Asa1G00989|||n.257704539G>A||||||	GT	0|0	0|0	0|0	1|0	0|0	0|0	0|0	0|1	1|0	1|0	0|1	0|0	0|0	0|0	0|0	0|1	0|0	0|1	0|1	1|0	0|1	0|0	0|0	1|0	0|0	0|0	0|0	0|0	0|0	0|0	1|0	1|0	0|0	0|0	0|0	0|0	0|0	0|0	0|0	0|0	1|0
chr1	257704564	.	C	T	999	PASS	DP=6818;VDB=0;SGB=-2677.15;RPB=6.32355e-20;MQB=0;BQB=0.221644;MQ0F=0;ICB=1.08809e-18;HOB=0.299471;AC=178;AN=460;DP4=5124,0,1291,0;MQ=36;ANN=T|intergenic_region|MODIFIER|Asa1G00988-Asa1G00989|Asa1G00988-Asa1G00989|intergenic_region|Asa1G00988-Asa1G00989|||n.257704564C>T||||||	GT	0|1	1|0	0|1	1|0	1|0	0|1	1|0	0|1	0|0	1|0	0|1	0|1	1|0	0|1	0|1	0|1	1|0	0|0	0|1	1|0	0|1	1|0	1|0	1|0	0|1	1|0	1|0	0|1	1|0	0|1	1|0	1|0	0|0	0|1	1|0	1|0	1|0	0|1	0|1	0|0	1|0
chr1	257704572	.	G	A	999	PASS	DP=6818;VDB=0;SGB=-2629.16;RPB=4.67787e-09;MQB=0;BQB=0.978689;MQ0F=0;ICB=0.179805;HOB=0.0545936;AC=76;AN=460;DP4=5889,0,602,0;MQ=36;ANN=A|intergenic_region|MODIFIER|Asa1G00988-Asa1G00989|Asa1G00988-Asa1G00989|intergenic_region|Asa1G00988-Asa1G00989|||n.257704572G>A||||||	GT	0|1	0|0	0|0	0|0	0|1	0|0	0|0	0|0	0|0	0|0	0|0	1|0	0|0	0|1	0|0	0|0	0|0	0|0	0|0	0|0	0|0	1|0	0|0	0|0	0|1	1|0	1|0	0|0	0|0	0|0	0|0	0|1	0|0	0|0	1|0	1|0	0|0	1|0	0|1	0|0	0|0
chr1	257704616	.	T	G	999	PASS	DP=6006;VDB=0;SGB=-3129.14;RPB=0;MQB=0;MQSB=0.0522278;BQB=0.00023784;MQ0F=0;ICB=0.15264;HOB=0.0575047;AC=78;AN=460;DP4=1,4822,3,821;MQ=34;ANN=G|intergenic_region|MODIFIER|Asa1G00988-Asa1G00989|Asa1G00988-Asa1G00989|intergenic_region|Asa1G00988-Asa1G00989|||n.257704616T>G||||||	GT	0|1	0|0	0|0	0|0	0|0	0|0	0|0	0|0	0|0	1|0	0|1	0|0	0|0	0|0	0|0	0|0	0|0	0|0	0|1	1|0	0|1	1|0	1|0	1|0	0|0	0|0	1|0	0|0	0|0	0|0	1|0	1|0	0|0	0|0	1|0	0|0	0|0	0|0	0|1	0|1	1|0
chr1	257704631	.	T	C	999	PASS	DP=5932;VDB=0;SGB=-1820.95;RPB=0;MQB=0.213488;MQSB=1;BQB=0.435464;MQ0F=0;ICB=0.0296939;HOB=0.0817486;AC=93;AN=460;DP4=1,5083,0,490;MQ=34;ANN=C|intergenic_region|MODIFIER|Asa1G00988-Asa1G00989|Asa1G00988-Asa1G00989|intergenic_region|Asa1G00988-Asa1G00989|||n.257704631T>C||||||	GT	1|0	1|0	0|1	0|0	1|0	0|1	1|0	0|0	0|0	0|0	0|0	0|1	0|0	0|1	0|1	1|0	1|0	0|0	0|0	0|0	0|0	1|0	0|0	1|0	0|0	0|1	1|0	0|1	1|0	0|1	0|0	0|0	0|0	0|1	0|1	1|0	1|0	0|1	0|1	0|0	0|0
chr1	257704638	.	A	T	999	PASS	DP=5932;VDB=0;SGB=-881.19;RPB=0;MQB=0.000176681;MQSB=1;BQB=0.563929;MQ0F=0;ICB=0.275706;HOB=0.0463138;AC=70;AN=460;DP4=1,4803,0,488;MQ=34;ANN=T|intergenic_region|MODIFIER|Asa1G00988-Asa1G00989|Asa1G00988-Asa1G00989|intergenic_region|Asa1G00988-Asa1G00989|||n.257704638A>T||||||	GT	0|0	0|0	0|0	0|0	0|0	0|0	0|0	0|0	0|1	0|1	1|0	0|0	0|0	0|0	0|0	0|0	0|0	1|0	1|0	0|1	0|0	0|0	0|1	0|0	0|0	0|0	0|0	0|0	0|0	0|0	0|1	0|0	1|0	0|0	0|0	0|0	0|0	0|0	0|0	0|1	0|1
chr1	257704664	.	C	T	999	PASS	DP=6003;VDB=0;SGB=-901.328;RPB=0;MQB=0;BQB=0.0513914;MQ0F=0;ICB=0.60688;HOB=0.0265501;AC=53;AN=460;DP4=0,5202,0,584;MQ=34;ANN=T|intergenic_region|MODIFIER|Asa1G00988-Asa1G00989|Asa1G00988-Asa1G00989|intergenic_region|Asa1G00988-Asa1G00989|||n.257704664C>T||||||	GT	0|0	0|0	0|0	0|0	0|0	0|0	0|0	0|0	0|0	0|0	1|0	0|0	0|0	0|0	0|0	0|0	0|0	1|0	1|0	0|1	0|0	0|0	0|1	0|0	0|0	0|0	0|0	0|0	0|0	0|0	0|1	0|0	1|0	0|0	0|0	0|0	0|0	0|0	0|0	0|0	1|0
chr1	257704689	.	A	G	999	PASS	DP=5999;VDB=0;SGB=-2678.97;RPB=0;MQB=0;BQB=5.81943e-06;MQ0F=0;ICB=0.0050753;HOB=0.102231;AC=104;AN=460;DP4=0,4342,0,890;MQ=34;ANN=G|intergenic_region|MODIFIER|Asa1G00988-Asa1G00989|Asa1G00988-Asa1G00989|intergenic_region|Asa1G00988-Asa1G00989|||n.257704689A>G||||||	GT	0|1	0|0	0|0	1|0	0|1	0|0	0|0	0|1	0|0	1|0	1|0	0|0	0|0	1|0	0|0	0|0	0|0	0|0	1|0	0|1	0|1	0|1	0|1	1|0	0|0	0|0	1|0	0|0	0|0	0|0	0|1	1|0	0|1	0|0	1|0	0|0	0|0	1|0	0|1	0|1	1|0
chr1	257704697	.	T	A	999	PASS	DP=5999;VDB=0;SGB=-2138.69;RPB=0;MQB=0;BQB=0.988947;MQ0F=0;ICB=0.368665;HOB=0.0399338;AC=65;AN=460;DP4=0,5451,0,481;MQ=34;ANN=A|intergenic_region|MODIFIER|Asa1G00988-Asa1G00989|Asa1G00988-Asa1G00989|intergenic_region|Asa1G00988-Asa1G00989|||n.257704697T>A||||||	GT	0|0	1|0	0|0	0|0	1|0	0|0	0|0	0|1	0|0	0|0	0|0	0|1	0|0	0|1	0|0	0|0	0|0	0|0	0|0	0|0	0|0	1|0	0|0	0|0	0|1	1|0	0|0	0|0	1|0	0|0	0|0	0|0	0|0	0|1	0|0	0|0	0|0	0|0	0|1	0|0	0|0
chr1	257704717	.	C	T	999	PASS	DP=3660;VDB=0;SGB=-794.358;RPB=0.666449;MQB=0;BQB=0.94285;MQ0F=0;ICB=6.34128e-05;HOB=0.142344;AC=130;AN=460;DP4=0,3073,0,503;MQ=27;ANN=T|intergenic_region|MODIFIER|Asa1G00988-Asa1G00989|Asa1G00988-Asa1G00989|intergenic_region|Asa1G00988-Asa1G00989|||n.257704717C>T||||||	GT	1|0	1|0	0|1	1|0	1|0	0|1	1|0	0|1	0|0	0|0	0|0	0|1	1|0	0|1	0|1	0|1	1|0	0|0	0|0	0|0	0|0	1|0	0|0	1|0	0|1	1|0	1|0	0|1	1|0	0|1	0|0	1|0	0|0	0|1	0|1	1|0	1|0	0|1	0|1	0|0	0|0
chr1	257704726	.	G	T	999	PASS	DP=3660;VDB=0;SGB=-348.319;RPB=0.994203;MQB=0.190888;BQB=0.999806;MQ0F=0;ICB=0.834197;HOB=0.0143762;AC=39;AN=460;DP4=0,3338,0,236;MQ=27;ANN=T|intergenic_region|MODIFIER|Asa1G00988-Asa1G00989|Asa1G00988-Asa1G00989|intergenic_region|Asa1G00988-Asa1G00989|||n.257704726G>T||||||	GT	0|0	0|0	0|0	0|0	0|0	0|0	0|0	0|0	1|0	1|0	0|0	0|0	0|0	0|0	0|0	0|0	0|0	0|0	0|1	1|0	1|0	0|0	0|0	0|0	0|0	0|0	0|0	0|0	0|0	0|0	0|0	0|0	1|0	0|0	0|0	0|0	0|0	0|0	0|0	0|0	0|1
chr1	257704730	.	C	T	999	PASS	DP=3660;VDB=0;SGB=-740.37;RPB=0.997175;MQB=0.00121919;BQB=0.00779517;MQ0F=0;ICB=0.00256462;HOB=0.109868;AC=112;AN=460;DP4=0,3001,0,517;MQ=27;ANN=T|intergenic_region|MODIFIER|Asa1G00988-Asa1G00989|Asa1G00988-Asa1G00989|intergenic_region|Asa1G00988-Asa1G00989|||n.257704730C>T||||||	GT	1|0	1|0	0|1	1|0	1|0	0|1	1|0	0|1	0|0	0|0	0|0	0|1	1|0	0|1	0|1	0|0	0|0	0|0	0|0	0|0	0|0	1|0	0|0	1|0	0|1	1|0	0|0	0|1	1|0	0|1	0|0	0|0	0|0	0|1	0|1	1|0	1|0	0|1	0|1	0|0	0|0
chr1	257733268	.	A	G	999	PASS	DP=3468;VDB=0;SGB=669.577;RPB=0.969211;MQB=0;BQB=0.137351;MQ0F=0;ICB=0.0581484;HOB=0.0754631;AC=108;AN=460;DP4=2292,0,1109,0;MQ=39;ANN=G|intergenic_region|MODIFIER|Asa1G00988-Asa1G00989|Asa1G00988-Asa1G00989|intergenic_region|Asa1G00988-Asa1G00989|||n.257733268A>G||||||	GT	0|0	0|0	0|0	0|1	0|0	0|0	0|0	1|0	1|0	1|0	0|1	0|0	0|0	0|0	0|0	1|0	0|0	0|1	0|1	1|0	1|0	0|0	1|0	1|0	0|0	0|0	0|0	0|0	0|0	0|0	1|0	1|0	1|0	0|0	0|0	0|0	0|0	0|0	0|0	0|1	0|1
chr1	257733269	.	C	A	999	PASS	DP=3468;VDB=0;SGB=97.6118;RPB=0.999982;MQB=0;BQB=0.998946;MQ0F=0;ICB=0.793751;HOB=0.016673;AC=418;AN=460;DP4=132,0,3256,0;MQ=39;ANN=C|intergenic_region|MODIFIER|Asa1G00988-Asa1G00989|Asa1G00988-Asa1G00989|intergenic_region|Asa1G00988-Asa1G00989|||n.257733269A>C||||||	GT	1|0	0|0	0|0	0|0	0|0	0|0	1|0	0|0	0|0	0|0	0|0	0|0	0|0	0|0	0|1	0|0	0|0	0|0	0|0	0|0	0|0	0|0	0|0	0|0	0|0	0|1	1|0	0|0	1|0	0|1	0|0	0|0	0|0	0|0	0|0	0|0	0|0	0|0	0|0	0|0	0|0
chr1	257733461	.	C	T	999	PASS	DP=3434;VDB=0;SGB=666.285;RPB=0.376593;MQB=0.00437322;BQB=0.233461;MQ0F=0;ICB=0.5083;HOB=0.0317958;AC=58;AN=460;DP4=0,2696,0,616;MQ=35;ANN=T|intergenic_region|MODIFIER|Asa1G00988-Asa1G00989|Asa1G00988-Asa1G00989|intergenic_region|Asa1G00988-Asa1G00989|||n.257733461C>T||||||	GT	0|0	0|0	0|0	0|0	0|0	0|0	0|0	0|0	1|0	1|0	0|1	0|0	0|0	0|0	0|0	0|0	0|0	0|1	0|1	1|0	1|0	0|0	1|0	0|0	0|0	0|0	0|0	0|0	0|0	0|0	1|0	0|0	1|0	0|0	0|0	0|0	0|0	0|0	0|0	0|0	0|1
chr1	257733479	.	C	T	999	PASS	DP=3434;VDB=0;SGB=64.748;RPB=0;MQB=9.13686e-27;BQB=0.323539;MQ0F=0;ICB=0.732235;HOB=0.02;AC=414;AN=460;DP4=0,134,0,3163;MQ=35;ANN=C|intergenic_region|MODIFIER|Asa1G00988-Asa1G00989|Asa1G00988-Asa1G00989|intergenic_region|Asa1G00988-Asa1G00989|||n.257733479T>C||||||	GT	1|0	0|0	0|0	0|0	0|0	0|0	1|0	0|0	0|0	0|0	0|0	0|0	0|0	0|0	0|1	0|0	0|0	0|0	0|0	0|0	0|0	0|0	0|0	0|0	0|0	0|1	1|0	0|0	1|0	0|1	0|0	0|0	0|0	0|0	0|0	0|0	0|0	0|0	0|0	0|0	0|0
chr1	257743862	.	A	G	999	PASS	DP=4201;VDB=0;SGB=382.936;RPB=0.996227;MQB=0;BQB=0.948675;MQ0F=0;ICB=0.548257;HOB=0.0296408;AC=56;AN=460;DP4=0,3662,0,471;MQ=44;ANN=G|intergenic_region|MODIFIER|Asa1G00988-Asa1G00989|Asa1G00988-Asa1G00989|intergenic_region|Asa1G00988-Asa1G00989|||n.257743862A>G||||||	GT	0|0	0|0	0|0	0|0	0|0	0|0	0|0	0|0	1|0	1|0	0|1	0|0	0|0	0|0	0|0	0|0	0|0	0|1	0|1	1|0	1|0	0|0	1|0	0|0	0|0	0|0	0|0	0|0	0|0	0|0	1|0	0|0	1|0	0|0	0|0	0|0	0|0	0|0	0|0	0|0	0|1
chr1	257743875	.	C	T	999	PASS	DP=4201;VDB=0;SGB=301.552;RPB=0.995326;MQB=0;BQB=0.607087;MQ0F=0;ICB=0.528337;HOB=0.0307089;AC=57;AN=460;DP4=0,3640,0,467;MQ=44;ANN=T|intergenic_region|MODIFIER|Asa1G00988-Asa1G00989|Asa1G00988-Asa1G00989|intergenic_region|Asa1G00988-Asa1G00989|||n.257743875C>T||||||	GT	0|0	0|0	0|0	0|0	0|0	0|0	0|0	0|0	1|0	1|0	0|1	0|0	0|0	0|0	0|0	0|0	0|0	0|1	0|1	1|0	1|0	0|0	1|0	0|0	0|0	0|0	0|0	0|0	0|0	0|0	1|0	0|0	1|0	0|0	0|0	0|0	0|0	0|0	0|0	0|0	0|1
chr1	257743895	.	T	C	999	PASS	DP=4201;VDB=0;SGB=343.811;RPB=0.998523;MQB=0;BQB=0.616838;MQ0F=0;ICB=0.0120006;HOB=0.093535;AC=104;AN=460;DP4=0,3149,0,947;MQ=44;ANN=C|intergenic_region|MODIFIER|Asa1G00988-Asa1G00989|Asa1G00988-Asa1G00989|intergenic_region|Asa1G00988-Asa1G00989|||n.257743895T>C||||||	GT	0|0	0|0	0|0	0|0	0|0	0|0	0|0	0|0	1|0	1|0	0|1	0|0	0|0	0|0	0|0	1|0	0|0	0|1	0|1	1|0	1|0	0|0	1|0	0|1	0|0	0|0	0|0	0|0	0|0	0|0	1|0	1|0	1|0	0|0	0|0	0|0	0|0	0|0	0|0	0|1	0|1
chr1	257743920	.	G	A	999	PASS	DP=4201;VDB=0;SGB=407.486;RPB=0.999936;MQB=0;BQB=0.999918;MQ0F=0;ICB=0.917288;HOB=0.00908318;AC=31;AN=460;DP4=0,3819,0,306;MQ=44;ANN=A|intergenic_region|MODIFIER|Asa1G00988-Asa1G00989|Asa1G00988-Asa1G00989|intergenic_region|Asa1G00988-Asa1G00989|||n.257743920G>A||||||	GT	0|0	0|0	0|0	0|0	0|0	0|0	0|0	0|0	0|0	0|0	0|0	0|0	0|0	0|0	0|0	1|0	0|0	0|0	0|0	0|0	0|0	0|0	0|0	0|1	0|0	0|0	0|0	0|0	0|0	0|0	0|0	1|0	0|0	0|0	0|0	0|0	0|0	0|0	0|0	0|0	0|0
chr1	257743923	.	C	T	999	PASS	DP=4201;VDB=0;SGB=85.2371;RPB=0.994054;MQB=8.10469e-15;BQB=0.140127;MQ0F=0;ICB=1.47995e-07;HOB=0.182618;AC=139;AN=460;DP4=0,2840,0,1249;MQ=44;ANN=T|intergenic_region|MODIFIER|Asa1G00988-Asa1G00989|Asa1G00988-Asa1G00989|intergenic_region|Asa1G00988-Asa1G00989|||n.257743923C>T||||||	GT	1|0	1|0	0|1	0|0	1|0	0|1	1|0	0|0	0|0	0|0	0|0	0|1	1|0	0|1	0|1	0|0	1|0	0|0	0|0	0|0	0|0	1|0	0|0	0|0	0|1	1|0	1|0	0|1	1|0	0|1	0|0	0|0	0|0	0|1	0|1	1|0	1|0	0|1	1|0	0|0	0|0
chr1	257743937	.	T	C	999	PASS	DP=4201;VDB=0;SGB=359.74;RPB=0.998842;MQB=0;BQB=0.985471;MQ0F=0;ICB=0.548257;HOB=0.0296408;AC=56;AN=460;DP4=0,3660,0,467;MQ=44;ANN=C|intergenic_region|MODIFIER|Asa1G00988-Asa1G00989|Asa1G00988-Asa1G00989|intergenic_region|Asa1G00988-Asa1G00989|||n.257743937T>C||||||	GT	0|0	0|0	0|0	0|0	0|0	0|0	0|0	0|0	1|0	1|0	0|1	0|0	0|0	0|0	0|0	0|0	0|0	0|1	0|1	1|0	1|0	0|0	1|0	0|0	0|0	0|0	0|0	0|0	0|0	0|0	1|0	0|0	1|0	0|0	0|0	0|0	0|0	0|0	0|0	0|0	0|1
chr1	257769351	.	G	T	999	PASS	DP=13347;VDB=0;SGB=-4299.71;RPB=0.998317;MQB=8.81714e-05;BQB=0.255295;MQ0F=0;ICB=0.241526;HOB=0.0489981;AC=72;AN=460;DP4=11709,0,1158,0;MQ=42;ANN=T|intergenic_region|MODIFIER|Asa1G00988-Asa1G00989|Asa1G00988-Asa1G00989|intergenic_region|Asa1G00988-Asa1G00989|||n.257769351G>T||||||	GT	0|0	1|0	0|1	1|0	0|0	0|0	0|0	1|0	0|0	0|0	0|0	0|1	0|0	0|1	0|1	1|0	0|0	0|0	0|0	0|0	0|0	0|0	0|0	1|0	0|0	0|0	1|0	0|1	1|0	0|1	0|0	1|0	0|0	0|0	0|0	1|0	1|0	1|0	1|0	0|0	0|0
chr1	257769370	.	C	A	999	PASS	DP=13347;VDB=0;SGB=-6363.79;RPB=0.941278;MQB=0;BQB=0.0843711;MQ0F=0;ICB=0.680933;HOB=0.0226938;AC=49;AN=460;DP4=11677,0,1311,0;MQ=42;ANN=A|intergenic_region|MODIFIER|Asa1G00988-Asa1G00989|Asa1G00988-Asa1G00989|intergenic_region|Asa1G00988-Asa1G00989|||n.257769370C>A||||||	GT	0|0	0|0	0|0	0|0	0|0	0|0	0|0	0|0	1|0	0|0	0|1	0|0	0|1	0|0	0|0	0|0	0|0	0|1	0|1	1|0	1|0	0|0	0|0	0|0	0|0	0|0	0|0	0|0	0|0	0|0	1|0	0|0	0|0	0|0	0|0	0|0	0|0	0|0	0|0	0|0	0|1
chr1	257769374	.	C	T	999	PASS	DP=13347;VDB=0;SGB=-6354.76;RPB=0.960882;MQB=0;BQB=0.466127;MQ0F=0;ICB=0.732235;HOB=0.02;AC=46;AN=460;DP4=11731,0,1309,0;MQ=42;ANN=T|intergenic_region|MODIFIER|Asa1G00988-Asa1G00989|Asa1G00988-Asa1G00989|intergenic_region|Asa1G00988-Asa1G00989|||n.257769374C>T||||||	GT	0|0	0|0	0|0	0|0	0|0	0|0	0|0	0|0	1|0	0|0	0|1	0|0	0|1	0|0	0|1	0|0	0|0	0|1	0|1	1|0	1|0	0|0	1|0	0|0	0|0	0|0	0|0	0|0	0|0	0|0	1|0	0|0	0|0	0|0	0|0	0|0	0|0	0|0	0|0	0|0	0|0
chr1	257769394	.	C	A	999	PASS	DP=13372;VDB=0;SGB=-6675.5;RPB=0.502054;MQB=0;BQB=0.687668;MQ0F=0;ICB=0.00868648;HOB=0.0964178;AC=101;AN=460;DP4=11486,0,1447,0;MQ=42;ANN=A|intergenic_region|MODIFIER|Asa1G00988-Asa1G00989|Asa1G00988-Asa1G00989|intergenic_region|Asa1G00988-Asa1G00989|||n.257769394C>A||||||	GT	1|0	0|0	0|0	0|0	0|0	0|0	0|0	0|0	1|0	0|0	0|0	0|0	1|0	0|0	0|1	0|0	0|0	0|1	0|0	1|0	1|0	0|0	1|0	0|0	0|0	0|1	0|0	0|1	0|1	0|1	1|0	0|0	1|0	0|0	0|0	0|0	1|0	0|0	0|0	0|0	0|1
chr1	257769396	.	G	T	999	PASS	DP=13372;VDB=0;SGB=-6487.89;RPB=0.99112;MQB=6.84435e-13;BQB=1.07608e-05;MQ0F=0;ICB=0.0962414;HOB=0.0651134;AC=83;AN=460;DP4=11403,0,1301,0;MQ=42;ANN=T|intergenic_region|MODIFIER|Asa1G00988-Asa1G00989|Asa1G00988-Asa1G00989|intergenic_region|Asa1G00988-Asa1G00989|||n.257769396G>T||||||	GT	1|0	1|0	1|0	0|0	0|0	0|0	1|0	0|0	0|1	0|1	0|0	0|0	1|0	0|0	0|1	0|0	0|0	0|1	0|1	0|1	0|1	0|1	0|1	0|0	0|1	0|1	1|0	0|1	0|0	0|1	0|1	0|0	0|1	1|0	0|0	0|0	0|0	0|0	0|0	0|0	0|0
chr1	257769398	.	C	T	999	PASS	DP=13372;VDB=0;SGB=-6270.97;RPB=0.998306;MQB=0;BQB=0.999989;MQ0F=0;ICB=0.0102902;HOB=0.094518;AC=100;AN=460;DP4=11517,0,1447,0;MQ=42;ANN=T|intergenic_region|MODIFIER|Asa1G00988-Asa1G00989|Asa1G00988-Asa1G00989|intergenic_region|Asa1G00988-Asa1G00989|||n.257769398C>T||||||	GT	0|0	0|0	0|0	0|0	1|0	0|0	0|0	0|0	1|0	0|0	0|0	0|0	1|0	0|0	0|1	0|0	0|0	0|1	0|0	1|0	1|0	0|0	0|0	0|0	0|0	0|1	0|0	0|1	0|1	0|1	1|0	0|0	1|0	0|0	0|0	0|0	1|0	0|0	0|0	0|0	0|1
chr1	257769401	.	T	C	999	PASS	DP=13372;VDB=0;SGB=-5541.14;RPB=0.997914;MQB=0;BQB=0.0085313;MQ0F=0;ICB=0.179805;HOB=0.0545936;AC=76;AN=460;DP4=11010,0,1597,0;MQ=42;ANN=C|intergenic_region|MODIFIER|Asa1G00988-Asa1G00989|Asa1G00988-Asa1G00989|intergenic_region|Asa1G00988-Asa1G00989|||n.257769401T>C||||||	GT	0|0	0|0	1|0	0|0	0|0	0|0	0|1	0|0	0|0	0|0	1|0	1|0	0|0	0|1	0|0	0|0	0|0	0|0	0|1	0|1	0|1	0|0	0|1	0|0	0|1	0|0	0|0	1|0	1|0	0|0	0|1	0|0	1|0	0|0	0|0	1|0	0|0	0|1	0|1	0|0	0|1
chr1	257769403	.	G	A	999	PASS	DP=13372;VDB=0;SGB=-6458.69;RPB=0.985027;MQB=0;BQB=0.472843;MQ0F=0;ICB=0.644614;HOB=0.0245841;AC=51;AN=460;DP4=11538,0,1332,0;MQ=42;ANN=A|intergenic_region|MODIFIER|Asa1G00988-Asa1G00989|Asa1G00988-Asa1G00989|intergenic_region|Asa1G00988-Asa1G00989|||n.257769403G>A||||||	GT	0|0	0|0	0|0	0|0	0|0	0|0	0|0	0|0	1|0	0|0	1|0	0|0	0|1	0|0	1|0	0|0	0|0	0|1	0|1	0|1	0|1	0|0	0|1	0|0	0|0	0|0	0|0	0|0	0|0	0|0	0|1	0|0	0|0	0|0	0|0	0|0	0|0	0|0	0|0	0|0	0|1
chr1	257769415	.	T	A	999	PASS	DP=13372;VDB=0;SGB=-1277.13;RPB=0.998666;MQB=0;BQB=0.206415;MQ0F=0;ICB=0.846551;HOB=0.0136484;AC=38;AN=460;DP4=12095,0,468,0;MQ=42;ANN=A|intergenic_region|MODIFIER|Asa1G00988-Asa1G00989|Asa1G00988-Asa1G00989|intergenic_region|Asa1G00988-Asa1G00989|||n.257769415T>A||||||	GT	0|0	0|0	0|0	0|0	0|0	0|0	0|0	0|0	0|0	0|0	1|0	0|0	0|0	0|0	0|0	0|0	0|0	0|0	0|1	0|1	0|1	0|0	0|1	0|0	0|0	0|0	0|0	0|0	0|0	0|0	0|1	0|0	1|0	0|0	0|0	0|0	0|0	0|0	0|0	0|0	0|1
chr1	257769425	.	A	C	924	PASS	DP=13372;VDB=0;SGB=-3782.26;RPB=0.995319;MQB=0;BQB=0.0310753;MQ0F=0;ICB=0.858338;HOB=0.0129395;AC=37;AN=460;DP4=11607,0,1139,0;MQ=42;ANN=C|intergenic_region|MODIFIER|Asa1G00988-Asa1G00989|Asa1G00988-Asa1G00989|intergenic_region|Asa1G00988-Asa1G00989|||n.257769425A>C||||||	GT	0|0	0|0	1|0	0|0	0|0	0|0	0|1	0|0	0|0	0|0	0|0	1|0	0|0	0|1	0|0	0|0	0|0	0|0	0|0	0|0	0|0	0|0	0|0	0|0	0|0	0|0	0|0	1|0	1|0	0|0	0|0	0|0	0|0	0|0	0|0	1|0	0|0	0|1	0|1	0|0	0|0
chr1	257769458	.	G	T	999	PASS	DP=13263;VDB=0;SGB=-6139.66;RPB=0.959595;MQB=2.35186e-12;MQSB=1.37732e-13;BQB=0.93573;MQ0F=0;ICB=0.00420058;HOB=0.104206;AC=105;AN=460;DP4=26,11172,0,1387;MQ=43;ANN=T|intergenic_region|MODIFIER|Asa1G00988-Asa1G00989|Asa1G00988-Asa1G00989|intergenic_region|Asa1G00988-Asa1G00989|||n.257769458G>T||||||	GT	1|0	1|0	1|0	0|0	0|0	0|0	1|0	0|0	0|1	1|0	0|0	1|0	0|1	0|0	0|1	0|0	0|0	1|0	0|1	0|1	0|1	1|0	0|1	0|0	0|1	0|1	1|0	1|0	1|0	0|0	0|1	0|0	1|0	0|1	0|0	0|0	0|0	0|0	0|0	0|0	0|0
chr1	257769485	.	C	T	999	PASS	DP=13263;VDB=0;SGB=-6017.5;RPB=0.890388;MQB=0;MQSB=1.52901e-13;BQB=1.54333e-10;MQ0F=0;ICB=4.1032e-13;HOB=0.248053;AC=162;AN=460;DP4=26,10311,0,2269;MQ=43;ANN=T|intergenic_region|MODIFIER|Asa1G00988-Asa1G00989|Asa1G00988-Asa1G00989|intergenic_region|Asa1G00988-Asa1G00989|||n.257769485C>T||||||	GT	1|0	1|0	0|1	1|0	1|0	0|1	1|0	0|1	1|0	0|0	1|0	0|1	0|1	0|1	1|0	0|1	1|0	0|1	0|1	0|1	1|0	1|0	0|1	0|0	0|1	0|1	1|0	1|0	0|0	1|0	0|1	0|1	0|0	0|1	1|0	1|0	1|0	0|0	0|1	0|1	0|0
chr1	257769487	.	G	T	999	PASS	DP=13263;VDB=0;SGB=-5049.23;RPB=0.200115;MQB=0;MQSB=1.71664e-13;BQB=0.151631;MQ0F=0;ICB=0.025853;HOB=0.0835161;AC=94;AN=460;DP4=26,11280,0,1309;MQ=43;ANN=T|intergenic_region|MODIFIER|Asa1G00988-Asa1G00989|Asa1G00988-Asa1G00989|intergenic_region|Asa1G00988-Asa1G00989|||n.257769487G>T||||||	GT	0|0	1|0	0|1	1|0	0|0	0|1	1|0	0|0	0|0	0|0	0|0	0|1	0|0	0|1	0|0	0|1	0|0	0|0	0|0	0|0	0|0	0|1	0|0	1|0	0|1	0|1	0|0	0|0	1|0	0|0	0|0	0|1	0|0	0|1	0|0	1|0	1|0	0|0	0|0	1|0	0|0
chr1	257769488	.	G	A	999	PASS	DP=13262;VDB=0;SGB=-4335.73;RPB=0.0559012;MQB=4.07449e-21;MQSB=2.83073e-13;BQB=0.852817;MQ0F=0;ICB=0;HOB=0.487042;AC=227;AN=460;DP4=25,8834,0,3712;MQ=43;ANN=A|intergenic_region|MODIFIER|Asa1G00988-Asa1G00989|Asa1G00988-Asa1G00989|intergenic_region|Asa1G00988-Asa1G00989|||n.257769488G>A||||||	GT	0|1	1|0	1|0	0|1	1|0	0|1	1|0	1|0	0|1	0|1	0|1	0|1	1|0	0|1	0|1	1|0	1|0	1|0	1|0	1|0	0|1	0|1	1|0	0|1	0|1	1|0	1|0	1|0	1|0	1|0	1|0	1|0	0|1	0|1	0|1	1|0	1|0	0|1	0|1	0|1	1|0
chr1	257769500	.	T	G	999	PASS	DP=13262;VDB=0;SGB=-4599.52;RPB=0.906616;MQB=2.34613e-27;MQSB=2.93328e-13;BQB=0.715768;MQ0F=0;ICB=0.60688;HOB=0.0265501;AC=53;AN=460;DP4=25,11979,0,989;MQ=43;ANN=G|intergenic_region|MODIFIER|Asa1G00988-Asa1G00989|Asa1G00988-Asa1G00989|intergenic_region|Asa1G00988-Asa1G00989|||n.257769500T>G||||||	GT	0|0	0|0	0|0	0|0	0|0	0|0	0|0	0|1	0|0	0|0	0|0	0|0	0|0	0|0	0|1	0|1	0|0	0|0	0|0	0|0	0|0	0|0	0|0	0|0	0|1	0|0	1|0	0|0	1|0	0|0	0|0	0|1	0|0	1|0	0|0	0|0	0|0	0|1	0|1	0|0	0|0
chr1	257769509	.	T	C	999	PASS	DP=13262;VDB=0;SGB=-6580.9;RPB=0.813977;MQB=0;MQSB=3.05943e-13;BQB=0.127999;MQ0F=0;ICB=0.58757;HOB=0.0275614;AC=54;AN=460;DP4=25,11720,0,1286;MQ=43;ANN=C|intergenic_region|MODIFIER|Asa1G00988-Asa1G00989|Asa1G00988-Asa1G00989|intergenic_region|Asa1G00988-Asa1G00989|||n.257769509T>C||||||	GT	0|0	0|0	0|0	0|0	0|0	0|0	0|0	0|0	1|0	0|0	1|0	0|0	0|1	0|0	0|0	0|0	0|0	0|1	0|1	0|1	1|0	0|0	0|1	0|0	0|0	0|0	0|0	0|0	0|0	0|0	0|1	0|0	0|0	0|0	0|0	0|0	0|0	0|0	0|0	0|0	0|1
chr1	257769542	.	T	C	999	PASS	DP=13237;VDB=0;SGB=-4357.56;RPB=0.943282;MQB=1.3426e-16;BQB=0.99359;MQ0F=0;ICB=0.368665;HOB=0.0399338;AC=65;AN=460;DP4=0,11761,0,1175;MQ=43;ANN=C|intergenic_region|MODIFIER|Asa1G00988-Asa1G00989|Asa1G00988-Asa1G00989|intergenic_region|Asa1G00988-Asa1G00989|||n.257769542T>C||||||	GT	0|0	1|0	0|1	1|0	0|0	0|0	0|0	0|1	0|0	0|0	0|0	1|0	0|0	0|1	1|0	0|1	0|0	0|0	0|0	0|0	0|0	0|0	0|0	1|0	0|0	0|0	1|0	1|0	1|0	1|0	0|0	0|1	0|0	0|0	0|0	1|0	1|0	0|1	1|0	0|0	0|0
chr1	257769561	.	C	T	999	PASS	DP=13236;VDB=0;SGB=-5227.35;RPB=0.999967;MQB=0;BQB=0.942932;MQ0F=0;ICB=4.85741e-31;HOB=0.389499;AC=203;AN=460;DP4=0,10059,0,2878;MQ=43;ANN=T|intergenic_region|MODIFIER|Asa1G00988-Asa1G00989|Asa1G00988-Asa1G00989|intergenic_region|Asa1G00988-Asa1G00989|||n.257769561C>T||||||	GT	1|0	1|0	0|0	1|0	1|0	0|1	1|0	0|1	1|0	1|0	1|0	1|0	0|1	0|1	0|1	0|1	1|0	0|1	0|1	0|1	1|0	1|0	0|1	0|0	0|1	0|1	1|0	0|0	1|0	1|0	0|1	0|0	1|0	0|1	0|1	1|0	1|0	0|1	1|0	1|0	0|1
chr1	257772925	.	A	C	789	PASS	DP=2048;VDB=0;SGB=-436.18;RPB=0.992085;MQB=0.925188;BQB=0.953566;MQ0F=0;ICB=0.695942;HOB=0.0219675;AC=48;AN=458;DP4=1778,0,105,0;MQ=36;ANN=C|intergenic_region|MODIFIER|Asa1G00988-Asa1G00989|Asa1G00988-Asa1G00989|intergenic_region|Asa1G00988-Asa1G00989|||n.257772925A>C||||||	GT	0|0	1|0	0|1	0|0	0|0	0|0	0|0	0|0	0|1	0|0	0|1	0|0	0|0	0|1	0|0	0|0	0|0	0|0	0|0	0|0	0|0	0|0	0|0	0|1	0|0	0|1	1|0	1|0	0|0	0|0	1|0	0|0	0|0	0|0	0|0	0|0	1|0	0|1	0|0	0|0	0|0
chr1	257772942	.	C	T	999	PASS	DP=2345;VDB=0;SGB=-33.316;RPB=0.442872;MQB=3.75567e-26;MQSB=0.000641926;BQB=0;MQ0F=0;ICB=6.77063e-10;HOB=0.212665;AC=310;AN=460;DP4=309,12,1652,0;MQ=36;ANN=C|intergenic_region|MODIFIER|Asa1G00988-Asa1G00989|Asa1G00988-Asa1G00989|intergenic_region|Asa1G00988-Asa1G00989|||n.257772942T>C||||||	GT	1|0	1|0	0|1	0|1	0|0	0|0	0|0	0|0	0|1	0|1	0|1	0|0	0|0	0|1	0|1	0|1	1|0	0|0	0|0	0|0	0|1	0|0	1|0	0|1	0|1	0|1	1|0	1|0	1|0	0|0	1|0	0|0	0|1	0|1	0|1	1|0	1|0	0|1	0|0	0|0	0|0
chr1	257772945	.	G	A	697	PASS	DP=2345;VDB=0;SGB=88.598;RPB=0.999705;MQB=0;MQSB=0.00242146;BQB=0.998197;MQ0F=0;ICB=0.976147;HOB=0.00511051;AC=36;AN=458;DP4=1771,10,171,0;MQ=36;ANN=A|intergenic_region|MODIFIER|Asa1G00988-Asa1G00989|Asa1G00988-Asa1G00989|intergenic_region|Asa1G00988-Asa1G00989|||n.257772945G>A||||||	GT	0|0	0|0	0|0	0|0	0|0	0|0	0|0	1|0	0|0	0|0	0|0	0|0	0|0	0|0	0|0	1|0	0|0	0|0	0|0	0|0	1|0	0|0	0|1	0|0	0|0	0|0	0|0	0|0	0|0	0|0	0|0	1|0	0|0	0|0	0|0	0|0	0|0	0|0	0|0	0|0	0|0
chr1	257772952	.	A	G	999	PASS	DP=2345;VDB=0;SGB=-56.7906;RPB=0.48261;MQB=1.29283e-27;MQSB=0.00210099;BQB=0;MQ0F=0;ICB=5.18135e-10;HOB=0.214527;AC=308;AN=458;DP4=312,11,1595,0;MQ=36;ANN=A|intergenic_region|MODIFIER|Asa1G00988-Asa1G00989|Asa1G00988-Asa1G00989|intergenic_region|Asa1G00988-Asa1G00989|||n.257772952G>A||||||	GT	1|0	1|0	0|1	0|1	0|0	0|0	0|0	0|0	0|1	0|1	0|1	0|1	0|0	0|1	0|1	0|1	1|0	0|0	0|0	0|0	0|1	0|0	1|0	0|1	0|1	0|1	1|0	1|0	1|0	0|0	1|0	0|0	0|1	0|1	0|1	1|0	1|0	0|1	0|0	0|0	0|0
chr1	257772953	.	T	C	999	PASS	DP=2345;VDB=0;SGB=122.026;RPB=0.99033;MQB=0;MQSB=0.0167264;BQB=2.83378e-05;MQ0F=0;ICB=0.370844;HOB=0.0420377;AC=79;AN=458;DP4=1457,14,396,0;MQ=36;ANN=C|intergenic_region|MODIFIER|Asa1G00988-Asa1G00989|Asa1G00988-Asa1G00989|intergenic_region|Asa1G00988-Asa1G00989|||n.257772953T>C||||||	GT	0|0	0|0	0|0	0|0	0|0	0|0	0|0	1|0	1|0	1|0	0|1	0|0	0|0	0|0	0|0	1|0	0|0	0|1	1|0	1|0	0|1	0|0	1|0	0|0	0|0	0|0	0|0	0|0	0|0	0|0	1|0	1|0	0|1	0|0	0|0	0|0	0|0	0|0	0|0	0|0	1|0
chr1	257773008	.	T	G	999	PASS	DP=2010;VDB=0;SGB=57.6918;RPB=2.83773e-17;MQB=2.2877e-12;BQB=0.440545;MQ0F=0;ICB=0.875506;HOB=0.0170096;AC=174;AN=458;DP4=0,1226,0,701;MQ=30;ANN=G|intergenic_region|MODIFIER|Asa1G00988-Asa1G00989|Asa1G00988-Asa1G00989|intergenic_region|Asa1G00988-Asa1G00989|||n.257773008T>G||||||	GT	0|1	1|0	0|1	0|1	1|1	0|1	1|1	1|0	0|0	0|0	0|0	1|1	1|1	1|0	0|1	1|0	1|0	0|0	0|0	0|0	0|0	1|1	0|0	0|1	0|1	1|0	1|0	0|1	0|1	0|1	0|0	1|0	0|0	1|0	1|0	0|0	1|0	1|1	0|1	0|0	0|0
chr1	257773019	.	C	T	999	PASS	DP=2010;VDB=0;SGB=4.85124;RPB=0.0116031;MQB=0;BQB=0.306207;MQ0F=0;ICB=0.139832;HOB=0.060879;AC=91;AN=460;DP4=0,1472,0,446;MQ=30;ANN=T|intergenic_region|MODIFIER|Asa1G00988-Asa1G00989|Asa1G00988-Asa1G00989|intergenic_region|Asa1G00988-Asa1G00989|||n.257773019C>T||||||	GT	0|0	0|0	0|0	0|1	0|0	0|0	0|0	1|0	1|0	1|0	0|1	0|0	0|0	0|0	0|0	1|0	0|0	0|1	1|0	0|0	0|1	0|0	1|0	0|0	0|0	0|0	0|0	1|0	0|0	0|0	1|0	1|0	0|1	0|0	0|0	1|0	0|0	0|0	0|0	0|0	1|0
chr1	257773038	.	T	C	596	PASS	DP=2010;VDB=6.5861e-44;SGB=-336.682;RPB=8.61799e-43;MQB=0.00257097;BQB=0.951795;MQ0F=0;ICB=0.832702;HOB=0.014502;AC=39;AN=458;DP4=0,1890,0,87;MQ=30;ANN=C|intergenic_region|MODIFIER|Asa1G00988-Asa1G00989|Asa1G00988-Asa1G00989|intergenic_region|Asa1G00988-Asa1G00989|||n.257773038T>C||||||	GT	1|0	1|0	0|0	0|0	0|0	0|0	0|0	0|0	0|0	0|0	0|0	0|0	0|0	0|0	0|1	0|0	0|0	0|0	0|0	0|0	1|0	0|0	0|1	0|0	0|0	0|0	0|0	0|0	1|0	0|0	0|0	0|0	0|0	1|0	0|0	0|0	0|0	0|0	0|0	0|0	0|0
chr1	257788844	.	G	A	999	PASS	DP=4659;VDB=0;SGB=-543.724;RPB=5.00148e-06;MQB=0.356393;MQSB=0.651173;BQB=0.999124;MQ0F=0;ICB=1.19955e-20;HOB=0.315775;AC=247;AN=460;DP4=2,1966,0,2509;MQ=30;ANN=G|intergenic_region|MODIFIER|Asa1G00988-Asa1G00989|Asa1G00988-Asa1G00989|intergenic_region|Asa1G00988-Asa1G00989|||n.257788844A>G||||||	GT	0|1	1|1	0|1	0|0	0|1	1|0	1|0	0|0	0|1	0|1	1|0	0|1	1|0	1|0	0|1	0|0	0|1	0|0	0|1	0|1	0|1	1|0	0|1	0|0	0|1	1|0	0|1	0|1	1|0	1|0	0|1	0|0	1|0	1|1	1|1	1|0	1|0	1|0	0|1	0|0	0|1
chr1	257788853	.	C	T	999	PASS	DP=4662;VDB=0;SGB=68.8999;RPB=0.183136;MQB=0;MQSB=0.657039;BQB=0.658359;MQ0F=0;ICB=0.58757;HOB=0.0275614;AC=54;AN=460;DP4=2,3989,0,408;MQ=30;ANN=T|intergenic_region|MODIFIER|Asa1G00988-Asa1G00989|Asa1G00988-Asa1G00989|intergenic_region|Asa1G00988-Asa1G00989|||n.257788853C>T||||||	GT	0|0	0|0	0|0	0|0	0|0	0|0	0|0	0|0	0|1	0|1	1|0	0|0	0|0	0|0	0|0	0|0	0|0	1|0	0|0	0|1	0|1	0|0	0|1	0|0	0|0	0|0	0|0	0|0	0|0	0|0	0|1	0|0	1|0	0|0	0|0	0|0	0|0	0|0	0|0	0|0	0|1
chr1	257788876	.	C	T	999	PASS	DP=4662;VDB=0;SGB=-1223.97;RPB=0.0227364;MQB=0;MQSB=0.653576;BQB=0.863864;MQ0F=0;ICB=0.000960856;HOB=0.118563;AC=112;AN=460;DP4=2,3710,0,708;MQ=30;ANN=T|intergenic_region|MODIFIER|Asa1G00988-Asa1G00989|Asa1G00988-Asa1G00989|intergenic_region|Asa1G00988-Asa1G00989|||n.257788876C>T||||||	GT	1|0	0|0	0|0	0|1	1|0	0|1	0|1	1|0	0|0	0|0	0|0	1|0	0|1	0|1	0|1	1|0	1|0	0|0	0|0	0|0	0|0	1|0	0|0	0|1	0|1	0|1	1|0	1|0	1|0	1|0	0|0	1|0	0|0	0|0	0|0	0|1	1|0	0|1	0|1	0|1	0|0
chr1	257788919	.	G	A	999	PASS	DP=4656;VDB=0;SGB=-1348.92;RPB=1.44337e-17;MQB=0;BQB=0.970138;MQ0F=0;ICB=6.56775e-06;HOB=0.158497;AC=133;AN=460;DP4=0,3477,0,906;MQ=30;ANN=A|intergenic_region|MODIFIER|Asa1G00988-Asa1G00989|Asa1G00988-Asa1G00989|intergenic_region|Asa1G00988-Asa1G00989|||n.257788919G>A||||||	GT	1|0	0|0	0|1	0|1	1|0	0|1	0|1	1|0	0|0	0|0	0|0	1|0	0|1	0|1	0|1	1|0	1|0	0|0	0|0	0|0	0|0	1|0	0|0	0|1	0|1	0|1	1|0	1|0	1|0	1|0	0|0	1|0	0|0	0|0	0|0	0|1	1|0	0|1	0|1	0|1	0|0
chr1	257788926	.	C	T	999	PASS	DP=4658;VDB=0;SGB=-440.063;RPB=0.000380592;MQB=1.22661e-08;BQB=0.176135;MQ0F=0;ICB=6.88774e-15;HOB=0.2662;AC=198;AN=460;DP4=0,2656,0,1824;MQ=30;ANN=T|intergenic_region|MODIFIER|Asa1G00988-Asa1G00989|Asa1G00988-Asa1G00989|intergenic_region|Asa1G00988-Asa1G00989|||n.257788926C>T||||||	GT	1|0	1|1	0|1	0|0	1|0	0|1	0|1	0|0	0|1	0|1	1|0	1|0	0|1	0|1	0|1	0|0	1|0	0|0	0|1	0|1	0|1	1|0	0|1	0|0	0|1	0|1	1|0	1|0	1|0	1|0	0|1	0|0	1|0	1|1	1|1	0|1	1|0	0|1	0|1	0|0	0|1
chr1	257788928	.	G	A	999	PASS	DP=4658;VDB=0;SGB=-503.595;RPB=0.000350055;MQB=0.00849935;BQB=0.64124;MQ0F=0;ICB=3.82367e-20;HOB=0.311758;AC=212;AN=460;DP4=0,2476,0,1881;MQ=30;ANN=A|intergenic_region|MODIFIER|Asa1G00988-Asa1G00989|Asa1G00988-Asa1G00989|intergenic_region|Asa1G00988-Asa1G00989|||n.257788928G>A||||||	GT	1|0	1|1	0|1	0|0	1|0	0|1	0|1	0|0	0|1	0|1	1|0	1|0	0|1	0|1	0|1	0|0	1|0	0|0	0|1	0|1	0|1	1|0	0|1	0|0	0|1	0|1	1|0	1|0	1|0	1|0	0|1	0|0	1|0	1|1	1|1	0|1	1|0	0|1	0|1	0|0	0|1
chr1	257788955	.	C	T	999	PASS	DP=4463;VDB=0;SGB=-294.852;RPB=0.999975;MQB=1.26695e-21;BQB=0.741588;MQ0F=0;ICB=6.90237e-11;HOB=0.22552;AC=210;AN=460;DP4=0,2489,0,1853;MQ=31;ANN=T|intergenic_region|MODIFIER|Asa1G00988-Asa1G00989|Asa1G00988-Asa1G00989|intergenic_region|Asa1G00988-Asa1G00989|||n.257788955C>T||||||	GT	1|0	1|1	0|1	0|0	1|0	0|1	0|1	0|0	0|1	0|1	1|0	1|0	0|1	0|1	0|1	0|0	1|0	0|0	0|1	0|1	0|1	1|0	0|1	0|0	0|1	0|1	1|0	1|0	1|0	1|0	0|1	0|0	1|0	1|1	1|1	0|1	1|0	0|1	0|1	0|0	0|1
chr1	257788960	.	G	A	999	PASS	DP=4463;VDB=0;SGB=722.256;RPB=0.988682;MQB=0;BQB=0.623579;MQ0F=0;ICB=0.0224158;HOB=0.0853025;AC=95;AN=460;DP4=0,3222,0,1125;MQ=31;ANN=A|intergenic_region|MODIFIER|Asa1G00988-Asa1G00989|Asa1G00988-Asa1G00989|intergenic_region|Asa1G00988-Asa1G00989|||n.257788960G>A||||||	GT	0|0	0|0	0|0	0|1	0|0	0|0	0|0	1|0	1|0	1|0	0|1	0|0	0|0	0|0	0|0	1|0	0|0	0|1	1|0	1|0	1|0	0|0	1|0	0|1	0|0	0|0	0|0	0|0	0|0	0|0	1|0	1|0	0|1	0|0	0|0	0|0	0|0	0|0	0|0	0|0	1|0
chr1	257814081	.	T	G	999	PASS	DP=2219;VDB=0;SGB=-572.93;RPB=0.997266;MQB=0.000656129;BQB=0.607747;MQ0F=0;ICB=0.0168483;HOB=0.0894254;AC=96;AN=454;DP4=1895,0,215,0;MQ=39;ANN=G|intergenic_region|MODIFIER|Asa1G00988-Asa1G00989|Asa1G00988-Asa1G00989|intergenic_region|Asa1G00988-Asa1G00989|||n.257814081T>G||||||	GT	0|0	1|0	0|1	0|1	1|0	0|1	0|1	0|1	0|0	0|0	0|0	0|0	0|1	0|1	0|0	1|0	1|0	0|0	0|0	0|0	0|0	1|0	0|0	0|0	0|1	0|0	1|0	1|0	0|0	1|0	0|0	1|0	0|0	0|1	0|0	0|1	0|0	0|1	0|0	0|0	0|0
chr1	257814106	.	A	C	999	PASS	DP=2219;VDB=0;SGB=-147.197;RPB=0.966614;MQB=1.03148e-34;BQB=0.800526;MQ0F=0;ICB=0.456808;HOB=0.0349318;AC=60;AN=454;DP4=1930,0,220,0;MQ=39;ANN=C|intergenic_region|MODIFIER|Asa1G00988-Asa1G00989|Asa1G00988-Asa1G00989|intergenic_region|Asa1G00988-Asa1G00989|||n.257814106A>C||||||	GT	0|0	0|0	0|0	0|0	0|0	0|0	0|0	0|0	1|0	1|0	0|0	0|0	0|0	0|0	0|0	0|0	0|0	0|0	0|0	0|0	0|1	0|0	0|0	1|0	0|0	0|0	0|0	0|0	0|0	0|0	0|0	0|1	1|0	0|0	0|0	0|0	0|0	0|0	0|0	1|0	0|1
chr1	257814126	.	G	A	999	PASS	DP=4357;VDB=0;SGB=-341.125;RPB=0.0909516;MQB=0.914101;MQSB=0.998808;BQB=0;MQ0F=0;ICB=0.654536;HOB=0.0242582;AC=50;AN=454;DP4=2055,60,117,0;MQ=39;ANN=A|intergenic_region|MODIFIER|Asa1G00988-Asa1G00989|Asa1G00988-Asa1G00989|intergenic_region|Asa1G00988-Asa1G00989|||n.257814126G>A||||||	GT	0|1	0|0	0|0	0|0	0|0	0|0	0|1	0|0	0|0	0|0	0|0	0|0	0|1	0|1	0|0	0|0	1|0	0|0	0|0	0|0	0|0	0|0	0|0	0|0	0|0	0|1	0|0	1|0	1|0	1|0	0|0	0|0	0|0	0|0	1|0	0|0	1|0	0|0	0|0	0|0	0|0
chr1	257814129	.	G	A	999	PASS	DP=4368;VDB=2.64022e-38;SGB=-175.683;RPB=0.883736;MQB=2.19225e-11;MQSB=0.472833;BQB=0.529378;MQ0F=0;ICB=0.930731;HOB=0.00816045;AC=29;AN=454;DP4=2092,56,94,7;MQ=39;ANN=A|intergenic_region|MODIFIER|Asa1G00988-Asa1G00989|Asa1G00988-Asa1G00989|intergenic_region|Asa1G00988-Asa1G00989|||n.257814129G>A||||||	GT	0|0	0|0	0|0	0|0	0|0	0|0	0|0	0|0	1|0	0|0	0|0	0|0	0|0	0|0	0|0	0|0	0|0	0|0	1|0	0|0	0|0	0|0	1|0	0|0	0|0	0|0	0|0	0|0	0|0	0|0	0|0	0|0	0|1	0|0	0|0	0|0	0|0	0|0	0|0	0|0	1|0
chr1	257814159	.	A	G	999	PASS	DP=4370;VDB=9.13137e-33;SGB=-139.156;RPB=0.417298;MQB=7.32228e-11;MQSB=0.997679;BQB=0.99956;MQ0F=0;ICB=0.930731;HOB=0.00816045;AC=29;AN=454;DP4=2089,74,96,3;MQ=39;ANN=G|intergenic_region|MODIFIER|Asa1G00988-Asa1G00989|Asa1G00988-Asa1G00989|intergenic_region|Asa1G00988-Asa1G00989|||n.257814159A>G||||||	GT	0|0	0|0	0|0	0|0	0|0	0|0	0|0	0|0	1|0	0|0	0|0	0|0	0|0	0|0	0|0	0|0	0|0	0|0	1|0	0|0	0|0	0|0	1|0	0|0	0|0	0|0	0|0	0|0	0|0	0|0	0|0	0|0	0|1	0|0	0|0	0|0	0|0	0|0	0|0	0|0	1|0
chr1	257814197	.	G	A	999	PASS	DP=2160;VDB=0;SGB=-509.08;RPB=0.935804;MQB=1.98213e-16;MQSB=1;BQB=0.44216;MQ0F=0;ICB=0.0103793;HOB=0.0951018;AC=99;AN=454;DP4=1,1836,0,209;MQ=42;ANN=A|intergenic_region|MODIFIER|Asa1G00988-Asa1G00989|Asa1G00988-Asa1G00989|intergenic_region|Asa1G00988-Asa1G00989|||n.257814197G>A||||||	GT	0|0	1|0	0|0	0|1	1|0	0|1	0|1	1|0	0|0	0|0	0|0	0|0	0|1	0|1	0|1	1|0	1|0	0|0	0|0	0|0	0|0	1|0	0|0	0|0	0|1	0|0	1|0	1|0	0|0	1|0	0|0	1|0	0|0	0|1	0|0	0|1	0|0	0|1	0|0	0|0	0|0
chr1	258074001	.	A	G	999	PASS	DP=3256;VDB=0;SGB=1517.91;RPB=0.988421;MQB=0;BQB=0.985339;MQ0F=0;ICB=0;HOB=0.499954;AC=206;AN=416;DP4=0,1250,0,1929;MQ=47;ANN=G|intergenic_region|MODIFIER|Asa1G00988-Asa1G00989|Asa1G00988-Asa1G00989|intergenic_region|Asa1G00988-Asa1G00989|||n.258074001A>G||||||	GT	0|0	0|0	1|1	1|1	0|0	0|0	0|0	1|1	1|1	1|1	1|1	0|0	0|0	0|0	1|1	1|1	0|0	1|1	1|1	1|1	1|1	1|1	1|1	1|1	0|0	0|0	0|0	0|0	0|0	0|0	1|1	1|1	1|1	0|0	0|0	0|0	0|0	0|0	1|1	1|1	1|1
chr1	258074193	.	G	A	999	PASS	DP=3250;VDB=0;SGB=856.628;RPB=0.995834;MQB=0;BQB=0.799176;MQ0F=0;ICB=0.4656;HOB=0.0362426;AC=56;AN=416;DP4=2421,0,691,0;MQ=44;ANN=A|intergenic_region|MODIFIER|Asa1G00988-Asa1G00989|Asa1G00988-Asa1G00989|intergenic_region|Asa1G00988-Asa1G00989|||n.258074193G>A||||||	GT	0|0	0|0	0|0	0|0	0|0	0|0	0|0	0|0	1|0	0|1	0|1	0|0	0|0	0|0	0|0	0|0	0|0	0|1	1|0	0|1	1|0	0|0	1|0	0|0	0|0	0|0	0|0	0|0	0|0	0|0	1|0	0|0	0|1	0|0	0|0	0|0	0|0	0|0	0|0	0|0	1|0
chr1	258074234	.	C	T	999	PASS	DP=3250;VDB=0;SGB=869.663;RPB=0.999844;MQB=0;BQB=0.393786;MQ0F=0;ICB=0.4656;HOB=0.0362426;AC=56;AN=416;DP4=2428,0,699,0;MQ=44;ANN=T|intergenic_region|MODIFIER|Asa1G00988-Asa1G00989|Asa1G00988-Asa1G00989|intergenic_region|Asa1G00988-Asa1G00989|||n.258074234C>T||||||	GT	0|0	0|0	0|0	0|0	0|0	0|0	0|0	0|0	1|0	0|1	0|1	0|0	0|0	0|0	0|0	0|0	0|0	0|1	1|0	0|1	1|0	0|0	1|0	0|0	0|0	0|0	0|0	0|0	0|0	0|0	1|0	0|0	0|1	0|0	0|0	0|0	0|0	0|0	0|0	0|0	1|0
chr1	258074240	.	T	A	999	PASS	DP=3250;VDB=0;SGB=866.676;RPB=0.992919;MQB=0;BQB=0.776759;MQ0F=0;ICB=0.4656;HOB=0.0362426;AC=56;AN=416;DP4=2512,0,697,0;MQ=44;ANN=A|intergenic_region|MODIFIER|Asa1G00988-Asa1G00989|Asa1G00988-Asa1G00989|intergenic_region|Asa1G00988-Asa1G00989|||n.258074240T>A||||||	GT	0|0	0|0	0|0	0|0	0|0	0|0	0|0	0|0	1|0	0|1	0|1	0|0	0|0	0|0	0|0	0|0	0|0	0|1	1|0	0|1	1|0	0|0	1|0	0|0	0|0	0|0	0|0	0|0	0|0	0|0	1|0	0|0	0|1	0|0	0|0	0|0	0|0	0|0	0|0	0|0	1|0
chr1	258074246	.	A	G	999	PASS	DP=3250;VDB=0;SGB=881.556;RPB=0.997313;MQB=1.12104e-44;BQB=0.658319;MQ0F=0;ICB=0.793302;HOB=0.0215306;AC=75;AN=416;DP4=2365,0,809,0;MQ=44;ANN=G|intergenic_region|MODIFIER|Asa1G00988-Asa1G00989|Asa1G00988-Asa1G00989|intergenic_region|Asa1G00988-Asa1G00989|||n.258074246A>G||||||	GT	0|0	0|0	0|0	0|0	0|0	0|0	0|0	0|0	1|0	0|1	0|1	0|0	0|0	0|0	0|0	0|0	0|0	0|1	1|0	0|1	1|0	0|0	1|0	0|0	0|0	0|0	0|0	0|0	0|0	0|0	1|0	0|0	0|1	0|0	0|0	0|0	0|0	0|0	0|0	1|1	1|0
chr1	258138636	.	C	T	999	PASS	DP=2802;VDB=0;SGB=159.992;RPB=0.996828;MQB=2.97452e-39;BQB=0.876445;MQ0F=0;ICB=0.548257;HOB=0.0296408;AC=56;AN=460;DP4=0,2338,0,375;MQ=20;ANN=T|intergenic_region|MODIFIER|Asa1G00988-Asa1G00989|Asa1G00988-Asa1G00989|intergenic_region|Asa1G00988-Asa1G00989|||n.258138636C>T||||||	GT	0|0	0|0	0|0	0|0	0|0	0|0	0|0	0|0	1|0	0|1	0|1	0|0	0|0	0|0	0|0	0|0	0|0	0|1	1|0	0|1	1|0	0|0	1|0	0|0	0|0	0|0	0|0	0|0	0|0	0|0	1|0	0|0	0|1	0|0	0|0	0|0	0|0	0|0	0|0	0|1	1|0
chr1	258138666	.	G	C	999	PASS	DP=2812;VDB=0;SGB=-456.547;RPB=0.230918;MQB=0;BQB=0.68619;MQ0F=0;ICB=0.0050753;HOB=0.102231;AC=104;AN=460;DP4=0,2353,0,372;MQ=20;ANN=C|intergenic_region|MODIFIER|Asa1G00988-Asa1G00989|Asa1G00988-Asa1G00989|intergenic_region|Asa1G00988-Asa1G00989|||n.258138666G>C||||||	GT	0|1	1|0	0|1	0|0	1|0	0|1	0|0	0|0	0|0	0|0	0|0	1|0	0|1	0|1	0|0	0|0	1|0	0|0	0|0	0|0	0|0	1|0	0|0	0|0	0|1	0|1	1|0	0|0	1|0	0|0	0|0	0|0	0|0	0|0	1|0	0|1	1|0	0|1	0|0	0|0	0|0
chr1	258138667	.	T	C	999	PASS	DP=2812;VDB=0;SGB=-368.598;RPB=0.839623;MQB=2.75547e-10;BQB=0.331239;MQ0F=0;ICB=0.15264;HOB=0.0575047;AC=78;AN=460;DP4=0,2314,0,381;MQ=20;ANN=C|intergenic_region|MODIFIER|Asa1G00988-Asa1G00989|Asa1G00988-Asa1G00989|intergenic_region|Asa1G00988-Asa1G00989|||n.258138667T>C||||||	GT	1|0	1|0	0|1	0|0	0|0	1|0	0|1	0|0	0|0	0|0	0|0	1|0	1|0	0|0	0|0	0|0	0|0	0|0	0|0	0|0	0|0	0|0	0|0	0|0	0|1	0|1	1|0	1|0	0|1	1|0	0|0	0|0	0|0	0|1	0|1	0|1	0|0	0|1	0|0	0|0	0|0
chr1	258138683	.	G	A	999	PASS	DP=2812;VDB=0;SGB=199.057;RPB=3.69166e-05;MQB=1.47136e-42;BQB=0.962573;MQ0F=0;ICB=0.468055;HOB=0.0340265;AC=60;AN=460;DP4=0,2349,0,361;MQ=20;ANN=A|intergenic_region|MODIFIER|Asa1G00988-Asa1G00989|Asa1G00988-Asa1G00989|intergenic_region|Asa1G00988-Asa1G00989|||n.258138683G>A||||||	GT	0|0	0|0	0|0	0|0	0|0	0|0	0|0	0|0	1|0	0|1	0|1	0|0	0|0	0|0	0|0	0|0	0|0	0|1	1|0	0|1	1|0	0|0	1|0	0|0	0|0	0|0	0|0	0|0	0|0	0|0	1|0	0|0	0|1	0|0	0|0	0|0	0|0	0|0	0|0	0|1	1|0
chr1	258138691	.	G	A	999	PASS	DP=2812;VDB=0;SGB=-554.327;RPB=0.896114;MQB=9.59621e-11;BQB=0.993838;MQ0F=0;ICB=0.128092;HOB=0.0604915;AC=80;AN=460;DP4=0,2300,0,400;MQ=20;ANN=A|intergenic_region|MODIFIER|Asa1G00988-Asa1G00989|Asa1G00988-Asa1G00989|intergenic_region|Asa1G00988-Asa1G00989|||n.258138691G>A||||||	GT	1|0	1|0	0|1	0|0	0|0	1|0	0|1	0|0	0|0	0|0	0|0	1|0	1|0	0|0	0|0	0|0	0|0	0|0	0|0	0|0	0|0	0|0	0|0	0|0	0|1	0|1	1|0	1|0	0|1	1|0	0|0	0|0	0|0	0|1	0|1	0|1	0|0	0|1	0|0	0|0	0|0
chr1	258138702	.	G	A	999	PASS	DP=2812;VDB=0;SGB=-532.118;RPB=1.22663e-05;MQB=6.20775e-43;BQB=0.516962;MQ0F=0;ICB=0.0023076;HOB=0.110246;AC=108;AN=460;DP4=0,2308,0,426;MQ=20;ANN=A|intergenic_region|MODIFIER|Asa1G00988-Asa1G00989|Asa1G00988-Asa1G00989|intergenic_region|Asa1G00988-Asa1G00989|||n.258138702G>A||||||	GT	0|1	1|0	0|1	0|0	1|0	0|1	0|0	0|0	0|0	0|0	0|0	1|0	0|1	0|1	0|0	0|0	1|0	0|0	0|0	0|0	0|0	1|0	0|0	0|0	0|0	1|0	0|1	0|0	0|1	0|0	0|0	0|0	0|0	0|0	1|0	0|1	1|0	0|1	0|0	0|0	0|0
chr1	258138706	.	C	T	999	PASS	DP=2812;VDB=0;SGB=-548.622;RPB=1.12432e-12;MQB=1.55373e-15;BQB=0.179425;MQ0F=0;ICB=2.99022e-06;HOB=0.164499;AC=142;AN=460;DP4=0,1946,0,755;MQ=20;ANN=T|intergenic_region|MODIFIER|Asa1G00988-Asa1G00989|Asa1G00988-Asa1G00989|intergenic_region|Asa1G00988-Asa1G00989|||n.258138706C>T||||||	GT	1|0	1|0	0|1	0|0	1|0	0|1	1|1	0|0	0|0	0|0	0|0	1|0	1|0	1|0	0|0	0|0	1|0	0|0	0|0	0|0	0|0	1|0	0|0	0|0	0|1	0|1	1|0	1|0	0|1	1|0	0|0	1|0	0|0	0|1	0|1	0|1	0|0	0|1	0|0	1|0	0|0
chr1	258138714	.	G	A	999	PASS	DP=2812;VDB=0;SGB=203.008;RPB=0.042677;MQB=4.83624e-21;BQB=0.753767;MQ0F=0;ICB=0.5083;HOB=0.0317958;AC=58;AN=460;DP4=0,2307,0,396;MQ=20;ANN=A|intergenic_region|MODIFIER|Asa1G00988-Asa1G00989|Asa1G00988-Asa1G00989|intergenic_region|Asa1G00988-Asa1G00989|||n.258138714G>A||||||	GT	0|0	0|0	0|0	0|0	0|0	0|0	0|0	0|0	1|0	0|1	0|1	0|0	0|0	0|0	0|0	0|0	0|0	0|1	1|0	0|1	1|0	0|0	1|0	0|0	0|0	0|0	0|0	0|0	0|0	0|0	1|0	0|0	0|1	0|0	0|0	0|0	0|0	0|0	0|0	0|1	1|0
chr1	258138726	.	G	C	999	PASS	DP=2812;VDB=0;SGB=-391.404;RPB=0.0814207;MQB=6.21733e-14;BQB=0.950082;MQ0F=0;ICB=0.209486;HOB=0.051758;AC=74;AN=460;DP4=0,2362,0,369;MQ=20;ANN=C|intergenic_region|MODIFIER|Asa1G00988-Asa1G00989|Asa1G00988-Asa1G00989|intergenic_region|Asa1G00988-Asa1G00989|||n.258138726G>C||||||	GT	1|0	1|0	0|1	0|0	0|0	0|1	0|1	0|0	0|0	0|0	0|0	1|0	1|0	0|0	0|0	0|0	0|0	0|0	0|0	0|0	0|0	0|0	0|0	0|0	0|1	0|1	1|0	1|0	0|1	1|0	0|0	0|0	0|0	0|1	0|1	0|1	0|0	0|1	0|0	0|0	0|0
chr1	258138756	.	G	A	999	PASS	DP=3111;VDB=0;SGB=-712.448;RPB=0;MQB=2.99592e-05;MQSB=0;BQB=0.637104;MQ0F=0;ICB=0.447942;HOB=0.0351701;AC=61;AN=460;DP4=289,2464,0,197;MQ=21;ANN=A|intergenic_region|MODIFIER|Asa1G00988-Asa1G00989|Asa1G00988-Asa1G00989|intergenic_region|Asa1G00988-Asa1G00989|||n.258138756G>A||||||	GT	0|1	1|0	0|1	0|0	1|0	0|1	1|0	0|0	0|0	0|0	0|0	0|0	0|0	0|1	0|0	0|0	0|0	0|0	0|0	0|0	0|0	0|0	0|0	0|0	0|0	0|0	0|0	0|0	1|0	0|0	0|0	0|0	0|0	0|1	0|0	0|0	0|0	0|0	0|0	0|0	0|0
chr1	258138808	.	T	A	999	PASS	DP=2134;VDB=0;SGB=-523.561;RPB=1.89096e-12;MQB=0.00049169;BQB=0.67989;MQ0F=0;ICB=1.18905e-22;HOB=0.331849;AC=189;AN=458;DP4=1382,0,622,0;MQ=25;ANN=A|intergenic_region|MODIFIER|Asa1G00988-Asa1G00989|Asa1G00988-Asa1G00989|intergenic_region|Asa1G00988-Asa1G00989|||n.258138808T>A||||||	GT	1|0	0|1	1|0	0|0	0|1	0|0	0|0	0|0	1|0	1|0	0|1	0|1	1|0	1|0	1|0	0|0	0|1	0|1	1|0	0|1	1|0	0|1	1|0	0|0	1|0	1|0	0|1	0|1	0|1	0|1	1|0	0|0	0|1	1|0	0|0	1|0	0|1	1|0	0|0	0|1	1|0
chr1	258138816	.	C	G	999	PASS	DP=2134;VDB=0;SGB=138.783;RPB=0;MQB=1.70133e-21;BQB=0.944422;MQ0F=0;ICB=0.641719;HOB=0.0247993;AC=51;AN=458;DP4=1814,0,260,0;MQ=25;ANN=G|intergenic_region|MODIFIER|Asa1G00988-Asa1G00989|Asa1G00988-Asa1G00989|intergenic_region|Asa1G00988-Asa1G00989|||n.258138816C>G||||||	GT	0|0	0|0	0|0	0|0	0|0	0|0	0|0	0|0	0|1	0|1	1|0	0|0	0|0	0|0	0|0	0|0	0|0	1|0	0|1	1|0	0|1	0|0	0|1	0|0	0|0	0|0	0|0	0|0	0|0	0|0	0|1	0|0	1|0	0|0	0|0	0|0	0|0	0|0	0|0	0|0	0|1
chr1	258138856	.	C	T	999	PASS	DP=2134;VDB=0;SGB=-201.747;RPB=1.14046e-23;MQB=9.29059e-36;BQB=0.00250642;MQ0F=0;ICB=2.82372e-20;HOB=0.314183;AC=211;AN=456;DP4=981,0,994,0;MQ=25;ANN=T|intergenic_region|MODIFIER|Asa1G00988-Asa1G00989|Asa1G00988-Asa1G00989|intergenic_region|Asa1G00988-Asa1G00989|||n.258138856C>T||||||	GT	1|0	1|1	1|0	0|0	0|1	1|0	1|0	0|0	1|0	1|0	0|1	0|1	1|0	1|0	1|0	0|0	0|1	0|1	1|0	0|1	1|0	0|1	1|0	0|0	1|1	1|0	0|1	0|1	0|1	0|1	1|0	0|0	0|1	1|0	0|1	1|0	0|1	1|0	0|0	0|1	1|0
chr1	258258286	.	C	T	999	PASS	DP=3381;VDB=0;SGB=104.601;RPB=0.998995;MQB=0;BQB=0.31256;MQ0F=0;ICB=0.357132;HOB=0.0404652;AC=66;AN=464;DP4=0,2867,0,396;MQ=46;ANN=T|intergenic_region|MODIFIER|Asa1G00988-Asa1G00989|Asa1G00988-Asa1G00989|intergenic_region|Asa1G00988-Asa1G00989|||n.258258286C>T||||||	GT	0|0	0|0	0|0	0|0	0|0	0|0	0|0	0|0	1|0	1|0	0|1	0|0	0|0	0|0	0|0	0|0	0|0	0|1	1|0	0|1	1|0	0|0	1|0	0|0	0|0	0|0	0|0	0|0	0|0	0|0	1|0	0|0	0|1	0|0	0|0	0|0	0|0	0|0	0|0	0|1	1|0
chr1	258258287	.	A	G	999	PASS	DP=3381;VDB=0;SGB=218.876;RPB=0.846759;MQB=9.90591e-27;BQB=0.998345;MQ0F=0;ICB=5.83133e-08;HOB=0.187314;AC=142;AN=464;DP4=0,2091,0,1155;MQ=46;ANN=G|intergenic_region|MODIFIER|Asa1G00988-Asa1G00989|Asa1G00988-Asa1G00989|intergenic_region|Asa1G00988-Asa1G00989|||n.258258287A>G||||||	GT	1|0	0|1	1|0	1|0	0|1	1|0	1|0	0|1	0|0	0|0	0|0	0|1	1|0	1|0	0|1	0|1	0|1	0|0	0|0	0|0	0|0	0|1	0|0	1|0	1|0	1|0	0|1	0|1	0|1	0|1	0|0	0|1	0|0	1|0	0|1	1|0	0|1	1|0	1|0	0|0	0|0
chr1	258258295	.	G	A	999	PASS	DP=3381;VDB=0;SGB=364.617;RPB=0.949489;MQB=3.37326e-17;BQB=0.91786;MQ0F=0;ICB=0.615479;HOB=0.0307577;AC=103;AN=464;DP4=0,2560,0,694;MQ=46;ANN=A|intergenic_region|MODIFIER|Asa1G00988-Asa1G00989|Asa1G00988-Asa1G00989|intergenic_region|Asa1G00988-Asa1G00989|||n.258258295G>A||||||	GT	0|0	0|0	0|0	0|1	0|0	0|0	0|0	1|0	1|0	1|0	0|1	0|0	0|0	0|0	0|0	1|0	0|0	0|1	1|0	0|1	1|0	0|0	1|0	0|1	0|0	0|0	0|0	0|0	0|0	0|0	1|0	1|0	0|1	0|0	0|0	0|0	0|0	0|0	0|0	0|0	1|0
chr1	258258300	.	G	A	999	PASS	DP=3381;VDB=0;SGB=190.272;RPB=0.994083;MQB=0;BQB=0.332044;MQ0F=0;ICB=0.357132;HOB=0.0404652;AC=66;AN=464;DP4=0,2774,0,411;MQ=46;ANN=A|intergenic_region|MODIFIER|Asa1G00988-Asa1G00989|Asa1G00988-Asa1G00989|intergenic_region|Asa1G00988-Asa1G00989|||n.258258300G>A||||||	GT	0|0	0|0	0|0	0|0	0|0	0|0	0|0	0|0	1|0	1|0	0|1	0|0	0|0	0|0	0|0	0|0	0|0	0|1	1|0	0|1	1|0	0|0	1|0	0|0	0|0	0|0	0|0	0|0	0|0	0|0	1|0	0|0	0|1	0|0	0|0	0|0	0|0	0|0	0|0	0|1	1|0
chr1	258258334	.	C	A	999	PASS	DP=2578;VDB=0;SGB=337.579;RPB=0.990662;MQB=0;BQB=0.449706;MQ0F=0;ICB=2.37389e-12;HOB=0.241748;AC=237;AN=458;DP4=1252,0,1210,0;MQ=39;ANN=C|intergenic_region|MODIFIER|Asa1G00988-Asa1G00989|Asa1G00988-Asa1G00989|intergenic_region|Asa1G00988-Asa1G00989|||n.258258334A>C||||||	GT	0|0	1|0	0|0	0|1	1|0	0|0	0|0	1|0	1|1	1|1	1|1	0|0	0|0	0|0	0|0	1|0	1|0	1|1	1|1	1|1	1|1	0|0	1|1	0|1	0|0	0|0	1|0	0|0	1|0	0|0	1|1	1|0	1|1	0|1	0|0	0|0	0|0	0|0	0|0	1|1	1|1
chr1	258258341	.	A	T	999	PASS	DP=2578;VDB=0;SGB=473.28;RPB=0.999918;MQB=0;BQB=0.710706;MQ0F=0;ICB=0.638048;HOB=0.0298526;AC=103;AN=458;DP4=1754,0,681,0;MQ=39;ANN=T|intergenic_region|MODIFIER|Asa1G00988-Asa1G00989|Asa1G00988-Asa1G00989|intergenic_region|Asa1G00988-Asa1G00989|||n.258258341A>T||||||	GT	0|0	0|0	0|0	0|1	0|0	0|0	0|0	1|0	1|0	1|0	0|1	0|0	0|0	0|0	0|0	1|0	0|0	0|1	1|0	0|1	1|0	0|0	1|0	0|1	0|0	0|0	0|0	0|0	0|0	0|0	1|0	1|0	0|1	0|0	0|0	0|0	0|0	0|0	0|0	0|0	1|0
chr1	258258375	.	G	T	999	PASS	DP=2578;VDB=0;SGB=462.321;RPB=1;MQB=0;BQB=0.999486;MQ0F=0;ICB=0.676614;HOB=0.0278789;AC=104;AN=458;DP4=1805,0,706,0;MQ=39;ANN=T|intergenic_region|MODIFIER|Asa1G00988-Asa1G00989|Asa1G00988-Asa1G00989|intergenic_region|Asa1G00988-Asa1G00989|||n.258258375G>T||||||	GT	0|0	0|0	0|0	0|1	0|0	0|0	0|0	1|0	1|0	1|0	0|1	0|0	0|0	0|0	0|0	1|0	0|0	0|1	1|0	0|1	1|0	0|0	1|0	0|1	0|0	0|0	0|0	0|0	0|0	0|0	1|0	1|0	0|1	0|0	0|0	0|0	0|0	0|0	0|0	0|0	1|0
chr1	258258380	.	G	A	999	PASS	DP=2578;VDB=0;SGB=300.533;RPB=0.999701;MQB=1.32016e-32;BQB=0.992397;MQ0F=0;ICB=0.999993;HOB=0.000114414;AC=80;AN=458;DP4=2049,0,455,0;MQ=39;ANN=A|intergenic_region|MODIFIER|Asa1G00988-Asa1G00989|Asa1G00988-Asa1G00989|intergenic_region|Asa1G00988-Asa1G00989|||n.258258380G>A||||||	GT	0|0	0|0	0|0	0|0	0|0	0|0	0|0	0|0	1|0	0|1	0|1	0|0	0|0	0|0	0|0	0|0	0|0	0|1	1|0	0|1	1|0	0|0	1|0	0|0	0|0	0|0	0|0	0|0	0|0	0|0	1|0	0|0	0|1	0|0	0|0	0|0	0|0	0|0	0|0	1|1	1|0
chr1	258258425	.	A	G	999	PASS	DP=2578;VDB=0;SGB=-184.698;RPB=0.999597;MQB=0;BQB=0.729355;MQ0F=0;ICB=0.823459;HOB=0.0205183;AC=162;AN=458;DP4=1559,0,921,0;MQ=39;ANN=G|intergenic_region|MODIFIER|Asa1G00988-Asa1G00989|Asa1G00988-Asa1G00989|intergenic_region|Asa1G00988-Asa1G00989|||n.258258425A>G||||||	GT	0|0	0|0	0|0	0|1	1|0	0|0	0|0	1|0	0|1	1|0	1|0	1|0	0|0	0|1	0|0	1|0	1|0	1|0	0|1	1|0	0|1	0|0	0|1	0|1	0|0	0|0	1|0	0|0	1|0	0|0	0|1	1|0	1|0	0|1	0|0	0|0	0|0	0|0	0|0	1|1	0|1
chr1	258319539	.	C	A	999	PASS	DP=1821;VDB=0;SGB=246.945;RPB=0.955741;MQB=0;BQB=0.867198;MQ0F=0;ICB=7.39021e-15;HOB=0.249414;AC=93;AN=458;DP4=0,1503,0,280;MQ=38;ANN=A|intergenic_region|MODIFIER|Asa1G00988-Asa1G00989|Asa1G00988-Asa1G00989|intergenic_region|Asa1G00988-Asa1G00989|||n.258319539C>A||||||	GT	0|0	0|0	0|0	0|0	0|0	0|0	0|0	0|0	1|1	1|1	1|1	0|0	0|0	0|0	0|0	0|0	0|0	1|1	1|1	1|1	1|1	0|0	1|1	0|0	0|0	0|0	0|0	0|0	0|0	0|0	1|1	0|0	1|1	0|0	0|0	0|0	0|0	0|0	0|0	0|0	1|1
chr1	258319566	.	A	T	999	PASS	DP=1821;VDB=0;SGB=32.8269;RPB=0.764164;MQB=0.00562089;BQB=0.0247068;MQ0F=0;ICB=1.68619e-05;HOB=0.15363;AC=147;AN=458;DP4=0,1098,0,627;MQ=38;ANN=T|intergenic_region|MODIFIER|Asa1G00988-Asa1G00989|Asa1G00988-Asa1G00989|intergenic_region|Asa1G00988-Asa1G00989|||n.258319566A>T||||||	GT	1|0	0|1	1|0	1|0	0|1	1|0	1|0	0|1	0|0	0|0	0|0	0|1	1|0	1|0	0|1	0|1	0|1	0|0	0|0	0|0	0|0	0|1	0|0	1|0	1|0	1|0	0|1	0|1	0|1	0|1	0|0	0|0	0|0	1|0	0|1	1|0	0|1	1|0	1|0	0|0	0|0
chr1	258319570	.	A	T	999	PASS	DP=1821;VDB=0;SGB=-164.786;RPB=0.792878;MQB=0.991819;BQB=0.710611;MQ0F=0;ICB=0.000149589;HOB=0.137154;AC=317;AN=458;DP4=0,646,0,1134;MQ=38;ANN=A|intergenic_region|MODIFIER|Asa1G00988-Asa1G00989|Asa1G00988-Asa1G00989|intergenic_region|Asa1G00988-Asa1G00989|||n.258319570T>A||||||	GT	1|0	0|1	1|0	1|0	0|1	1|0	1|0	0|1	0|0	0|0	0|0	0|1	1|0	1|0	0|1	0|1	0|1	0|0	0|0	0|0	0|0	0|1	0|0	1|0	1|0	1|0	0|1	0|1	0|1	0|1	0|0	0|0	0|0	1|0	0|1	1|0	0|1	1|0	1|0	0|0	0|0
chr1	258319620	.	T	A	999	PASS	DP=1821;VDB=0;SGB=260.278;RPB=0.944144;MQB=0;BQB=0.991287;MQ0F=0;ICB=0.000315415;HOB=0.102096;AC=46;AN=458;DP4=0,1561,0,181;MQ=38;ANN=A|intergenic_region|MODIFIER|Asa1G00988-Asa1G00989|Asa1G00988-Asa1G00989|intergenic_region|Asa1G00988-Asa1G00989|||n.258319620T>A||||||	GT	0|0	0|0	0|0	0|1	0|0	0|0	0|0	1|0	0|0	0|0	0|0	0|0	0|0	0|0	0|0	1|0	0|0	0|0	0|0	0|0	0|0	0|0	0|0	0|1	0|0	0|0	0|0	0|0	0|0	0|0	0|0	1|0	0|0	0|0	0|0	0|0	0|0	0|0	0|0	0|0	0|0
chr1	258319623	.	G	A	999	PASS	DP=1821;VDB=0;SGB=-128.487;RPB=0.956204;MQB=0;BQB=0.636952;MQ0F=0;ICB=0.000474584;HOB=0.127895;AC=319;AN=456;DP4=0,626,0,1124;MQ=38;ANN=G|intergenic_region|MODIFIER|Asa1G00988-Asa1G00989|Asa1G00988-Asa1G00989|intergenic_region|Asa1G00988-Asa1G00989|||n.258319623A>G||||||	GT	0|1	1|0	0|1	0|0	1|0	0|1	0|1	0|0	0|0	0|0	0|0	1|0	0|1	0|1	1|0	0|0	1|0	0|0	0|0	0|0	0|0	1|0	0|0	0|0	0|1	0|1	1|0	1|0	1|0	1|0	0|0	0|0	0|0	0|1	1|0	0|1	1|0	0|1	0|1	1|1	0|0
chr1	258319706	.	G	A	999	PASS	DP=2273;VDB=0;SGB=390.016;RPB=0.998222;MQB=0;BQB=0.286537;MQ0F=0;ICB=0.63039;HOB=0.0276087;AC=69;AN=460;DP4=1654,0,463,0;MQ=43;ANN=A|intergenic_region|MODIFIER|Asa1G00988-Asa1G00989|Asa1G00988-Asa1G00989|intergenic_region|Asa1G00988-Asa1G00989|||n.258319706G>A||||||	GT	0|0	0|0	0|0	0|0	0|0	0|0	0|1	0|0	1|0	0|1	0|1	0|0	0|0	0|0	0|0	0|0	0|0	0|1	1|0	0|1	1|0	0|0	1|0	0|0	0|0	0|0	0|0	0|0	0|0	0|0	1|0	0|0	0|1	0|0	0|0	0|0	0|0	0|0	0|0	0|1	1|0
chr1	258319716	.	G	A	999	PASS	DP=2273;VDB=0;SGB=393.479;RPB=0.982626;MQB=0;BQB=0.9441;MQ0F=0;ICB=0.468818;HOB=0.035354;AC=68;AN=458;DP4=1703,0,457,0;MQ=43;ANN=A|intergenic_region|MODIFIER|Asa1G00988-Asa1G00989|Asa1G00988-Asa1G00989|intergenic_region|Asa1G00988-Asa1G00989|||n.258319716G>A||||||	GT	0|0	0|0	0|0	0|0	0|0	0|0	0|0	0|0	1|0	0|1	0|1	0|0	0|0	0|0	0|0	0|0	1|0	0|1	1|0	0|1	1|0	0|0	1|0	0|0	0|0	0|0	0|0	0|0	0|0	0|0	1|0	0|0	0|1	0|0	0|0	0|0	0|0	0|0	0|0	0|1	1|0
chr1	258319718	.	A	T	999	PASS	DP=2273;VDB=0;SGB=210.342;RPB=0.984513;MQB=0.00036259;BQB=0.122817;MQ0F=0;ICB=0.428815;HOB=0.040794;AC=102;AN=460;DP4=1650,0,462,0;MQ=43;ANN=T|intergenic_region|MODIFIER|Asa1G00988-Asa1G00989|Asa1G00988-Asa1G00989|intergenic_region|Asa1G00988-Asa1G00989|||n.258319718A>T||||||	GT	0|0	0|0	0|0	0|1	0|0	0|0	0|0	1|0	1|0	0|1	0|1	0|0	0|0	0|0	0|0	1|0	0|0	0|1	1|0	0|1	1|0	0|0	1|0	0|1	0|0	0|0	0|0	0|0	0|0	0|0	1|0	1|1	0|1	0|0	0|0	0|0	0|0	0|0	0|0	0|0	1|0
chr1	258319736	.	G	A	999	PASS	DP=2273;VDB=0;SGB=-132.767;RPB=0.977555;MQB=0;BQB=0.953164;MQ0F=0;ICB=1.04864e-18;HOB=0.299896;AC=193;AN=460;DP4=1162,0,1027,0;MQ=43;ANN=A|intergenic_region|MODIFIER|Asa1G00988-Asa1G00989|Asa1G00988-Asa1G00989|intergenic_region|Asa1G00988-Asa1G00989|||n.258319736G>A||||||	GT	0|1	1|0	0|1	0|0	1|0	0|1	0|1	0|0	0|1	1|0	1|0	1|0	0|1	0|1	1|0	0|0	1|0	1|0	0|1	1|0	0|1	1|0	0|1	0|0	0|1	0|1	1|0	1|0	1|0	1|0	0|1	0|0	1|0	0|1	1|0	0|1	1|0	0|1	0|1	1|0	0|1
chr1	258473509	.	T	G	999	PASS	DP=1940;VDB=0;SGB=483.733;RPB=0.0609835;MQB=0;BQB=0.0948245;MQ0F=0;ICB=1.96536e-22;HOB=0.33718;AC=165;AN=438;DP4=0,1134,0,723;MQ=45;ANN=G|intergenic_region|MODIFIER|Asa1G00988-Asa1G00989|Asa1G00988-Asa1G00989|intergenic_region|Asa1G00988-Asa1G00989|||n.258473509T>G||||||	GT	0|0	0|0	0|0	0|1	0|0	0|0	0|0	1|0	1|1	1|1	1|1	0|0	0|0	0|0	0|0	1|0	0|0	1|1	1|1	1|1	1|1	0|0	1|1	0|1	0|0	0|0	0|0	0|0	0|0	0|0	1|1	1|0	1|1	0|0	0|0	0|0	0|0	0|0	0|0	0|0	1|1
chr1	258473613	.	A	G	999	PASS	DP=1989;VDB=0;SGB=447.389;RPB=0.0374185;MQB=0;MQSB=3.50787e-25;BQB=0.143237;MQ0F=0;ICB=1.0364e-21;HOB=0.331478;AC=164;AN=438;DP4=0,1175,49,650;MQ=45;ANN=G|intergenic_region|MODIFIER|Asa1G00988-Asa1G00989|Asa1G00988-Asa1G00989|intergenic_region|Asa1G00988-Asa1G00989|||n.258473613A>G||||||	GT	0|0	0|0	0|0	0|1	0|0	0|0	0|0	1|0	1|1	1|1	1|1	0|0	0|0	0|0	0|0	1|0	0|0	1|1	1|1	1|1	1|1	0|0	1|1	0|1	0|0	0|0	0|0	0|0	0|0	0|0	1|1	1|0	1|1	0|0	0|0	0|0	0|0	0|0	0|0	0|0	1|1
chr1	258473723	.	T	C	999	PASS	DP=1954;VDB=0;SGB=472.403;RPB=0.0923659;MQB=0;BQB=0.922563;MQ0F=0;ICB=1.96536e-22;HOB=0.33718;AC=165;AN=438;DP4=1186,0,723,0;MQ=48;ANN=C|intergenic_region|MODIFIER|Asa1G00988-Asa1G00989|Asa1G00988-Asa1G00989|intergenic_region|Asa1G00988-Asa1G00989|||n.258473723T>C||||||	GT	0|0	0|0	0|0	0|1	0|0	0|0	0|0	1|0	1|1	1|1	1|1	0|0	0|0	0|0	0|0	1|0	0|0	1|1	1|1	1|1	1|1	0|0	1|1	0|1	0|0	0|0	0|0	0|0	0|0	0|0	1|1	1|0	1|1	0|0	0|0	0|0	0|0	0|0	0|0	0|0	1|1
chr1	258498466	.	G	A	999	PASS	DP=2933;VDB=0;SGB=133.012;RPB=0;MQB=0.00217506;BQB=0.982069;MQ0F=0;ICB=0.641719;HOB=0.0247993;AC=51;AN=458;DP4=0,2567,0,297;MQ=26;ANN=A|intergenic_region|MODIFIER|Asa1G00988-Asa1G00989|Asa1G00988-Asa1G00989|intergenic_region|Asa1G00988-Asa1G00989|||n.258498466G>A||||||	GT	0|0	0|0	0|0	0|0	0|0	0|0	0|0	0|0	0|1	1|0	1|0	0|0	0|0	0|0	0|0	0|0	0|0	1|0	0|1	1|0	0|1	0|0	0|1	0|0	0|0	0|0	0|0	0|0	0|0	0|0	0|1	0|0	1|0	0|0	0|0	0|0	0|0	0|0	0|0	0|0	0|1
chr1	258498501	.	C	T	999	PASS	DP=2933;VDB=0;SGB=24.5217;RPB=5.53841e-09;MQB=0.0176895;BQB=0.666567;MQ0F=0;ICB=0.526483;HOB=0.0251711;AC=32;AN=458;DP4=0,2644,0,133;MQ=26;ANN=T|intergenic_region|MODIFIER|Asa1G00988-Asa1G00989|Asa1G00988-Asa1G00989|intergenic_region|Asa1G00988-Asa1G00989|||n.258498501C>T||||||	GT	0|0	0|0	0|0	0|0	0|0	0|0	0|0	0|0	0|0	0|0	0|0	0|0	0|0	0|0	0|0	0|0	0|0	0|0	0|0	0|0	0|0	0|0	0|0	0|0	0|0	0|0	0|0	0|0	0|0	0|0	0|0	0|0	0|0	0|0	0|0	0|0	0|0	0|0	1|0	1|1	0|0
chr1	258498526	.	G	T	999	PASS	DP=2933;VDB=0;SGB=75.7393;RPB=0.890718;MQB=0.00645085;BQB=0.108612;MQ0F=0;ICB=0.641719;HOB=0.0247993;AC=51;AN=458;DP4=0,2514,0,284;MQ=26;ANN=T|intergenic_region|MODIFIER|Asa1G00988-Asa1G00989|Asa1G00988-Asa1G00989|intergenic_region|Asa1G00988-Asa1G00989|||n.258498526G>T||||||	GT	0|0	0|0	0|0	0|0	0|0	0|0	0|0	0|0	0|1	1|0	1|0	0|0	0|0	0|0	0|0	0|0	0|0	1|0	0|1	1|0	0|1	0|0	0|1	0|0	0|0	0|0	0|0	0|0	0|0	0|0	0|1	0|0	1|0	0|0	0|0	0|0	0|0	0|0	0|0	0|0	0|1
chr1	258498566	.	A	T	999	PASS	DP=2988;VDB=0;SGB=604.185;RPB=3.60284e-14;MQB=0;MQSB=0.0875265;BQB=0.949498;MQ0F=0;ICB=0.0016339;HOB=0.117008;AC=140;AN=458;DP4=45,1390,0,1344;MQ=26;ANN=T|intergenic_region|MODIFIER|Asa1G00988-Asa1G00989|Asa1G00988-Asa1G00989|intergenic_region|Asa1G00988-Asa1G00989|||n.258498566A>T||||||	GT	1|0	0|1	1|0	0|0	0|1	1|0	1|0	0|0	0|0	0|0	0|0	0|1	1|0	1|0	0|0	0|0	0|1	0|0	0|0	0|0	0|0	0|1	0|0	0|0	1|0	1|1	0|1	0|1	0|1	0|1	0|0	0|0	0|0	1|0	0|1	1|0	0|1	1|0	0|0	0|0	0|0
chr1	258557338	.	C	T	999	PASS	DP=2063;VDB=0;SGB=689.953;RPB=1;MQB=0;BQB=0.231199;MQ0F=0;ICB=2.42189e-14;HOB=0.228179;AC=60;AN=436;DP4=0,1606,0,396;MQ=46;ANN=T|intergenic_region|MODIFIER|Asa1G00988-Asa1G00989|Asa1G00988-Asa1G00989|intergenic_region|Asa1G00988-Asa1G00989|||n.258557338C>T||||||	GT	0|0	0|0	0|0	1|1	0|0	0|0	0|0	1|1	0|0	0|0	0|0	0|0	0|0	0|0	0|0	1|1	0|0	0|0	0|0	0|0	0|0	0|0	0|0	1|1	0|0	0|0	0|0	0|0	0|0	0|0	0|0	1|1	0|0	0|0	0|0	0|0	0|0	0|0	0|0	1|0	0|0
chr1	258557474	.	C	T	999	PASS	DP=2559;VDB=0;SGB=796.613;RPB=0.998041;MQB=0;BQB=0.770403;MQ0F=0;ICB=4.79523e-05;HOB=0.144559;AC=119;AN=452;DP4=1542,0,926,0;MQ=47;ANN=T|intergenic_region|MODIFIER|Asa1G00988-Asa1G00989|Asa1G00988-Asa1G00989|intergenic_region|Asa1G00988-Asa1G00989|||n.258557474C>T||||||	GT	0|0	0|0	0|0	1|1	0|0	0|0	0|0	1|1	1|1	1|0	1|0	0|0	0|0	0|0	0|0	1|1	0|0	1|0	0|1	1|0	0|1	0|0	0|1	1|1	0|0	0|0	0|0	0|0	0|0	0|0	0|1	1|1	1|0	0|0	0|0	0|0	0|0	0|0	0|0	0|0	0|1
chr1	258557551	.	T	A	999	PASS	DP=2559;VDB=0;SGB=451.413;RPB=0.998221;MQB=0;BQB=0.826629;MQ0F=0;ICB=0.761946;HOB=0.0215704;AC=71;AN=454;DP4=2048,0,475,0;MQ=47;ANN=A|intergenic_region|MODIFIER|Asa1G00988-Asa1G00989|Asa1G00988-Asa1G00989|intergenic_region|Asa1G00988-Asa1G00989|||n.258557551T>A||||||	GT	0|0	0|0	0|0	0|0	0|0	0|0	0|0	0|0	0|0	0|1	0|1	0|0	0|0	0|0	0|0	0|0	0|0	0|1	1|0	0|1	1|0	0|0	1|0	0|0	0|0	0|0	0|0	0|0	0|0	0|0	1|0	0|0	0|1	0|0	0|0	0|0	0|0	0|0	0|0	1|1	1|0
chr1	258588815	.	C	T	999	PASS	DP=2124;VDB=0;SGB=429.617;RPB=0.995503;MQB=0;BQB=0.995857;MQ0F=0;ICB=2.21976e-08;HOB=0.170052;AC=61;AN=442;DP4=0,1746,0,298;MQ=44;ANN=T|intergenic_region|MODIFIER|Asa1G00988-Asa1G00989|Asa1G00988-Asa1G00989|intergenic_region|Asa1G00988-Asa1G00989|||n.258588815C>T||||||	GT	0|0	0|0	0|0	0|1	0|0	0|0	0|0	1|1	0|0	0|0	0|0	0|0	0|0	0|0	0|0	1|0	0|0	0|0	0|0	0|0	0|0	0|0	0|0	0|1	0|0	0|0	0|0	0|0	0|0	0|0	0|0	1|0	0|0	0|0	0|0	0|0	0|0	0|0	0|0	0|0	0|0
chr1	258588853	.	G	A	999	PASS	DP=2124;VDB=0;SGB=419.267;RPB=0.993733;MQB=0;BQB=0.939201;MQ0F=0;ICB=5.09059e-09;HOB=0.177842;AC=62;AN=442;DP4=0,1723,0,298;MQ=44;ANN=A|intergenic_region|MODIFIER|Asa1G00988-Asa1G00989|Asa1G00988-Asa1G00989|intergenic_region|Asa1G00988-Asa1G00989|||n.258588853G>A||||||	GT	0|0	0|0	0|0	0|1	0|0	0|0	0|0	1|1	0|0	0|0	0|0	0|0	0|0	0|0	0|0	1|0	0|0	0|0	0|0	0|0	0|0	0|0	0|0	1|1	0|0	0|0	0|0	0|0	0|0	0|0	0|0	1|0	0|0	0|0	0|0	0|0	0|0	0|0	0|0	0|0	0|0
chr1	258588946	.	T	G	999	PASS	DP=1868;VDB=0;SGB=423.428;RPB=0.996364;MQB=0;BQB=0.0251914;MQ0F=0;ICB=4.962e-42;HOB=0.466954;AC=187;AN=436;DP4=933,0,688,0;MQ=41;ANN=G|intergenic_region|MODIFIER|Asa1G00988-Asa1G00989|Asa1G00988-Asa1G00989|intergenic_region|Asa1G00988-Asa1G00989|||n.258588946T>G||||||	GT	0|0	0|0	0|0	1|1	0|0	0|0	0|0	1|1	1|1	1|1	1|1	0|0	0|0	0|0	0|0	1|1	0|0	0|1	1|1	1|1	1|1	0|0	1|1	1|1	0|0	0|0	0|0	0|0	0|0	0|0	1|1	1|1	1|1	0|0	0|0	0|0	0|0	0|0	0|0	1|1	1|1
chr1	258588947	.	T	G	999	PASS	DP=1868;VDB=0;SGB=386.971;RPB=0.997277;MQB=0;BQB=0.159691;MQ0F=0;ICB=5.07421e-14;HOB=0.233471;AC=69;AN=438;DP4=1431,0,278,0;MQ=41;ANN=G|intergenic_region|MODIFIER|Asa1G00988-Asa1G00989|Asa1G00988-Asa1G00989|intergenic_region|Asa1G00988-Asa1G00989|||n.258588947T>G||||||	GT	0|0	0|0	0|0	1|1	0|0	0|0	0|0	1|1	0|0	0|0	0|0	0|0	0|0	0|0	0|0	1|1	0|0	0|0	0|0	0|0	0|0	0|0	0|0	1|1	0|0	0|0	0|0	0|0	0|0	0|0	0|0	1|1	0|0	0|0	0|0	0|0	0|0	0|0	0|0	0|0	0|0
chr1	258588995	.	G	A	999	PASS	DP=1868;VDB=0;SGB=453.99;RPB=0.987445;MQB=0;BQB=0.257354;MQ0F=0;ICB=5.05033e-28;HOB=0.367007;AC=110;AN=438;DP4=1363,0,417,0;MQ=41;ANN=A|intergenic_region|MODIFIER|Asa1G00988-Asa1G00989|Asa1G00988-Asa1G00989|intergenic_region|Asa1G00988-Asa1G00989|||n.258588995G>A||||||	GT	0|0	0|0	0|0	0|0	0|0	0|0	0|0	0|0	1|1	1|1	1|1	0|0	0|0	0|0	0|0	0|0	0|0	1|1	1|1	1|1	1|1	0|0	1|1	0|0	0|0	0|0	0|0	0|0	0|0	0|0	1|1	0|0	1|1	0|0	0|0	0|0	0|0	0|0	0|0	1|1	1|1
chr1	258589019	.	G	A	999	PASS	DP=1869;VDB=0;SGB=389.133;RPB=0.99987;MQB=0;BQB=0.993827;MQ0F=0;ICB=9.88627e-12;HOB=0.202373;AC=58;AN=438;DP4=1569,0,246,0;MQ=41;ANN=A|intergenic_region|MODIFIER|Asa1G00988-Asa1G00989|Asa1G00988-Asa1G00989|intergenic_region|Asa1G00988-Asa1G00989|||n.258589019G>A||||||	GT	0|0	0|0	0|0	1|1	0|0	0|0	0|0	1|1	0|0	0|0	0|0	0|0	0|0	0|0	0|0	1|1	0|0	0|0	0|0	0|0	0|0	0|0	0|0	1|1	0|0	0|0	0|0	0|0	0|0	0|0	0|0	1|1	0|0	0|0	0|0	0|0	0|0	0|0	0|0	0|0	0|0
chr1	258589028	.	G	T	999	PASS	DP=1869;VDB=0;SGB=412.133;RPB=0.998086;MQB=0;BQB=0.951934;MQ0F=0;ICB=8.3336e-15;HOB=0.241154;AC=70;AN=438;DP4=1534,0,283,0;MQ=41;ANN=T|intergenic_region|MODIFIER|Asa1G00988-Asa1G00989|Asa1G00988-Asa1G00989|intergenic_region|Asa1G00988-Asa1G00989|||n.258589028G>T||||||	GT	0|0	0|0	0|0	1|1	0|0	0|0	0|0	1|1	0|0	0|0	0|0	0|0	0|0	0|0	0|0	1|1	0|0	0|0	0|0	0|0	0|0	0|0	0|0	1|1	0|0	0|0	0|0	0|0	0|0	0|0	0|0	1|1	0|0	0|0	0|0	0|0	0|0	0|0	0|0	0|0	0|0
chr1	258708137	.	T	C	999	PASS	DP=2233;VDB=0;SGB=-372.87;RPB=0.999113;MQB=0.636643;BQB=0.966272;MQ0F=0;ICB=0.478782;HOB=0.0341287;AC=58;AN=444;DP4=0,2001,0,160;MQ=33;ANN=C|intergenic_region|MODIFIER|Asa1G00989-Asa1G00990|Asa1G00989-Asa1G00990|intergenic_region|Asa1G00989-Asa1G00990|||n.258708137T>C||||||	GT	0|1	1|0	0|1	0|0	0|0	0|0	0|0	0|0	0|0	0|0	0|0	1|0	0|1	0|0	1|0	0|0	0|0	0|0	0|0	0|0	0|0	1|0	0|0	0|0	0|1	0|1	1|0	1|0	0|0	1|0	0|0	0|0	0|0	0|0	1|0	0|0	1|0	1|0	0|1	0|0	0|0
chr1	258708148	.	G	T	999	PASS	DP=2235;VDB=0;SGB=469.176;RPB=0.993055;MQB=1.00387e-08;BQB=0.586092;MQ0F=0;ICB=0.203642;HOB=0.0479236;AC=49;AN=440;DP4=0,1815,0,339;MQ=33;ANN=T|intergenic_region|MODIFIER|Asa1G00989-Asa1G00990|Asa1G00989-Asa1G00990|intergenic_region|Asa1G00989-Asa1G00990|||n.258708148G>T||||||	GT	0|0	0|0	0|0	0|1	0|0	0|0	0|0	1|0	0|0	0|0	0|0	0|0	0|0	0|0	0|0	1|1	0|0	0|0	0|0	0|0	0|0	0|0	0|0	0|1	0|0	0|0	0|0	0|0	0|0	0|0	0|0	1|0	0|0	0|0	0|0	0|0	0|0	0|0	0|0	0|0	0|0
chr1	258733310	.	G	T	999	PASS	DP=3245;VDB=0;SGB=600.276;RPB=0.845922;MQB=0;MQSB=1;BQB=0.982041;MQ0F=0;ICB=0.736764;HOB=0.0245872;AC=106;AN=462;DP4=0,2146,1,957;MQ=47;ANN=T|intergenic_region|MODIFIER|Asa1G00989-Asa1G00990|Asa1G00989-Asa1G00990|intergenic_region|Asa1G00989-Asa1G00990|||n.258733310G>T||||||	GT	0|0	0|0	0|0	0|1	0|0	0|0	0|0	1|0	0|1	1|0	1|0	0|0	0|0	0|0	0|0	0|0	0|0	1|0	0|1	1|0	0|1	0|0	0|1	0|1	0|0	0|0	0|0	0|0	0|0	0|0	0|1	1|0	1|0	0|0	0|0	0|0	0|0	0|0	0|0	0|1	0|1
chr1	258733462	.	C	A	999	PASS	DP=3198;VDB=0;SGB=328.21;RPB=0.65524;MQB=0;MQSB=3.35466e-05;BQB=0.389658;MQ0F=0;ICB=0.00226318;HOB=0.0781696;AC=32;AN=454;DP4=2857,0,224,7;MQ=47;ANN=A|intergenic_region|MODIFIER|Asa1G00989-Asa1G00990|Asa1G00989-Asa1G00990|intergenic_region|Asa1G00989-Asa1G00990|||n.258733462C>A||||||	GT	0|0	0|0	0|0	0|0	0|0	0|0	0|0	0|0	0|0	0|0	0|0	0|0	0|0	0|0	0|0	0|0	0|0	0|0	0|0	0|0	0|0	0|0	0|0	0|0	0|0	0|0	0|0	0|0	0|0	0|0	0|0	0|0	0|0	0|0	0|0	0|0	0|0	0|0	0|0	0|1	0|0
chr1	258733534	.	T	C	999	PASS	DP=3189;VDB=0;SGB=475.639;RPB=0.984619;MQB=0;BQB=0.758499;MQ0F=0;ICB=0.00226318;HOB=0.0781696;AC=32;AN=454;DP4=2918,0,247,0;MQ=47;ANN=C|intergenic_region|MODIFIER|Asa1G00989-Asa1G00990|Asa1G00989-Asa1G00990|intergenic_region|Asa1G00989-Asa1G00990|||n.258733534T>C||||||	GT	0|0	0|0	0|0	0|0	0|0	0|0	0|0	0|0	0|0	0|0	0|0	0|0	0|0	0|0	0|0	0|0	0|0	0|0	0|0	0|0	0|0	0|0	0|0	0|0	0|0	0|0	0|0	0|0	0|0	0|0	0|0	0|0	0|0	0|0	0|0	0|0	0|0	0|0	0|0	0|1	0|0
chr1	258733541	.	A	G	999	PASS	DP=3189;VDB=0;SGB=775.317;RPB=0.99977;MQB=0;BQB=0.992285;MQ0F=0;ICB=0.714955;HOB=0.0253741;AC=91;AN=454;DP4=2251,0,883,0;MQ=47;ANN=G|intergenic_region|MODIFIER|Asa1G00989-Asa1G00990|Asa1G00989-Asa1G00990|intergenic_region|Asa1G00989-Asa1G00990|||n.258733541A>G||||||	GT	0|0	0|0	0|0	0|0	0|0	0|0	0|0	0|0	0|1	1|0	1|0	0|0	0|0	0|0	0|0	0|0	0|0	1|0	0|1	1|0	0|1	0|0	0|1	0|0	0|0	0|0	0|0	0|0	0|0	0|0	0|1	0|0	1|0	0|0	0|0	0|0	0|0	0|0	0|0	0|1	0|1
chr1	258743746	.	A	C	999	PASS	DP=4159;VDB=0;SGB=61.3625;RPB=1;MQB=0;BQB=0;MQ0F=0;ICB=0.00110515;HOB=0.12196;AC=159;AN=454;DP4=0,2753,0,1357;MQ=46;ANN=C|intergenic_region|MODIFIER|Asa1G00989-Asa1G00990|Asa1G00989-Asa1G00990|intergenic_region|Asa1G00989-Asa1G00990|||n.258743746A>C||||||	GT	1|0	0|1	1|0	0|0	0|1	1|0	1|0	0|0	0|0	0|0	0|0	0|1	1|0	1|0	0|1	0|0	0|1	0|0	0|0	0|0	0|0	0|1	0|0	0|0	1|0	1|0	0|1	0|1	0|1	0|1	0|0	0|0	0|0	1|0	0|1	1|0	0|1	1|0	1|0	0|1	0|0
chr1	258743782	.	C	A	999	PASS	DP=4164;VDB=0;SGB=290.319;RPB=0.954943;MQB=0;BQB=0.152143;MQ0F=0;ICB=4.69034e-05;HOB=0.145239;AC=126;AN=454;DP4=0,2793,0,1190;MQ=46;ANN=A|intergenic_region|MODIFIER|Asa1G00989-Asa1G00990|Asa1G00989-Asa1G00990|intergenic_region|Asa1G00989-Asa1G00990|||n.258743782C>A||||||	GT	1|0	0|1	1|0	0|0	0|1	1|0	1|0	0|0	0|0	0|0	0|0	0|1	1|0	1|0	0|1	0|0	0|1	0|0	0|0	0|0	0|0	0|1	0|0	0|0	1|0	1|0	0|1	0|1	0|1	0|1	0|0	0|0	0|0	1|0	0|1	1|0	0|1	1|0	1|0	0|0	0|0
chr1	258743923	.	C	T	999	PASS	DP=4604;VDB=0;SGB=-691.837;RPB=0.999722;MQB=0;BQB=0.253847;MQ0F=0;ICB=1.14135e-36;HOB=0.424159;AC=246;AN=460;DP4=2133,0,2274,0;MQ=44;ANN=C|intergenic_region|MODIFIER|Asa1G00989-Asa1G00990|Asa1G00989-Asa1G00990|intergenic_region|Asa1G00989-Asa1G00990|||n.258743923T>C||||||	GT	0|1	1|0	0|1	1|0	1|0	0|1	0|1	0|1	1|0	0|1	0|1	1|0	0|1	0|1	1|0	0|1	1|0	0|1	1|0	0|1	1|0	1|0	1|0	1|0	0|1	0|1	1|0	1|0	1|0	1|0	1|0	0|1	0|1	0|1	1|0	0|1	1|0	0|1	0|1	1|0	1|0
chr1	258743975	.	G	A	999	PASS	DP=4604;VDB=0;SGB=539.183;RPB=0.989974;MQB=0;BQB=0.942512;MQ0F=0;ICB=0.548257;HOB=0.0296408;AC=56;AN=460;DP4=3836,0,597,0;MQ=44;ANN=A|intergenic_region|MODIFIER|Asa1G00989-Asa1G00990|Asa1G00989-Asa1G00990|intergenic_region|Asa1G00989-Asa1G00990|||n.258743975G>A||||||	GT	0|0	0|0	0|0	0|0	0|0	0|0	0|0	0|0	0|1	1|0	1|0	0|0	0|0	0|0	0|0	0|0	0|0	1|0	0|1	1|0	0|1	0|0	0|1	0|0	0|0	0|0	0|0	0|0	0|0	0|0	0|1	0|0	1|0	0|0	0|0	0|0	0|0	0|0	0|0	0|0	0|1
chr1	258743979	.	C	A	999	PASS	DP=4604;VDB=0;SGB=-141.023;RPB=0.995976;MQB=0;BQB=0.998546;MQ0F=0;ICB=3.02662e-11;HOB=0.228819;AC=167;AN=460;DP4=2898,0,1554,0;MQ=44;ANN=A|intergenic_region|MODIFIER|Asa1G00989-Asa1G00990|Asa1G00989-Asa1G00990|intergenic_region|Asa1G00989-Asa1G00990|||n.258743979C>A||||||	GT	1|0	0|1	1|0	1|0	0|1	1|0	1|0	0|1	0|0	0|0	0|0	0|1	1|0	1|0	0|1	0|1	0|1	0|0	0|0	0|0	0|0	0|1	0|0	1|0	1|0	1|0	0|1	0|1	0|1	0|1	0|0	0|1	0|0	1|0	0|1	1|0	0|1	1|0	1|0	0|0	0|0
chr1	258783358	.	T	C	999	PASS	DP=2432;VDB=0;SGB=721.246;RPB=0;MQB=0;MQSB=1.43904e-07;BQB=0;MQ0F=0;ICB=9.5435e-28;HOB=0.366798;AC=114;AN=438;DP4=0,1696,13,632;MQ=39;ANN=C|intergenic_region|MODIFIER|Asa1G00989-Asa1G00990|Asa1G00989-Asa1G00990|intergenic_region|Asa1G00989-Asa1G00990|||n.258783358T>C||||||	GT	0|0	0|0	0|0	0|0	0|0	0|0	0|0	0|0	1|1	1|1	1|1	0|0	0|0	0|0	0|0	0|0	0|0	1|1	1|1	1|1	1|1	0|0	1|1	0|0	0|0	0|0	0|0	0|0	0|0	0|0	1|1	0|0	1|1	0|0	0|0	0|0	0|0	0|0	0|0	0|0	1|1
chr1	258783368	.	A	G	999	PASS	DP=2432;VDB=0;SGB=770.86;RPB=0;MQB=0;MQSB=1.376e-07;BQB=0.119431;MQ0F=0;ICB=5.55876e-29;HOB=0.373835;AC=111;AN=438;DP4=13,1732,0,622;MQ=39;ANN=G|intergenic_region|MODIFIER|Asa1G00989-Asa1G00990|Asa1G00989-Asa1G00990|intergenic_region|Asa1G00989-Asa1G00990|||n.258783368A>G||||||	GT	0|0	0|0	0|0	0|0	0|0	0|0	0|0	0|0	1|1	1|1	1|1	0|0	0|0	0|0	0|0	0|0	0|0	1|1	1|1	1|1	1|1	0|0	1|1	0|0	0|0	0|0	0|0	0|0	0|0	0|0	1|1	0|0	1|1	0|0	0|0	0|0	0|0	0|0	0|0	0|0	1|1
chr1	258783438	.	A	G	999	PASS	DP=2417;VDB=0;SGB=512.694;RPB=0;MQB=0;MQSB=1.65942e-07;BQB=0.575638;MQ0F=0;ICB=5.55876e-29;HOB=0.373835;AC=327;AN=438;DP4=0,616,12,1705;MQ=39;ANN=A|intergenic_region|MODIFIER|Asa1G00989-Asa1G00990|Asa1G00989-Asa1G00990|intergenic_region|Asa1G00989-Asa1G00990|||n.258783438G>A||||||	GT	0|0	0|0	0|0	0|0	0|0	0|0	0|0	0|0	1|1	1|1	1|1	0|0	0|0	0|0	0|0	0|0	0|0	1|1	1|1	1|1	1|1	0|0	1|1	0|0	0|0	0|0	0|0	0|0	0|0	0|0	1|1	0|0	1|1	0|0	0|0	0|0	0|0	0|0	0|0	1|0	1|1
chr1	258795008	.	T	C	999	PASS	DP=2802;VDB=0;SGB=-125.186;RPB=0.979089;MQB=3.05184e-22;BQB=0.868403;MQ0F=0;ICB=5.4909e-06;HOB=0.162202;AC=269;AN=460;DP4=0,1159,0,1581;MQ=43;ANN=T|intergenic_region|MODIFIER|Asa1G00989-Asa1G00990|Asa1G00989-Asa1G00990|intergenic_region|Asa1G00989-Asa1G00990|||n.258795008C>T||||||	GT	1|0	0|1	1|0	1|0	0|1	1|0	1|1	0|1	0|0	0|0	0|0	0|1	1|0	1|0	0|1	0|1	0|1	0|0	0|0	0|0	0|0	0|1	0|0	1|0	1|0	1|0	0|1	0|1	0|1	0|1	0|0	0|1	0|0	1|0	0|1	1|0	0|1	1|0	1|0	0|1	0|0
chr1	258795020	.	G	T	999	PASS	DP=2802;VDB=0;SGB=268.028;RPB=0.971902;MQB=0;BQB=0.814574;MQ0F=0;ICB=0.548257;HOB=0.0296408;AC=56;AN=460;DP4=0,2403,0,338;MQ=43;ANN=T|intergenic_region|MODIFIER|Asa1G00989-Asa1G00990|Asa1G00989-Asa1G00990|intergenic_region|Asa1G00989-Asa1G00990|||n.258795020G>T||||||	GT	0|0	0|0	0|0	0|0	0|0	0|0	0|0	0|0	0|1	1|0	1|0	0|0	0|0	0|0	0|0	0|0	0|0	1|0	0|1	1|0	0|1	0|0	0|1	0|0	0|0	0|0	0|0	0|0	0|0	0|0	0|1	0|0	1|0	0|0	0|0	0|0	0|0	0|0	0|0	0|0	0|1
chr1	258795073	.	T	C	999	PASS	DP=2802;VDB=0;SGB=-401.917;RPB=0.992013;MQB=4.39887e-32;BQB=0.90401;MQ0F=0;ICB=1.33252e-32;HOB=0.399433;AC=250;AN=460;DP4=0,1224,0,1493;MQ=43;ANN=T|intergenic_region|MODIFIER|Asa1G00989-Asa1G00990|Asa1G00989-Asa1G00990|intergenic_region|Asa1G00989-Asa1G00990|||n.258795073C>T||||||	GT	0|1	1|0	0|1	0|1	1|0	0|1	0|0	1|0	1|0	0|1	0|1	1|0	0|1	0|1	1|0	1|0	1|0	0|1	1|0	0|1	1|0	1|0	1|0	0|1	0|1	0|1	1|0	1|0	1|0	1|0	1|0	1|0	0|1	0|1	1|0	0|1	1|0	0|1	0|1	1|0	1|0
chr1	258798892	.	G	T	999	PASS	DP=3740;VDB=0;SGB=234.665;RPB=0.99872;MQB=0;MQSB=0.386487;BQB=0.223449;MQ0F=0;ICB=0.720471;HOB=0.0220132;AC=57;AN=460;DP4=3,3142,0,398;MQ=47;ANN=T|intergenic_region|MODIFIER|Asa1G00989-Asa1G00990|Asa1G00989-Asa1G00990|intergenic_region|Asa1G00989-Asa1G00990|||n.258798892G>T||||||	GT	0|0	0|0	0|0	0|0	0|0	0|0	0|0	0|0	0|1	1|0	1|0	0|0	0|0	0|0	0|0	0|0	0|0	1|0	0|1	1|0	0|1	0|0	0|1	0|0	0|0	0|0	0|0	0|0	0|0	0|0	0|1	0|0	1|0	0|0	0|0	0|0	0|0	0|0	0|0	0|0	0|1
chr1	258798991	.	A	G	999	PASS	DP=3740;VDB=0;SGB=97.9826;RPB=0.999403;MQB=0;MQSB=0.40516;BQB=0.956675;MQ0F=0;ICB=5.23302e-06;HOB=0.162344;AC=176;AN=460;DP4=3,2179,0,1430;MQ=47;ANN=G|intergenic_region|MODIFIER|Asa1G00989-Asa1G00990|Asa1G00989-Asa1G00990|intergenic_region|Asa1G00989-Asa1G00990|||n.258798991A>G||||||	GT	1|0	0|1	1|0	1|0	0|1	1|0	1|0	0|1	0|0	0|0	0|0	0|1	1|0	1|0	0|1	0|1	0|1	0|0	0|0	0|0	0|0	0|1	0|0	1|0	1|0	1|0	0|1	0|1	0|1	0|1	0|0	0|1	0|0	1|0	0|1	1|0	0|1	1|0	1|0	0|0	0|0
chr1	258809824	.	A	G	999	PASS	DP=5445;VDB=0;SGB=-847.152;RPB=0.999946;MQB=0;BQB=0.873422;MQ0F=0;ICB=1.4013e-45;HOB=0.474064;AC=226;AN=460;DP4=0,2755,0,2563;MQ=37;ANN=G|intergenic_region|MODIFIER|Asa1G00989-Asa1G00990|Asa1G00989-Asa1G00990|intergenic_region|Asa1G00989-Asa1G00990|||n.258809824A>G||||||	GT	0|1	1|0	0|1	0|1	1|0	0|1	0|1	1|0	0|1	1|0	1|0	1|0	0|1	0|1	1|0	1|0	1|0	1|0	0|1	1|0	0|1	1|0	0|1	0|1	0|1	0|1	1|0	1|0	1|0	1|0	0|1	1|0	1|0	0|1	1|0	0|1	1|0	0|1	0|1	1|0	0|1
chr1	258809831	.	G	T	999	PASS	DP=5445;VDB=0;SGB=-384.736;RPB=0.999983;MQB=0;BQB=0.995584;MQ0F=0;ICB=3.02662e-11;HOB=0.228819;AC=293;AN=460;DP4=0,1988,0,3296;MQ=37;ANN=G|intergenic_region|MODIFIER|Asa1G00989-Asa1G00990|Asa1G00989-Asa1G00990|intergenic_region|Asa1G00989-Asa1G00990|||n.258809831T>G||||||	GT	1|0	0|1	1|0	1|0	0|1	1|0	1|0	0|1	0|0	0|0	0|0	0|1	1|0	1|0	0|1	0|1	0|1	0|0	0|0	0|0	0|0	0|1	0|0	1|0	1|0	1|0	0|1	0|1	0|1	0|1	0|0	0|1	0|0	1|0	0|1	1|0	0|1	1|0	1|0	0|0	0|0
chr1	258809840	.	T	A	999	PASS	DP=5445;VDB=0;SGB=603.34;RPB=0.985228;MQB=0;BQB=0.974288;MQ0F=0;ICB=0.625907;HOB=0.0255577;AC=52;AN=460;DP4=0,4540,0,650;MQ=37;ANN=A|intergenic_region|MODIFIER|Asa1G00989-Asa1G00990|Asa1G00989-Asa1G00990|intergenic_region|Asa1G00989-Asa1G00990|||n.258809840T>A||||||	GT	0|0	0|0	0|0	0|0	0|0	0|0	0|0	0|0	1|0	0|1	0|1	0|0	0|0	0|0	0|0	0|0	0|0	0|1	1|0	0|1	1|0	0|0	1|0	0|0	0|0	0|0	0|0	0|0	0|0	0|0	1|0	0|0	0|1	0|0	0|0	0|0	0|0	0|0	0|0	0|0	1|0
chr1	258809841	.	T	G	999	PASS	DP=5445;VDB=0;SGB=642.371;RPB=0.990989;MQB=0;BQB=0.939177;MQ0F=0;ICB=0.58757;HOB=0.0275614;AC=54;AN=460;DP4=0,4652,0,663;MQ=37;ANN=G|intergenic_region|MODIFIER|Asa1G00989-Asa1G00990|Asa1G00989-Asa1G00990|intergenic_region|Asa1G00989-Asa1G00990|||n.258809841T>G||||||	GT	0|0	0|0	0|0	0|0	0|0	0|0	0|0	0|0	1|0	0|1	0|1	0|0	0|0	0|0	0|0	0|0	0|0	0|1	1|0	0|1	1|0	0|0	1|0	0|0	0|0	0|0	0|0	0|0	0|0	0|0	1|0	0|0	0|1	0|0	0|0	0|0	0|0	0|0	0|0	0|0	1|0
chr1	258809880	.	C	T	999	PASS	DP=5445;VDB=0;SGB=-749.657;RPB=0.999431;MQB=0;BQB=0.00378628;MQ0F=0;ICB=3.70339e-38;HOB=0.432854;AC=214;AN=460;DP4=0,2885,0,2232;MQ=37;ANN=T|intergenic_region|MODIFIER|Asa1G00989-Asa1G00990|Asa1G00989-Asa1G00990|intergenic_region|Asa1G00989-Asa1G00990|||n.258809880C>T||||||	GT	0|1	1|0	0|1	0|1	1|0	0|1	0|1	1|0	0|1	1|0	1|0	1|0	0|1	0|1	1|0	1|0	1|0	1|0	0|1	1|0	0|1	1|0	0|1	0|1	0|1	0|1	1|0	1|0	1|0	1|0	0|1	1|0	1|0	0|1	1|0	0|1	1|0	0|1	0|1	1|0	0|1
chr1	258809943	.	C	T	999	PASS	DP=5325;VDB=0;SGB=-695.66;RPB=0.994644;MQB=0;BQB=0.0279455;MQ0F=0;ICB=2.98949e-32;HOB=0.397212;AC=205;AN=460;DP4=2775,0,2292,0;MQ=28;ANN=T|intergenic_region|MODIFIER|Asa1G00989-Asa1G00990|Asa1G00989-Asa1G00990|intergenic_region|Asa1G00989-Asa1G00990|||n.258809943C>T||||||	GT	0|1	1|0	0|1	0|1	1|0	0|1	0|1	1|0	0|1	1|0	1|0	1|0	0|1	0|1	1|0	1|0	1|0	1|0	0|1	1|0	0|1	0|0	0|1	0|1	0|1	0|1	1|0	1|0	1|0	1|0	0|1	1|0	1|0	0|1	1|0	0|1	1|0	0|1	0|1	1|0	0|1
chr1	258809945	.	G	A	999	PASS	DP=5325;VDB=0;SGB=-384.94;RPB=0.978825;MQB=0;BQB=0.917782;MQ0F=0;ICB=2.00521e-08;HOB=0.195926;AC=287;AN=460;DP4=1941,0,3135,0;MQ=28;ANN=G|intergenic_region|MODIFIER|Asa1G00989-Asa1G00990|Asa1G00989-Asa1G00990|intergenic_region|Asa1G00989-Asa1G00990|||n.258809945A>G||||||	GT	1|0	0|1	1|0	1|0	0|1	1|0	1|0	0|1	0|0	0|0	0|0	0|1	1|0	1|0	0|1	0|1	0|1	0|0	0|0	0|0	0|0	1|1	0|0	1|0	1|0	1|0	0|1	0|1	0|1	0|1	0|0	0|1	0|0	1|0	0|1	1|0	0|1	1|0	1|0	0|0	0|0
chr1	258810002	.	T	C	999	PASS	DP=5325;VDB=0;SGB=-308.078;RPB=0.991341;MQB=0;BQB=0.892358;MQ0F=0;ICB=4.82059e-06;HOB=0.1631;AC=264;AN=460;DP4=2236,0,2968,0;MQ=28;ANN=T|intergenic_region|MODIFIER|Asa1G00989-Asa1G00990|Asa1G00989-Asa1G00990|intergenic_region|Asa1G00989-Asa1G00990|||n.258810002C>T||||||	GT	1|0	0|1	1|0	1|0	0|1	1|0	1|0	0|1	0|0	0|0	0|0	0|1	1|0	1|0	0|1	0|1	0|1	0|0	0|0	0|0	0|0	1|1	0|0	1|0	1|0	1|0	0|1	0|1	0|1	0|1	0|0	0|1	0|0	1|0	0|1	1|0	0|1	1|0	1|0	0|1	0|0
chr1	258810031	.	G	A	999	PASS	DP=5325;VDB=0;SGB=626.991;RPB=0.993175;MQB=0;BQB=0.98066;MQ0F=0;ICB=0.779463;HOB=0.0188658;AC=54;AN=460;DP4=4570,0,650,0;MQ=28;ANN=A|intergenic_region|MODIFIER|Asa1G00989-Asa1G00990|Asa1G00989-Asa1G00990|intergenic_region|Asa1G00989-Asa1G00990|||n.258810031G>A||||||	GT	0|0	0|0	0|0	0|0	0|0	0|0	0|0	0|0	1|0	0|1	0|1	0|0	0|0	0|0	0|0	0|0	0|0	0|1	1|0	0|1	1|0	0|0	1|0	0|0	0|0	0|0	0|0	0|0	0|0	0|0	1|0	0|0	0|1	0|0	0|0	0|0	0|0	0|0	0|0	0|0	1|0
chr1	258810032	.	G	A	999	PASS	DP=5325;VDB=0;SGB=-285.868;RPB=0.984691;MQB=0;BQB=0.739324;MQ0F=0;ICB=0.00593434;HOB=0.103819;AC=328;AN=460;DP4=1541,0,3684,0;MQ=28;ANN=G|intergenic_region|MODIFIER|Asa1G00989-Asa1G00990|Asa1G00989-Asa1G00990|intergenic_region|Asa1G00989-Asa1G00990|||n.258810032A>G||||||	GT	1|0	0|1	1|0	0|0	0|1	1|0	1|0	0|0	0|0	0|0	0|0	0|1	1|0	1|0	0|1	0|0	0|1	0|0	0|0	0|0	0|0	1|1	0|0	0|0	1|0	1|0	0|1	0|1	0|1	0|1	0|0	0|0	0|0	1|0	0|1	1|0	0|1	1|0	1|0	0|0	0|0
chr1	258819405	.	C	T	999	PASS	DP=4765;VDB=0;SGB=345.736;RPB=0.999981;MQB=0;BQB=0.931404;MQ0F=0;ICB=0.000124208;HOB=0.136635;AC=124;AN=460;DP4=0,3275,0,1322;MQ=41;ANN=T|intergenic_region|MODIFIER|Asa1G00989-Asa1G00990|Asa1G00989-Asa1G00990|intergenic_region|Asa1G00989-Asa1G00990|||n.258819405C>T||||||	GT	1|0	0|1	1|0	0|0	0|1	1|0	1|0	0|0	0|0	0|0	0|0	0|1	1|0	1|0	0|1	0|0	0|1	0|0	0|0	0|0	0|0	0|1	0|0	0|0	1|0	1|0	0|1	0|1	0|1	0|1	0|0	0|0	0|0	1|0	0|1	1|0	0|1	1|0	1|0	0|0	0|0
chr1	258819505	.	G	A	999	PASS	DP=4765;VDB=0;SGB=-78.058;RPB=0.997474;MQB=0;BQB=0.868523;MQ0F=0;ICB=9.45223e-06;HOB=0.158412;AC=180;AN=460;DP4=0,2743,0,1721;MQ=41;ANN=A|intergenic_region|MODIFIER|Asa1G00989-Asa1G00990|Asa1G00989-Asa1G00990|intergenic_region|Asa1G00989-Asa1G00990|||n.258819505G>A||||||	GT	1|0	0|1	1|0	1|0	0|1	1|0	1|0	0|1	0|0	0|0	0|0	0|1	1|0	1|0	0|1	0|1	0|1	0|0	0|0	0|0	0|0	0|1	0|0	1|0	1|0	1|0	0|1	0|1	0|1	0|1	0|0	0|1	0|0	1|0	0|1	1|0	0|1	1|0	1|0	0|0	0|0
chr1	258819522	.	C	T	999	PASS	DP=2949;VDB=0;SGB=653.061;RPB=0.987276;MQB=0;BQB=0;MQ0F=0;ICB=0.443216;HOB=0.0370738;AC=58;AN=426;DP4=2204,0,572,0;MQ=48;ANN=T|intergenic_region|MODIFIER|Asa1G00989-Asa1G00990|Asa1G00989-Asa1G00990|intergenic_region|Asa1G00989-Asa1G00990|||n.258819522C>T||||||	GT	0|0	0|0	0|0	0|0	0|0	0|0	0|0	0|0	1|0	0|1	0|1	0|0	0|0	0|0	0|0	0|0	0|0	0|1	1|0	0|1	1|0	0|0	1|0	0|0	0|0	0|0	0|0	0|0	0|0	0|0	1|0	0|0	0|1	0|0	0|0	0|0	0|0	0|0	0|0	0|0	1|0
chr1	258819553	.	G	A	999	PASS	DP=3078;VDB=0;SGB=127.82;RPB=1.88502e-07;MQB=0;BQB=0.0699766;MQ0F=0;ICB=0.241195;HOB=0.0501628;AC=70;AN=442;DP4=2310,0,668,0;MQ=47;ANN=A|intergenic_region|MODIFIER|Asa1G00989-Asa1G00990|Asa1G00989-Asa1G00990|intergenic_region|Asa1G00989-Asa1G00990|||n.258819553G>A||||||	GT	0|0	0|0	0|0	0|0	0|0	0|0	0|0	0|0	1|0	0|1	0|1	0|0	0|0	0|0	0|0	0|0	0|0	0|1	1|0	0|1	1|0	0|0	1|0	0|0	0|0	0|0	0|0	1|0	0|0	0|0	1|0	0|0	0|1	0|0	0|0	0|0	0|0	0|0	0|0	0|0	1|0
chr1	258894122	.	A	C	999	PASS	DP=3221;VDB=0;SGB=-314.238;RPB=0.575356;MQB=0;MQSB=0.000973998;BQB=0;MQ0F=0;ICB=1.00479e-18;HOB=0.300151;AC=226;AN=460;DP4=967,34,904,2;MQ=38;ANN=C|intergenic_region|MODIFIER|Asa1G00989-Asa1G00990|Asa1G00989-Asa1G00990|intergenic_region|Asa1G00989-Asa1G00990|||n.258894122A>C||||||	GT	1|0	0|1	1|0	1|0	0|1	1|0	1|0	0|1	1|0	0|1	0|1	0|1	1|0	1|0	0|1	0|1	0|1	0|1	1|0	0|1	1|0	0|1	0|0	1|0	1|0	1|0	0|1	0|1	0|1	0|1	0|0	0|0	0|1	1|0	0|1	1|0	0|1	1|0	1|0	0|0	1|0
chr1	258894130	.	A	G	999	PASS	DP=3202;VDB=0;SGB=94.1651;RPB=0;MQB=5.08408e-27;MQSB=0.060468;BQB=3.99493e-19;MQ0F=0;ICB=0.713171;HOB=0.0210618;AC=47;AN=458;DP4=1615,46,178,0;MQ=38;ANN=G|intergenic_region|MODIFIER|Asa1G00989-Asa1G00990|Asa1G00989-Asa1G00990|intergenic_region|Asa1G00989-Asa1G00990|||n.258894130A>G||||||	GT	0|0	0|0	0|0	0|0	0|0	0|0	0|0	0|0	1|0	0|1	0|1	0|0	0|0	0|0	0|0	0|0	0|0	0|1	1|0	0|1	1|0	0|0	0|0	0|0	0|0	0|0	0|0	0|0	0|0	0|0	0|0	0|0	0|1	0|0	0|0	0|0	0|0	0|0	0|0	0|0	1|0
chr1	258894141	.	C	T	999	PASS	DP=1899;VDB=0;SGB=-125.54;RPB=0.985298;MQB=0;BQB=0.998352;MQ0F=0;ICB=0.000108445;HOB=0.13914;AC=321;AN=460;DP4=606,0,1212,0;MQ=38;ANN=C|intergenic_region|MODIFIER|Asa1G00989-Asa1G00990|Asa1G00989-Asa1G00990|intergenic_region|Asa1G00989-Asa1G00990|||n.258894141T>C||||||	GT	1|0	0|1	1|0	0|1	0|1	1|0	1|0	1|0	0|0	0|0	0|0	0|1	1|0	1|0	1|0	1|0	0|1	0|0	0|0	0|0	0|0	0|1	0|0	0|1	1|0	1|0	0|1	0|1	0|1	0|1	0|0	1|1	0|0	1|0	0|1	1|0	0|1	1|0	0|1	0|0	0|0
chr1	258965947	.	A	G	386	PASS	DP=4583;VDB=0;SGB=276.167;RPB=0.999565;MQB=0.421691;BQB=0.982318;MQ0F=0;ICB=0.0917845;HOB=0.0466581;AC=27;AN=444;DP4=0,4312,0,227;MQ=24;ANN=G|intergenic_region|MODIFIER|Asa1G00989-Asa1G00990|Asa1G00989-Asa1G00990|intergenic_region|Asa1G00989-Asa1G00990|||n.258965947A>G||||||	GT	0|0	0|0	0|0	0|1	0|0	0|0	0|0	0|0	0|0	0|0	0|0	0|0	0|0	0|0	0|0	1|0	0|0	0|0	0|0	0|0	0|0	0|0	0|0	0|1	0|0	0|0	0|0	0|0	0|0	0|0	0|0	1|0	0|0	0|0	0|0	0|0	0|0	0|0	0|0	0|0	0|0
chr1	258965970	.	A	G	999	PASS	DP=4584;VDB=0;SGB=-51.8622;RPB=0.994092;MQB=0;BQB=0.987813;MQ0F=0;ICB=4.92677e-05;HOB=0.146092;AC=120;AN=444;DP4=0,3230,0,1245;MQ=24;ANN=G|intergenic_region|MODIFIER|Asa1G00989-Asa1G00990|Asa1G00989-Asa1G00990|intergenic_region|Asa1G00989-Asa1G00990|||n.258965970A>G||||||	GT	1|0	0|1	1|0	1|0	0|1	1|0	1|0	0|1	0|0	0|0	0|0	0|1	1|0	0|0	0|0	0|0	0|1	0|0	0|0	0|0	0|0	0|1	0|0	1|0	1|0	1|0	0|1	0|1	0|1	0|1	0|0	0|1	0|0	1|0	0|1	1|0	0|1	1|0	0|1	0|0	0|0
chr1	258966053	.	T	G	468	PASS	DP=4852;VDB=3.31362e-40;SGB=-1485.17;RPB=0;MQB=0.112154;MQSB=1;BQB=0.651979;MQ0F=0;ICB=0.93545;HOB=0.00788272;AC=28;AN=446;DP4=1,4506,0,234;MQ=24;ANN=G|intergenic_region|MODIFIER|Asa1G00989-Asa1G00990|Asa1G00989-Asa1G00990|intergenic_region|Asa1G00989-Asa1G00990|||n.258966053T>G||||||	GT	0|0	0|0	0|0	0|0	0|0	0|0	0|1	0|0	0|0	0|0	0|0	0|0	0|0	0|0	0|0	0|0	0|0	0|0	0|0	0|0	0|0	0|0	0|0	0|0	0|0	0|0	0|0	0|0	0|0	0|0	0|0	0|0	0|0	0|0	0|0	0|0	0|0	0|0	0|0	0|1	0|0
chr1	258966064	.	T	C	999	PASS	DP=4852;VDB=0;SGB=-150.906;RPB=3.75292e-07;MQB=0;MQSB=1;BQB=0.978173;MQ0F=0;ICB=0.000237603;HOB=0.132971;AC=115;AN=446;DP4=1,3461,0,1230;MQ=24;ANN=C|intergenic_region|MODIFIER|Asa1G00989-Asa1G00990|Asa1G00989-Asa1G00990|intergenic_region|Asa1G00989-Asa1G00990|||n.258966064T>C||||||	GT	1|0	0|1	1|0	1|0	0|1	1|0	1|0	0|1	0|0	0|0	0|0	0|1	1|0	0|0	0|0	0|0	0|1	0|0	0|0	0|0	0|0	0|1	0|0	1|0	1|0	1|0	0|1	0|1	0|1	0|1	0|0	0|1	0|0	1|0	0|1	1|0	0|1	1|0	0|1	0|0	0|0
chr1	258966126	.	G	T	999	PASS	DP=5062;VDB=0;SGB=62.5569;RPB=0;MQB=0;MQSB=0.894048;BQB=2.46497e-08;MQ0F=0;ICB=0.000378004;HOB=0.128356;AC=114;AN=450;DP4=2887,18,1225,0;MQ=24;ANN=T|intergenic_region|MODIFIER|Asa1G00989-Asa1G00990|Asa1G00989-Asa1G00990|intergenic_region|Asa1G00989-Asa1G00990|||n.258966126G>T||||||	GT	1|0	0|1	1|0	1|0	0|1	1|0	1|0	0|1	0|0	0|0	0|0	0|1	1|0	0|0	0|0	0|0	0|1	0|0	0|0	0|0	0|0	0|1	0|0	1|0	1|0	1|0	0|1	0|1	0|1	0|1	0|0	0|1	0|0	1|0	0|1	1|0	0|1	1|0	0|1	0|0	0|0
chr1	258966161	.	C	A	999	PASS	DP=4795;VDB=0;SGB=-712.55;RPB=0;MQB=0;BQB=0.459193;MQ0F=0;ICB=0.948897;HOB=0.00963951;AC=74;AN=450;DP4=3538,0,1076,0;MQ=22;ANN=A|intergenic_region|MODIFIER|Asa1G00989-Asa1G00990|Asa1G00989-Asa1G00990|intergenic_region|Asa1G00989-Asa1G00990|||n.258966161C>A||||||	GT	0|0	0|0	0|0	0|1	0|0	0|0	0|0	0|0	0|1	0|1	0|0	0|0	0|0	0|0	0|0	1|0	0|0	1|0	0|0	0|0	1|0	0|0	1|0	0|1	0|0	0|0	0|0	0|0	0|0	0|0	0|0	1|0	1|0	0|0	0|0	0|0	0|0	0|0	0|0	0|1	0|0
chr1	258966179	.	A	T	999	PASS	DP=4794;VDB=0;SGB=39.0048;RPB=6.57714e-35;MQB=0;BQB=0.784204;MQ0F=0;ICB=1.29284e-07;HOB=0.186756;AC=153;AN=450;DP4=3178,0,1511,0;MQ=22;ANN=T|intergenic_region|MODIFIER|Asa1G00989-Asa1G00990|Asa1G00989-Asa1G00990|intergenic_region|Asa1G00989-Asa1G00990|||n.258966179A>T||||||	GT	1|0	0|1	1|0	1|0	0|1	1|0	1|0	0|1	0|0	0|0	0|0	0|1	1|0	1|0	1|0	0|1	0|1	0|0	0|0	0|0	0|0	0|1	0|0	1|0	1|0	1|0	0|1	0|1	0|1	0|1	0|0	0|1	0|0	1|0	0|1	1|0	0|1	1|0	0|1	0|0	0|0
chr1	259080312	.	G	A	999	PASS	DP=1797;VDB=0;SGB=298.538;RPB=0.98967;MQB=0;BQB=0.573382;MQ0F=0;ICB=3.67189e-16;HOB=0.267826;AC=103;AN=452;DP4=1407,0,355,0;MQ=24;ANN=A|intergenic_region|MODIFIER|Asa1G00989-Asa1G00990|Asa1G00989-Asa1G00990|intergenic_region|Asa1G00989-Asa1G00990|||n.259080312G>A||||||	GT	0|0	0|0	0|0	0|0	0|0	0|0	0|0	0|0	1|0	1|1	1|1	0|0	0|0	0|0	0|0	0|0	0|0	1|1	1|1	1|1	1|1	0|0	1|1	0|0	0|0	0|0	0|0	0|0	0|0	0|0	1|1	0|0	1|1	0|0	0|0	0|0	0|0	0|0	0|0	1|0	1|1
chr1	259099981	.	A	G	999	PASS	DP=4101;VDB=0;SGB=-906.18;RPB=0.819385;MQB=0;BQB=0.896566;MQ0F=0;ICB=0.00225538;HOB=0.0964083;AC=60;AN=460;DP4=3281,0,481,0;MQ=43;ANN=G|intergenic_region|MODIFIER|Asa1G00989-Asa1G00990|Asa1G00989-Asa1G00990|intergenic_region|Asa1G00989-Asa1G00990|||n.259099981A>G||||||	GT	0|0	0|0	0|0	0|0	0|0	0|0	0|1	0|0	0|0	0|0	0|0	0|1	0|0	0|0	0|0	0|0	0|0	0|0	0|0	0|0	0|0	0|0	0|0	1|0	0|0	0|0	0|0	0|0	0|0	0|0	0|0	0|0	0|0	0|0	0|1	1|0	1|0	0|0	0|0	0|0	0|0
chr1	259100030	.	T	G	999	PASS	DP=4101;VDB=0;SGB=-1043.9;RPB=0.961035;MQB=0;BQB=0.688336;MQ0F=0;ICB=0.936141;HOB=0.0114934;AC=108;AN=460;DP4=3059,0,816,0;MQ=43;ANN=G|intergenic_region|MODIFIER|Asa1G00989-Asa1G00990|Asa1G00989-Asa1G00990|intergenic_region|Asa1G00989-Asa1G00990|||n.259100030T>G||||||	GT	0|0	0|0	0|0	0|0	0|0	0|0	0|0	0|0	1|0	1|0	0|0	0|1	0|0	0|0	0|0	0|0	0|0	1|0	0|1	1|0	0|1	0|0	0|1	1|0	0|0	0|0	0|0	0|0	0|0	0|0	0|1	0|0	0|1	0|0	0|1	1|0	0|0	0|0	0|0	0|0	0|1
chr1	259214650	.	A	G	999	PASS	DP=2113;VDB=0;SGB=203.965;RPB=0.997093;MQB=0.00549447;BQB=0.638435;MQ0F=0;ICB=0.827799;HOB=0.0162454;AC=51;AN=456;DP4=0,1836,0,244;MQ=36;ANN=G|intergenic_region|MODIFIER|Asa1G00989-Asa1G00990|Asa1G00989-Asa1G00990|intergenic_region|Asa1G00989-Asa1G00990|||n.259214650A>G||||||	GT	0|0	0|0	0|0	0|0	0|0	0|0	0|0	0|0	1|0	1|0	1|0	0|0	0|0	0|0	0|0	0|0	0|0	1|0	0|1	1|0	0|1	0|0	0|1	0|0	0|0	0|0	0|0	0|0	0|0	0|0	0|1	0|0	0|1	0|0	0|0	0|0	0|0	0|0	0|0	0|0	0|1
chr1	259214726	.	C	A	999	PASS	DP=4166;VDB=7.41655e-15;SGB=-88.1148;RPB=0.00251014;MQB=0;MQSB=5.26941e-27;BQB=0;MQ0F=0;ICB=6.75923e-07;HOB=0.175679;AC=157;AN=456;DP4=1328,19,670,82;MQ=41;ANN=A|intergenic_region|MODIFIER|Asa1G00989-Asa1G00990|Asa1G00989-Asa1G00990|intergenic_region|Asa1G00989-Asa1G00990|||n.259214726C>A||||||	GT	1|0	0|1	1|0	0|0	0|1	1|0	1|0	1|0	0|0	0|0	0|0	0|1	1|0	1|0	0|0	1|0	0|1	0|0	0|0	0|0	0|0	0|1	0|0	0|1	1|0	1|0	0|1	0|1	0|1	0|1	0|0	1|0	0|0	1|0	0|1	0|1	1|0	1|0	1|0	0|0	0|0
chr1	259214735	.	T	C	999	PASS	DP=4181;VDB=6.71911e-37;SGB=-15.8742;RPB=0.232807;MQB=0;MQSB=1.04604e-18;BQB=3.51575e-08;MQ0F=0;ICB=6.75942e-05;HOB=0.144968;AC=180;AN=456;DP4=1228,22,827,64;MQ=41;ANN=C|intergenic_region|MODIFIER|Asa1G00989-Asa1G00990|Asa1G00989-Asa1G00990|intergenic_region|Asa1G00989-Asa1G00990|||n.259214735T>C||||||	GT	1|0	0|1	1|0	0|0	0|1	1|0	1|0	0|1	0|0	0|0	0|0	0|1	1|0	1|0	0|0	0|1	0|1	0|0	0|0	0|0	0|0	0|1	0|0	1|0	1|0	1|0	0|1	0|1	0|1	0|1	0|0	0|1	0|0	1|0	0|1	0|1	1|0	1|0	1|0	0|1	0|0
chr1	259214748	.	C	A	667	PASS	DP=4172;VDB=0;SGB=122.378;RPB=0.81031;MQB=0;MQSB=8.46858e-13;BQB=0;MQ0F=0;ICB=0.999771;HOB=0.000471299;AC=31;AN=456;DP4=1904,66,154,1;MQ=41;ANN=A|intergenic_region|MODIFIER|Asa1G00989-Asa1G00990|Asa1G00989-Asa1G00990|intergenic_region|Asa1G00989-Asa1G00990|||n.259214748C>A||||||	GT	0|0	0|0	0|0	0|0	0|0	0|0	0|0	1|0	0|0	0|0	0|0	0|0	0|0	0|0	0|0	1|0	0|0	0|0	0|0	0|0	0|0	0|0	0|0	0|1	0|0	0|0	0|0	0|0	0|0	0|0	0|0	0|0	0|0	0|0	0|0	0|0	0|0	0|0	0|0	0|0	0|0
chr1	259214766	.	A	T	999	PASS	DP=2070;VDB=0;SGB=-70.8604;RPB=0.915584;MQB=0;BQB=0.952787;MQ0F=0;ICB=5.13823e-07;HOB=0.177919;AC=160;AN=454;DP4=1307,0,704,0;MQ=41;ANN=T|intergenic_region|MODIFIER|Asa1G00989-Asa1G00990|Asa1G00989-Asa1G00990|intergenic_region|Asa1G00989-Asa1G00990|||n.259214766A>T||||||	GT	1|0	0|1	1|0	0|0	0|1	1|0	1|0	1|0	0|0	0|0	0|0	0|1	1|0	1|0	0|0	1|0	0|1	0|0	0|0	0|0	0|0	0|1	0|0	0|1	1|0	1|0	0|1	0|1	0|1	0|1	0|0	1|0	0|0	1|0	0|1	0|1	1|0	1|0	1|0	0|0	0|0
chr1	259214767	.	G	A	999	PASS	DP=2070;VDB=0;SGB=-71.9323;RPB=0.899499;MQB=0;BQB=0.8292;MQ0F=0;ICB=1.05621e-06;HOB=0.172986;AC=159;AN=456;DP4=1293,0,687,0;MQ=41;ANN=A|intergenic_region|MODIFIER|Asa1G00989-Asa1G00990|Asa1G00989-Asa1G00990|intergenic_region|Asa1G00989-Asa1G00990|||n.259214767G>A||||||	GT	1|0	0|1	1|0	0|0	0|1	1|0	1|0	1|0	0|0	0|0	0|0	0|1	1|0	1|0	0|0	1|0	0|1	0|0	0|0	0|0	0|0	0|1	0|0	0|1	1|0	1|0	0|1	0|1	0|1	0|1	0|0	1|0	0|0	1|0	0|1	0|1	1|0	1|0	1|0	0|0	0|0
chr1	259413623	.	A	G	999	PASS	DP=3222;VDB=0;SGB=-265.728;RPB=0.452258;MQB=0.0119057;BQB=0.99924;MQ0F=0;ICB=0.845161;HOB=0.0137679;AC=38;AN=458;DP4=2937,0,144,0;MQ=35;ANN=G|intergenic_region|MODIFIER|Asa1G00989-Asa1G00990|Asa1G00989-Asa1G00990|intergenic_region|Asa1G00989-Asa1G00990|||n.259413623A>G||||||	GT	0|0	0|0	0|0	0|0	0|0	0|0	0|0	0|0	0|1	0|1	0|0	0|0	0|0	0|0	0|0	0|0	0|0	0|1	0|0	0|1	1|0	0|0	1|0	0|0	0|0	0|0	0|0	0|0	0|0	0|0	0|0	0|0	1|0	0|0	0|0	0|0	0|0	0|0	0|0	0|0	0|1
chr1	259413632	.	G	A	999	PASS	DP=3220;VDB=0;SGB=-1294.32;RPB=0.164774;MQB=1.00275e-05;BQB=0.984032;MQ0F=0;ICB=4.45308e-06;HOB=0.161133;AC=130;AN=458;DP4=2726,0,428,0;MQ=35;ANN=A|intergenic_region|MODIFIER|Asa1G00989-Asa1G00990|Asa1G00989-Asa1G00990|intergenic_region|Asa1G00989-Asa1G00990|||n.259413632G>A||||||	GT	1|0	0|1	0|0	1|0	0|0	0|0	1|0	0|0	1|0	1|0	1|0	0|1	1|0	1|0	1|0	0|0	0|1	1|0	1|0	1|0	0|1	0|1	0|0	0|0	1|0	0|0	0|1	0|1	0|1	0|1	0|1	0|0	0|0	1|0	0|0	0|1	0|0	0|0	0|0	1|0	0|0
chr1	259413643	.	G	A	999	PASS	DP=3110;VDB=0;SGB=-223.949;RPB=0.998115;MQB=1.66547e-11;BQB=0.760203;MQ0F=0;ICB=0.932005;HOB=0.00801854;AC=29;AN=458;DP4=2948,0,104,0;MQ=36;ANN=A|intergenic_region|MODIFIER|Asa1G00989-Asa1G00990|Asa1G00989-Asa1G00990|intergenic_region|Asa1G00989-Asa1G00990|||n.259413643G>A||||||	GT	0|0	0|0	0|0	0|0	0|0	0|0	0|0	0|0	0|0	0|0	0|0	0|0	0|0	0|0	0|0	0|0	0|0	0|0	1|0	0|0	0|0	0|0	0|0	0|0	0|0	0|0	0|0	0|0	0|0	0|0	0|0	0|0	0|1	0|0	0|0	0|0	0|0	0|0	0|0	0|0	1|0
chr1	259413648	.	G	A	999	PASS	DP=3222;VDB=0;SGB=-289.586;RPB=0.997877;MQB=0;BQB=0.953841;MQ0F=0;ICB=0.806077;HOB=0.0160275;AC=41;AN=458;DP4=2954,0,161,0;MQ=35;ANN=A|intergenic_region|MODIFIER|Asa1G00989-Asa1G00990|Asa1G00989-Asa1G00990|intergenic_region|Asa1G00989-Asa1G00990|||n.259413648G>A||||||	GT	0|0	0|0	0|0	0|0	0|0	0|0	0|0	0|0	1|0	1|0	0|0	0|0	0|0	0|0	0|0	0|0	0|0	0|0	0|1	1|0	0|1	0|0	0|1	0|0	0|0	0|0	0|0	0|0	0|0	0|0	0|1	0|0	1|0	0|0	0|0	0|0	0|0	0|0	0|0	1|0	1|0
chr1	259413657	.	T	C	999	PASS	DP=3222;VDB=0;SGB=-239.109;RPB=1;MQB=2.99878e-43;BQB=0.286675;MQ0F=0;ICB=0.889296;HOB=0.0110219;AC=34;AN=458;DP4=2865,0,126,0;MQ=35;ANN=C|intergenic_region|MODIFIER|Asa1G00989-Asa1G00990|Asa1G00989-Asa1G00990|intergenic_region|Asa1G00989-Asa1G00990|||n.259413657T>C||||||	GT	0|0	0|0	0|0	0|0	0|0	0|0	0|0	0|0	1|0	1|0	0|0	0|0	0|0	0|0	0|0	0|0	0|0	0|0	0|1	1|0	0|1	0|0	0|1	0|0	0|0	0|0	0|0	0|0	0|0	0|0	0|1	0|0	1|0	0|0	0|0	0|0	0|0	0|0	0|0	0|0	1|0
chr1	259413679	.	T	C	999	PASS	DP=3222;VDB=0;SGB=-206.338;RPB=0.994882;MQB=7.39673e-10;BQB=0.988396;MQ0F=0;ICB=0.924524;HOB=0.00858107;AC=30;AN=458;DP4=3057,0,102,0;MQ=35;ANN=C|intergenic_region|MODIFIER|Asa1G00989-Asa1G00990|Asa1G00989-Asa1G00990|intergenic_region|Asa1G00989-Asa1G00990|||n.259413679T>C||||||	GT	0|0	0|0	0|0	0|0	0|0	0|0	0|0	0|0	0|0	0|0	0|0	0|0	0|0	0|0	0|0	0|0	0|0	0|0	1|0	0|0	0|0	0|0	0|0	0|0	0|0	0|0	0|0	0|0	0|0	0|0	0|0	0|0	0|1	0|0	0|0	0|0	0|0	0|0	0|0	0|0	1|0
chr1	259413684	.	A	G	943	PASS	DP=3221;VDB=0;SGB=-243.428;RPB=0.999926;MQB=3.30227e-40;BQB=0.99941;MQ0F=0;ICB=0.89892;HOB=0.0103831;AC=33;AN=458;DP4=3045,0,119,0;MQ=35;ANN=G|intergenic_region|MODIFIER|Asa1G00989-Asa1G00990|Asa1G00989-Asa1G00990|intergenic_region|Asa1G00989-Asa1G00990|||n.259413684A>G||||||	GT	0|0	0|0	0|0	0|0	0|0	0|0	0|0	0|0	1|0	1|0	0|0	0|0	0|0	0|0	0|0	0|0	0|0	0|0	0|1	1|0	0|1	0|0	0|1	0|0	0|0	0|0	0|0	0|0	0|0	0|0	0|1	0|0	1|0	0|0	0|0	0|0	0|0	0|0	0|0	0|0	1|0
chr1	259467577	.	C	T	999	PASS	DP=1736;VDB=0;SGB=506.049;RPB=0.97152;MQB=0.525624;BQB=0.994475;MQ0F=0;ICB=1.27094e-27;HOB=0.365784;AC=111;AN=436;DP4=1251,0,448,0;MQ=39;ANN=T|intergenic_region|MODIFIER|Asa1G00989-Asa1G00990|Asa1G00989-Asa1G00990|intergenic_region|Asa1G00989-Asa1G00990|||n.259467577C>T||||||	GT	0|0	0|0	0|0	0|0	0|0	0|0	0|0	0|0	1|1	1|1	1|1	0|0	0|0	0|0	0|0	0|0	0|0	1|1	1|1	1|1	1|1	0|0	1|1	0|0	0|0	0|0	0|0	0|0	0|0	0|0	1|1	0|0	1|1	0|0	0|0	0|0	0|0	0|0	0|0	0|0	1|1
chr1	415666884	.	G	A	999	PASS	DP=2405;VDB=0;SGB=540.623;RPB=0.998747;MQB=0;BQB=0.618157;MQ0F=0;ICB=1.10128e-24;HOB=0.346229;AC=197;AN=460;DP4=0,1343,0,982;MQ=39;ANN=A|intergenic_region|MODIFIER|Asa1G01576-Asa1G01577|Asa1G01576-Asa1G01577|intergenic_region|Asa1G01576-Asa1G01577|||n.415666884G>A||||||	GT	0|0	0|0	0|0	1|0	0|0	0|0	0|0	0|1	1|1	1|1	1|1	0|0	0|0	0|0	0|1	0|1	0|0	1|1	1|1	1|1	1|1	0|0	1|1	1|0	0|0	0|0	0|0	0|0	0|0	0|0	1|1	0|1	1|1	0|0	0|0	0|0	0|0	0|0	1|0	1|1	1|1
chr1	415666916	.	G	A	999	PASS	DP=2405;VDB=0;SGB=-131.169;RPB=1;MQB=0;BQB=0.696473;MQ0F=0;ICB=8.56656e-07;HOB=0.172637;AC=315;AN=460;DP4=0,692,0,1597;MQ=39;ANN=G|intergenic_region|MODIFIER|Asa1G01576-Asa1G01577|Asa1G01576-Asa1G01577|intergenic_region|Asa1G01576-Asa1G01577|||n.415666916A>G||||||	GT	0|1	1|0	0|1	0|1	1|0	0|1	0|1	1|0	0|0	0|0	0|0	1|0	0|1	0|1	1|0	1|0	1|0	0|0	0|0	0|0	0|0	1|0	0|0	0|1	0|1	1|1	1|0	1|0	1|0	1|0	0|0	1|0	0|0	0|1	1|0	1|0	0|1	0|1	0|1	0|0	0|0
chr1	415666925	.	A	G	999	PASS	DP=2405;VDB=0;SGB=211.141;RPB=0.997772;MQB=0;BQB=0.00325171;MQ0F=0;ICB=0.971641;HOB=0.00744646;AC=95;AN=458;DP4=0,1696,0,513;MQ=39;ANN=G|intergenic_region|MODIFIER|Asa1G01576-Asa1G01577|Asa1G01576-Asa1G01577|intergenic_region|Asa1G01576-Asa1G01577|||n.415666925A>G||||||	GT	0|0	0|0	0|0	1|0	0|0	0|0	0|0	0|1	0|0	0|1	0|0	0|0	0|0	0|0	0|1	0|1	0|0	0|1	0|0	0|1	1|0	0|0	1|0	1|0	0|0	0|0	0|0	0|0	0|0	0|0	1|0	0|1	1|1	0|0	0|0	0|0	0|0	0|0	1|0	0|0	0|1
chr1	415666963	.	G	A	999	PASS	DP=2405;VDB=0;SGB=187.922;RPB=0.994765;MQB=0;BQB=0.242391;MQ0F=0;ICB=0.519733;HOB=0.032051;AC=63;AN=460;DP4=0,1961,0,333;MQ=40;ANN=A|intergenic_region|MODIFIER|Asa1G01576-Asa1G01577|Asa1G01576-Asa1G01577|intergenic_region|Asa1G01576-Asa1G01577|||n.415666963G>A||||||	GT	0|0	0|0	0|0	0|0	0|0	0|0	0|0	0|0	0|0	0|1	0|0	0|0	0|0	0|0	0|0	0|0	0|0	0|1	0|1	0|1	1|0	0|0	1|0	0|0	0|0	0|0	0|0	0|0	0|0	0|0	1|0	0|0	1|1	0|0	0|0	0|0	0|0	0|0	0|0	0|0	0|1
chr1	415667045	.	G	A	999	PASS	DP=2454;VDB=0;SGB=181.975;RPB=0.999355;MQB=0;BQB=0.822149;MQ0F=0;ICB=0.831087;HOB=0.0178072;AC=74;AN=460;DP4=2012,0,360,0;MQ=49;ANN=A|intergenic_region|MODIFIER|Asa1G01576-Asa1G01577|Asa1G01576-Asa1G01577|intergenic_region|Asa1G01576-Asa1G01577|||n.415667045G>A||||||	GT	0|0	0|0	0|0	0|0	0|0	0|0	0|0	0|0	0|1	0|1	1|1	0|0	0|0	0|0	0|0	0|0	0|0	0|1	0|1	0|1	1|0	0|0	1|0	0|0	0|0	0|0	0|0	0|0	0|0	0|0	1|0	0|0	1|1	0|0	0|0	0|0	0|0	0|0	0|0	0|0	0|1
chr1	415679683	.	G	A	999	PASS	DP=2092;VDB=0;SGB=251.439;RPB=0.999808;MQB=0;BQB=0.837742;MQ0F=0;ICB=0.989696;HOB=0.00416824;AC=71;AN=460;DP4=1697,0,347,0;MQ=48;ANN=A|intergenic_region|MODIFIER|Asa1G01576-Asa1G01577|Asa1G01576-Asa1G01577|intergenic_region|Asa1G01576-Asa1G01577|||n.415679683G>A||||||	GT	0|0	0|0	0|0	0|0	0|0	0|0	0|0	0|0	0|1	0|1	1|1	0|0	0|0	0|0	0|0	0|0	0|0	0|1	0|1	0|1	1|0	0|0	1|0	0|0	0|0	0|0	0|0	0|0	0|0	0|0	1|0	0|0	0|1	0|0	0|0	0|0	0|0	0|0	0|0	0|0	0|0
chr1	415742671	.	C	A	999	PASS	DP=8121;VDB=0;SGB=422.165;RPB=0.999914;MQB=0;BQB=0.934297;MQ0F=0;ICB=0.933853;HOB=0.0078125;AC=29;AN=464;DP4=0,7537,0,380;MQ=44;ANN=A|intergenic_region|MODIFIER|Asa1G01577-Asa1G01578|Asa1G01577-Asa1G01578|intergenic_region|Asa1G01577-Asa1G01578|||n.415742671C>A||||||	GT	0|0	0|0	0|0	1|0	0|0	0|0	0|0	0|1	0|0	0|0	0|0	0|0	0|0	0|0	0|1	0|1	0|0	0|0	0|0	0|0	0|0	0|0	0|0	1|0	0|0	0|0	0|0	0|0	0|0	0|0	0|0	0|1	0|0	0|0	0|0	0|0	0|0	0|0	1|0	0|0	0|0
chr1	415742699	.	G	C	636	PASS	DP=8122;VDB=0;SGB=444.118;RPB=0.99939;MQB=0;BQB=0.622686;MQ0F=0;ICB=0.995946;HOB=0.00184862;AC=27;AN=464;DP4=0,7262,0,649;MQ=43;ANN=C|intergenic_region|MODIFIER|Asa1G01577-Asa1G01578|Asa1G01577-Asa1G01578|intergenic_region|Asa1G01577-Asa1G01578|||n.415742699G>C||||||	GT	0|0	0|0	0|0	0|0	0|0	0|0	0|0	0|0	0|0	0|0	0|0	0|0	0|0	0|0	0|1	0|1	0|0	0|0	0|0	0|0	0|0	0|0	0|0	1|0	0|0	0|0	0|0	0|0	0|0	0|0	0|0	0|1	0|0	0|0	0|0	0|0	0|0	0|0	1|0	0|0	0|0
chr1	415742714	.	A	G	658	PASS	DP=8122;VDB=0;SGB=375.201;RPB=0.998451;MQB=0;BQB=0.0017573;MQ0F=0;ICB=0.995946;HOB=0.00184862;AC=27;AN=464;DP4=0,6820,0,650;MQ=43;ANN=G|intergenic_region|MODIFIER|Asa1G01577-Asa1G01578|Asa1G01577-Asa1G01578|intergenic_region|Asa1G01577-Asa1G01578|||n.415742714A>G||||||	GT	0|0	0|0	0|0	0|0	0|0	0|0	0|0	0|0	0|0	0|0	0|0	0|0	0|0	0|0	0|1	0|1	0|0	0|0	0|0	0|0	0|0	0|0	0|0	1|0	0|0	0|0	0|0	0|0	0|0	0|0	0|0	0|1	0|0	0|0	0|0	0|0	0|0	0|0	1|0	0|0	0|0
chr1	415742760	.	T	G	999	PASS	DP=8120;VDB=0;SGB=2324.16;RPB=0.999909;MQB=0;BQB=0.999694;MQ0F=0;ICB=1.4818e-25;HOB=0.350987;AC=205;AN=464;DP4=0,4089,0,3736;MQ=43;ANN=G|intergenic_region|MODIFIER|Asa1G01577-Asa1G01578|Asa1G01577-Asa1G01578|intergenic_region|Asa1G01577-Asa1G01578|||n.415742760T>G||||||	GT	0|0	0|0	0|0	1|0	0|0	0|0	0|0	0|1	1|1	1|1	1|1	0|0	0|0	0|0	0|1	0|1	0|0	1|1	1|1	1|1	1|1	0|0	1|1	1|0	0|0	0|0	0|0	0|0	0|0	0|0	1|1	0|1	1|1	0|0	0|0	0|0	0|0	0|0	1|0	1|1	1|1
chr1	415742797	.	C	T	999	PASS	DP=7458;VDB=0;SGB=720.821;RPB=0.998968;MQB=0;BQB=0.378819;MQ0F=0;ICB=0.548257;HOB=0.0296408;AC=56;AN=460;DP4=6319,0,801,0;MQ=49;ANN=T|intergenic_region|MODIFIER|Asa1G01577-Asa1G01578|Asa1G01577-Asa1G01578|intergenic_region|Asa1G01577-Asa1G01578|||n.415742797C>T||||||	GT	0|0	0|0	0|0	0|0	0|0	0|0	0|0	0|0	1|0	1|0	1|0	0|0	0|0	0|0	0|0	0|0	0|0	1|0	1|0	1|0	0|1	0|0	0|1	0|0	0|0	0|0	0|0	0|0	0|0	0|0	0|1	0|0	1|0	0|0	0|0	0|0	0|0	0|0	0|0	0|0	1|0
chr1	415746265	.	C	T	999	PASS	DP=3394;VDB=0;SGB=140.807;RPB=0.998657;MQB=3.80039e-38;BQB=0.0517108;MQ0F=0;ICB=0.00340763;HOB=0.107609;AC=115;AN=460;DP4=0,2428,0,776;MQ=46;ANN=T|intergenic_region|MODIFIER|Asa1G01577-Asa1G01578|Asa1G01577-Asa1G01578|intergenic_region|Asa1G01577-Asa1G01578|||n.415746265C>T||||||	GT	1|0	0|1	1|0	0|0	0|1	1|0	1|0	0|0	0|0	0|0	0|0	0|1	1|0	1|0	0|0	0|0	0|1	0|0	0|0	0|0	0|0	0|1	0|0	0|0	1|0	1|0	0|1	0|1	0|1	0|1	0|0	0|0	0|0	1|0	0|1	0|1	1|0	1|0	0|0	0|0	0|0
chr1	415746319	.	A	C	999	PASS	DP=3394;VDB=0;SGB=901.414;RPB=0.902126;MQB=0;BQB=0.0342918;MQ0F=0;ICB=2.50176e-24;HOB=0.343667;AC=200;AN=460;DP4=0,1768,0,1475;MQ=46;ANN=C|intergenic_region|MODIFIER|Asa1G01577-Asa1G01578|Asa1G01577-Asa1G01578|intergenic_region|Asa1G01577-Asa1G01578|||n.415746319A>C||||||	GT	0|0	0|0	0|0	1|0	0|0	0|0	0|0	0|1	1|1	1|1	1|1	0|0	0|0	0|0	0|1	0|1	0|0	1|1	1|1	1|1	1|1	0|0	1|1	1|0	0|0	0|0	0|0	0|0	0|0	0|0	1|1	0|1	1|1	0|0	0|0	0|0	0|0	0|0	1|0	1|1	1|1
chr1	415746399	.	A	G	999	PASS	DP=3396;VDB=0;SGB=251.31;RPB=0.987773;MQB=0;BQB=0.0244626;MQ0F=0;ICB=0.48956;HOB=0.0374669;AC=102;AN=460;DP4=2598,0,705,0;MQ=44;ANN=G|intergenic_region|MODIFIER|Asa1G01577-Asa1G01578|Asa1G01577-Asa1G01578|intergenic_region|Asa1G01577-Asa1G01578|||n.415746399A>G||||||	GT	0|0	0|0	0|0	1|0	0|0	0|0	0|0	0|1	0|1	0|1	0|1	0|0	0|0	0|0	0|1	0|1	0|0	0|1	0|1	0|1	1|0	0|0	1|0	1|0	0|0	0|0	0|0	0|0	0|0	0|0	1|0	0|1	0|1	0|0	0|0	0|0	0|0	0|0	1|0	0|0	0|1
chr1	415746412	.	T	C	999	PASS	DP=3396;VDB=0;SGB=332.618;RPB=0.995727;MQB=0;BQB=0.737766;MQ0F=0;ICB=0.524594;HOB=0.0355482;AC=101;AN=460;DP4=2536,0,749,0;MQ=44;ANN=C|intergenic_region|MODIFIER|Asa1G01577-Asa1G01578|Asa1G01577-Asa1G01578|intergenic_region|Asa1G01577-Asa1G01578|||n.415746412T>C||||||	GT	0|0	0|0	0|0	1|0	0|0	0|0	0|0	0|1	0|1	0|1	0|1	0|0	0|0	0|0	0|1	0|1	0|0	0|1	0|1	0|1	1|0	0|0	1|0	1|0	0|0	0|0	0|0	0|0	0|0	0|0	1|0	0|1	0|1	0|0	0|0	0|0	0|0	0|0	1|0	0|0	0|1
chr1	415746496	.	C	T	999	PASS	DP=3396;VDB=0;SGB=337.19;RPB=0.899466;MQB=8.96831e-44;BQB=0.0205438;MQ0F=0;ICB=0.568016;HOB=0.0285917;AC=55;AN=460;DP4=2855,0,405,0;MQ=44;ANN=T|intergenic_region|MODIFIER|Asa1G01577-Asa1G01578|Asa1G01577-Asa1G01578|intergenic_region|Asa1G01577-Asa1G01578|||n.415746496C>T||||||	GT	0|0	0|0	0|0	0|0	0|0	0|0	0|0	0|0	1|0	1|0	1|0	0|0	0|0	0|0	0|0	0|0	0|0	1|0	1|0	1|0	0|1	0|0	0|1	0|0	0|0	0|0	0|0	0|0	0|0	0|0	0|1	0|0	1|0	0|0	0|0	0|0	0|0	0|0	0|0	0|0	1|0
chr1	415746507	.	A	T	999	PASS	DP=3389;VDB=0;SGB=338.74;RPB=0.999936;MQB=2.33853e-38;BQB=0;MQ0F=0;ICB=0.625907;HOB=0.0255577;AC=52;AN=460;DP4=2887,0,404,0;MQ=44;ANN=T|intergenic_region|MODIFIER|Asa1G01577-Asa1G01578|Asa1G01577-Asa1G01578|intergenic_region|Asa1G01577-Asa1G01578|||n.415746507A>T||||||	GT	0|0	0|0	0|0	0|0	0|0	0|0	0|0	0|0	1|0	1|0	1|0	0|0	0|0	0|0	0|0	0|0	0|0	1|0	1|0	1|0	0|1	0|0	0|1	0|0	0|0	0|0	0|0	0|0	0|0	0|0	0|1	0|0	1|0	0|0	0|0	0|0	0|0	0|0	0|0	0|0	1|0
chr1	415758764	.	T	G	999	PASS	DP=3470;VDB=0;SGB=387.581;RPB=0.981594;MQB=0;MQSB=1.19043e-05;BQB=0;MQ0F=0;ICB=0.995529;HOB=0.00277008;AC=72;AN=456;DP4=1829,26,435,0;MQ=45;ANN=G|intergenic_region|MODIFIER|Asa1G01577-Asa1G01578|Asa1G01577-Asa1G01578|intergenic_region|Asa1G01577-Asa1G01578|||n.415758764T>G||||||	GT	0|0	0|0	0|0	0|0	0|0	0|0	0|0	0|0	0|1	0|1	0|1	0|0	0|0	0|0	0|0	0|0	0|0	0|1	0|1	0|1	1|0	0|0	0|0	0|0	0|0	0|0	0|0	0|0	0|0	0|0	1|0	0|0	0|1	0|0	0|0	0|0	0|0	0|0	0|0	0|0	0|1
chr1	415758789	.	G	A	999	PASS	DP=2380;VDB=0;SGB=299.617;RPB=0;MQB=0;BQB=0.999882;MQ0F=0;ICB=0.956622;HOB=0.00601147;AC=25;AN=456;DP4=2034,0,176,0;MQ=45;ANN=A|intergenic_region|MODIFIER|Asa1G01577-Asa1G01578|Asa1G01577-Asa1G01578|intergenic_region|Asa1G01577-Asa1G01578|||n.415758789G>A||||||	GT	0|0	0|0	0|0	0|0	0|0	0|0	0|0	0|0	0|0	0|0	0|0	0|0	0|0	0|0	0|0	0|0	0|0	0|0	0|0	0|0	0|0	0|0	0|0	0|0	0|0	0|0	0|0	0|0	0|0	0|0	0|0	0|0	0|0	0|0	0|0	0|0	0|0	0|0	0|0	1|0	0|0
chr1	415758810	.	A	G	999	PASS	DP=2380;VDB=0;SGB=311.907;RPB=0.893179;MQB=0;BQB=0.793376;MQ0F=0;ICB=0.765409;HOB=0.0230936;AC=103;AN=456;DP4=1725,0,577,0;MQ=45;ANN=G|intergenic_region|MODIFIER|Asa1G01577-Asa1G01578|Asa1G01577-Asa1G01578|intergenic_region|Asa1G01577-Asa1G01578|||n.415758810A>G||||||	GT	0|0	0|0	0|0	1|0	0|0	0|0	0|0	0|1	0|1	0|1	0|1	0|0	0|0	0|0	0|1	0|1	0|0	0|1	0|1	0|1	1|0	0|0	0|0	1|0	0|0	0|0	0|0	0|0	0|0	0|0	1|0	0|1	0|1	0|0	0|0	0|0	0|0	0|0	1|0	0|0	0|1
chr1	415758875	.	A	T	999	PASS	DP=2380;VDB=0;SGB=-13.8645;RPB=0.967285;MQB=0.000132454;BQB=0.99686;MQ0F=0;ICB=0.0234613;HOB=0.0877289;AC=113;AN=456;DP4=1849,0,473,0;MQ=45;ANN=T|intergenic_region|MODIFIER|Asa1G01577-Asa1G01578|Asa1G01577-Asa1G01578|intergenic_region|Asa1G01577-Asa1G01578|||n.415758875A>T||||||	GT	1|0	0|1	1|0	0|0	0|1	1|0	1|0	0|0	0|0	0|0	0|0	0|1	1|0	1|0	0|0	0|0	0|1	0|0	0|0	0|0	0|0	0|1	0|0	0|0	1|0	1|0	0|1	1|1	0|1	0|1	0|0	0|0	0|0	1|0	0|1	0|1	1|0	1|0	0|0	0|0	0|0
chr1	415780416	.	C	A	999	PASS	DP=2095;VDB=0;SGB=208.628;RPB=0.9984;MQB=3.15014e-24;BQB=0.994983;MQ0F=0;ICB=0.751438;HOB=0.0205418;AC=55;AN=454;DP4=0,1791,0,260;MQ=38;ANN=A|intergenic_region|MODIFIER|Asa1G01577-Asa1G01578|Asa1G01577-Asa1G01578|intergenic_region|Asa1G01577-Asa1G01578|||n.415780416C>A||||||	GT	0|0	0|0	0|0	0|0	0|0	0|0	0|0	0|0	1|0	1|0	1|0	0|0	0|0	0|0	0|0	0|0	0|0	1|0	1|0	1|0	0|1	0|0	0|1	0|0	0|0	0|0	0|0	0|0	0|0	0|0	0|1	0|0	1|0	0|0	0|0	0|0	0|0	0|0	0|0	0|0	1|0
chr1	415786251	.	G	A	999	PASS	DP=1901;VDB=0;SGB=118.399;RPB=0;MQB=0;BQB=0.878056;MQ0F=0;ICB=0.34155;HOB=0.0418975;AC=66;AN=456;DP4=1452,0,282,0;MQ=44;ANN=A|intergenic_region|MODIFIER|Asa1G01577-Asa1G01578|Asa1G01577-Asa1G01578|intergenic_region|Asa1G01577-Asa1G01578|||n.415786251G>A||||||	GT	0|0	0|0	0|0	0|0	0|0	0|0	0|0	0|0	1|0	1|0	1|0	0|0	0|0	0|0	0|0	0|0	0|0	1|0	1|0	1|0	0|1	0|0	0|1	0|0	0|0	0|0	0|0	0|0	0|0	0|0	0|1	0|0	1|0	0|0	0|0	0|0	0|0	0|0	0|0	0|0	1|0
chr1	415786303	.	T	A	999	PASS	DP=1872;VDB=0;SGB=-112.554;RPB=3.685e-13;MQB=0;BQB=0.871813;MQ0F=0;ICB=0.000251108;HOB=0.133369;AC=312;AN=458;DP4=578,0,1193,0;MQ=44;ANN=T|intergenic_region|MODIFIER|Asa1G01577-Asa1G01578|Asa1G01577-Asa1G01578|intergenic_region|Asa1G01577-Asa1G01578|||n.415786303A>T||||||	GT	1|0	0|1	1|0	1|0	0|1	1|0	1|0	0|1	0|0	0|0	0|0	0|1	1|0	1|0	0|0	0|1	0|1	0|0	0|0	0|0	0|0	0|1	0|0	1|0	1|0	1|0	0|1	0|1	0|1	0|1	0|0	0|1	0|0	1|0	0|1	0|1	1|0	1|0	1|0	0|0	0|0
chr1	415813187	.	A	T	999	PASS	DP=1914;VDB=0;SGB=176.253;RPB=0.999071;MQB=0;BQB=0.833039;MQ0F=0;ICB=0.754592;HOB=0.0218055;AC=71;AN=458;DP4=0,1599,0,288;MQ=47;ANN=T|intergenic_region|MODIFIER|Asa1G01577-Asa1G01578|Asa1G01577-Asa1G01578|intergenic_region|Asa1G01577-Asa1G01578|||n.415813187A>T||||||	GT	0|0	0|0	0|0	0|0	0|0	0|0	0|0	0|0	1|0	1|0	1|0	0|0	0|0	0|0	0|0	0|0	0|0	1|0	1|0	1|0	0|1	0|0	0|1	0|0	0|0	0|0	0|0	0|0	0|0	0|0	0|1	0|0	1|0	0|0	0|0	0|0	0|0	0|0	0|0	0|0	1|0
chr1	415813291	.	G	A	999	PASS	DP=1914;VDB=0;SGB=-0.0696517;RPB=0.998506;MQB=0;BQB=0.621393;MQ0F=0;ICB=6.69019e-05;HOB=0.143209;AC=140;AN=458;DP4=0,1243,0,558;MQ=47;ANN=A|intergenic_region|MODIFIER|Asa1G01577-Asa1G01578|Asa1G01577-Asa1G01578|intergenic_region|Asa1G01577-Asa1G01578|||n.415813291G>A||||||	GT	0|1	1|0	0|1	0|1	1|0	0|1	0|1	1|0	0|0	0|0	0|0	1|0	0|1	0|1	1|0	1|0	1|0	0|0	0|0	0|0	0|0	1|0	0|0	0|1	0|1	0|1	1|0	1|0	0|0	1|0	0|0	1|0	0|0	0|1	1|0	1|0	0|1	0|1	0|1	0|0	0|0
chr1	415813394	.	G	A	999	PASS	DP=1927;VDB=0;SGB=30.685;RPB=0.986968;MQB=0;BQB=0.0317393;MQ0F=0;ICB=0.0964621;HOB=0.0693827;AC=117;AN=458;DP4=1407,0,466,0;MQ=48;ANN=A|intergenic_region|MODIFIER|Asa1G01577-Asa1G01578|Asa1G01577-Asa1G01578|intergenic_region|Asa1G01577-Asa1G01578|||n.415813394G>A||||||	GT	1|0	0|1	1|0	0|0	0|1	1|0	1|0	0|0	0|0	0|0	0|0	0|1	1|0	1|0	0|0	0|0	0|1	0|0	0|0	0|0	0|0	0|1	0|0	0|0	1|0	1|0	0|1	0|1	1|1	0|1	0|0	0|0	0|0	1|0	0|1	0|1	1|0	1|0	0|0	0|0	0|0
chr1	415878105	.	G	A	999	PASS	DP=9375;VDB=0;SGB=-449.558;RPB=0.999929;MQB=0;BQB=0.761054;MQ0F=0;ICB=1.09333e-29;HOB=0.37905;AC=262;AN=464;DP4=0,2606,0,6574;MQ=36;ANN=G|intergenic_region|MODIFIER|Asa1G01577-Asa1G01578|Asa1G01577-Asa1G01578|intergenic_region|Asa1G01577-Asa1G01578|||n.415878105A>G||||||	GT	1|0	0|1	1|0	1|0	0|1	1|0	1|0	0|0	0|0	1|0	1|0	0|1	1|0	1|0	0|1	0|1	0|1	0|0	1|0	0|0	0|1	0|1	0|0	1|0	1|0	1|0	0|1	0|1	0|1	0|1	0|0	0|1	1|0	1|0	0|1	0|1	1|0	1|0	1|0	1|0	1|0
chr1	415878111	.	T	C	999	PASS	DP=9375;VDB=0;SGB=-4126.37;RPB=0.9977;MQB=0;BQB=0.218835;MQ0F=0;ICB=0.0156737;HOB=0.0892167;AC=98;AN=464;DP4=0,7771,0,1342;MQ=36;ANN=C|intergenic_region|MODIFIER|Asa1G01577-Asa1G01578|Asa1G01577-Asa1G01578|intergenic_region|Asa1G01577-Asa1G01578|||n.415878111T>C||||||	GT	1|0	0|1	1|0	0|0	0|1	1|0	1|0	0|0	0|0	0|0	0|0	0|0	0|0	1|0	0|0	0|0	0|0	0|0	0|0	0|0	0|0	0|0	0|0	0|0	1|0	1|0	0|1	0|0	0|1	0|1	1|0	0|0	0|0	1|0	0|1	0|1	1|0	1|0	0|0	0|0	0|0
chr1	415878121	.	T	C	999	PASS	DP=10160;VDB=0;SGB=-3080.97;RPB=4.22354e-06;MQB=0;BQB=0.997002;MQ0F=0;ICB=9.12083e-08;HOB=0.184685;AC=141;AN=464;DP4=0,8630,0,1318;MQ=35;ANN=C|intergenic_region|MODIFIER|Asa1G01577-Asa1G01578|Asa1G01577-Asa1G01578|intergenic_region|Asa1G01577-Asa1G01578|||n.415878121T>C||||||	GT	0|1	1|0	0|1	0|1	0|0	0|1	0|1	1|0	0|0	0|0	0|0	1|0	0|1	0|1	1|0	1|0	1|0	0|0	0|0	0|0	0|0	1|0	0|0	0|1	0|1	0|1	0|0	1|0	1|0	1|0	0|0	1|0	0|0	0|1	1|0	1|0	0|1	0|1	0|1	0|0	0|0
chr1	415878146	.	T	C	999	PASS	DP=10160;VDB=0;SGB=-4088.84;RPB=0;MQB=0;BQB=0.821836;MQ0F=0;ICB=0.650311;HOB=0.0241621;AC=51;AN=464;DP4=0,9214,0,755;MQ=35;ANN=C|intergenic_region|MODIFIER|Asa1G01577-Asa1G01578|Asa1G01577-Asa1G01578|intergenic_region|Asa1G01577-Asa1G01578|||n.415878146T>C||||||	GT	0|0	0|0	0|0	0|0	0|1	0|0	1|0	0|0	0|0	0|0	0|0	0|0	0|0	0|0	0|1	0|0	0|0	0|0	0|0	0|0	0|0	0|0	0|0	0|0	0|0	1|0	0|0	0|0	0|0	0|0	0|0	0|1	0|0	0|0	0|0	0|0	1|0	0|0	0|0	0|0	0|0
chr1	415878147	.	C	A	999	PASS	DP=10160;VDB=0;SGB=-4272.68;RPB=0;MQB=0;BQB=0.908115;MQ0F=0;ICB=0.554994;HOB=0.029132;AC=56;AN=464;DP4=0,9161,0,774;MQ=35;ANN=A|intergenic_region|MODIFIER|Asa1G01577-Asa1G01578|Asa1G01577-Asa1G01578|intergenic_region|Asa1G01577-Asa1G01578|||n.415878147C>A||||||	GT	0|0	0|0	1|0	0|0	0|1	0|0	1|0	0|0	0|0	0|0	0|0	0|0	0|0	0|0	0|1	0|0	0|0	0|0	0|0	0|0	0|0	0|0	0|0	0|0	0|0	1|0	0|0	0|0	0|0	0|1	0|0	0|1	0|0	0|0	0|0	0|0	1|0	0|0	0|0	0|0	0|0
chr1	415878148	.	G	A	999	PASS	DP=10160;VDB=0;SGB=-4054.66;RPB=0;MQB=0;BQB=0.639955;MQ0F=0;ICB=0.720354;HOB=0.0205206;AC=47;AN=464;DP4=0,9098,0,748;MQ=35;ANN=A|intergenic_region|MODIFIER|Asa1G01577-Asa1G01578|Asa1G01577-Asa1G01578|intergenic_region|Asa1G01577-Asa1G01578|||n.415878148G>A||||||	GT	0|0	0|0	1|0	0|0	0|1	0|0	1|0	0|0	0|0	0|0	0|0	0|0	0|0	0|0	0|1	0|0	0|0	0|0	0|0	0|0	0|0	0|0	0|0	0|0	0|0	1|0	0|0	0|0	0|0	0|0	0|0	0|1	0|0	0|0	0|0	0|0	1|0	0|0	0|0	0|0	0|0
chr1	415878186	.	T	C	999	PASS	DP=10160;VDB=0;SGB=-908.653;RPB=3.78559e-19;MQB=0.00222333;BQB=0.749247;MQ0F=0;ICB=0.515377;HOB=0.03125;AC=58;AN=464;DP4=0,9223,0,619;MQ=35;ANN=C|intergenic_region|MODIFIER|Asa1G01577-Asa1G01578|Asa1G01577-Asa1G01578|intergenic_region|Asa1G01577-Asa1G01578|||n.415878186T>C||||||	GT	0|0	0|0	0|0	0|0	0|0	0|0	0|0	0|1	1|0	1|0	1|0	0|0	0|0	0|0	0|0	0|0	0|0	1|0	1|0	1|0	0|0	0|0	0|1	1|0	0|0	0|0	0|0	0|0	0|0	0|0	0|1	1|0	0|0	0|0	0|0	0|0	0|0	0|0	0|0	0|0	0|0
chr1	415878226	.	C	T	999	PASS	DP=10276;VDB=0;SGB=-1074.57;RPB=1.27478e-12;MQB=0;MQSB=4.01917e-16;BQB=0.381715;MQ0F=0;ICB=0.89228;HOB=0.0107387;AC=34;AN=464;DP4=114,9384,0,380;MQ=35;ANN=T|intergenic_region|MODIFIER|Asa1G01577-Asa1G01578|Asa1G01577-Asa1G01578|intergenic_region|Asa1G01577-Asa1G01578|||n.415878226C>T||||||	GT	0|0	0|0	0|0	0|0	0|0	0|0	0|0	0|0	0|0	0|1	0|1	0|0	0|0	0|0	0|0	0|0	0|0	0|0	0|1	0|0	1|0	0|0	0|0	0|0	0|0	0|0	0|0	0|0	0|0	0|0	0|0	0|0	0|1	0|0	0|0	0|0	0|0	0|0	0|0	0|0	0|1
chr1	415878234	.	C	T	999	PASS	DP=10275;VDB=0;SGB=-1032.79;RPB=2.07978e-13;MQB=3.39123e-08;MQSB=3.50523e-15;BQB=0.888256;MQ0F=0;ICB=0.946949;HOB=0.00677207;AC=27;AN=464;DP4=126,9129,0,404;MQ=35;ANN=T|intergenic_region|MODIFIER|Asa1G01577-Asa1G01578|Asa1G01577-Asa1G01578|intergenic_region|Asa1G01577-Asa1G01578|||n.415878234C>T||||||	GT	0|0	0|0	0|0	0|0	0|0	0|0	0|0	0|0	0|0	0|0	0|0	0|0	0|0	0|0	0|0	0|0	0|0	0|0	1|0	0|0	0|1	0|0	0|1	0|0	0|0	0|0	0|0	0|0	0|0	0|0	0|0	0|0	1|0	0|0	0|0	0|0	0|0	0|0	0|0	0|0	0|0
chr1	415878244	.	G	T	999	PASS	DP=10912;VDB=0;SGB=-3818.15;RPB=0.812496;MQB=0;MQSB=2.26187e-05;BQB=0.000697114;MQ0F=0;ICB=0.000479391;HOB=0.123929;AC=116;AN=466;DP4=8473,12,1107,0;MQ=36;ANN=T|intergenic_region|MODIFIER|Asa1G01577-Asa1G01578|Asa1G01577-Asa1G01578|intergenic_region|Asa1G01577-Asa1G01578|||n.415878244G>T||||||	GT	1|0	0|1	1|0	0|0	0|1	1|0	1|0	0|0	1|0	0|0	0|0	0|1	1|0	1|0	0|0	0|0	0|0	1|0	0|1	0|0	1|0	0|1	0|0	0|0	0|0	0|0	0|1	0|0	0|1	0|0	0|0	0|0	0|1	1|0	0|1	0|1	0|0	0|0	0|0	0|0	0|1
chr1	415878255	.	G	A	999	PASS	DP=10914;VDB=0;SGB=-967.958;RPB=0.918779;MQB=0;MQSB=3.56716e-08;BQB=0.00197572;MQ0F=0;ICB=0.94743;HOB=0.00671407;AC=27;AN=466;DP4=9261,20,416,0;MQ=36;ANN=A|intergenic_region|MODIFIER|Asa1G01577-Asa1G01578|Asa1G01577-Asa1G01578|intergenic_region|Asa1G01577-Asa1G01578|||n.415878255G>A||||||	GT	0|0	0|0	0|0	0|0	0|0	0|0	0|0	0|0	0|0	0|0	0|0	0|0	0|0	0|0	0|0	0|0	0|0	0|0	0|0	0|0	0|1	0|0	0|1	0|0	0|0	0|0	0|0	0|0	0|0	0|0	0|0	0|0	1|0	0|0	0|0	0|0	0|0	0|0	0|0	0|0	0|0
chr1	415878293	.	G	T	999	PASS	DP=10128;VDB=0;SGB=-3011.94;RPB=0.881428;MQB=0;BQB=0.92808;MQ0F=0;ICB=3.95496e-07;HOB=0.175395;AC=138;AN=466;DP4=8519,0,1306,0;MQ=36;ANN=T|intergenic_region|MODIFIER|Asa1G01577-Asa1G01578|Asa1G01577-Asa1G01578|intergenic_region|Asa1G01577-Asa1G01578|||n.415878293G>T||||||	GT	0|1	1|0	0|1	0|1	0|0	0|1	0|1	1|0	0|0	0|0	0|0	1|0	0|1	0|1	0|1	1|0	1|0	0|0	0|0	0|0	0|0	0|0	0|0	0|1	0|1	0|1	0|0	0|0	1|0	1|0	0|0	0|1	0|0	0|1	1|0	1|0	0|1	0|1	0|1	0|0	0|0
chr1	415878328	.	G	A	999	PASS	DP=10118;VDB=0;SGB=-286.994;RPB=0.653828;MQB=0;BQB=0.204471;MQ0F=0;ICB=9.50627e-11;HOB=0.221334;AC=308;AN=466;DP4=2339,0,7364,0;MQ=36;ANN=G|intergenic_region|MODIFIER|Asa1G01577-Asa1G01578|Asa1G01577-Asa1G01578|intergenic_region|Asa1G01577-Asa1G01578|||n.415878328A>G||||||	GT	0|1	1|0	0|1	0|1	0|0	0|1	0|1	1|0	0|0	0|0	0|0	1|0	0|1	0|1	0|1	1|0	1|0	0|0	0|0	0|0	0|0	1|0	0|0	0|1	0|1	0|1	1|0	1|0	1|0	1|0	0|0	0|1	0|0	0|1	1|0	1|0	0|1	0|1	0|1	0|0	0|0
chr1	415884524	.	A	C	999	PASS	DP=8739;VDB=0;SGB=-1647.28;RPB=0.121346;MQB=0;BQB=0.936499;MQ0F=0;ICB=0.531809;HOB=0.0304436;AC=57;AN=462;DP4=0,7386,0,1196;MQ=24;ANN=C|intergenic_region|MODIFIER|Asa1G01577-Asa1G01578|Asa1G01577-Asa1G01578|intergenic_region|Asa1G01577-Asa1G01578|||n.415884524A>C||||||	GT	0|0	0|1	1|0	0|0	0|0	1|0	0|0	0|0	0|0	0|0	0|0	0|0	0|0	0|0	0|0	0|0	0|0	0|0	0|0	0|0	0|0	0|1	0|0	0|0	1|0	0|0	0|1	0|0	0|0	0|1	0|0	0|0	0|0	1|0	0|1	0|1	0|0	0|0	0|0	0|0	0|0
chr1	415884681	.	C	T	999	PASS	DP=7112;VDB=0;SGB=-2617.98;RPB=0.00025651;MQB=0.000286634;BQB=0.956371;MQ0F=0;ICB=0.932629;HOB=0.00794896;AC=29;AN=460;DP4=6491,0,352,0;MQ=25;ANN=T|intergenic_region|MODIFIER|Asa1G01577-Asa1G01578|Asa1G01577-Asa1G01578|intergenic_region|Asa1G01577-Asa1G01578|||n.415884681C>T||||||	GT	0|0	0|0	0|0	0|0	0|0	0|0	0|0	0|0	0|0	0|0	0|0	0|0	0|0	0|0	1|0	0|0	0|1	0|0	0|0	0|0	0|0	1|0	0|0	0|0	0|0	0|0	1|0	0|0	0|0	0|0	0|0	0|0	0|0	0|1	0|0	0|0	0|0	0|1	1|0	0|0	0|0
chr1	415884713	.	C	A	999	PASS	DP=7111;VDB=0;SGB=-191.79;RPB=0.0027363;MQB=2.69727e-28;BQB=0.353557;MQ0F=0;ICB=0.625907;HOB=0.0255577;AC=52;AN=460;DP4=6380,0,495,0;MQ=25;ANN=A|intergenic_region|MODIFIER|Asa1G01577-Asa1G01578|Asa1G01577-Asa1G01578|intergenic_region|Asa1G01577-Asa1G01578|||n.415884713C>A||||||	GT	0|0	0|0	0|0	0|0	0|0	0|0	0|0	0|0	0|1	1|0	1|0	0|0	0|0	0|0	0|0	0|0	0|0	0|0	1|0	1|0	0|1	0|0	0|1	0|0	0|0	0|0	0|0	0|0	0|0	0|0	0|1	0|0	1|0	0|0	0|0	0|0	0|0	0|0	0|0	0|0	1|0
chr1	415884734	.	C	T	999	PASS	DP=7106;VDB=0;SGB=-918.951;RPB=2.77963e-11;MQB=0;BQB=0.998032;MQ0F=0;ICB=0.662966;HOB=0.0236295;AC=50;AN=460;DP4=6358,0,511,0;MQ=25;ANN=T|intergenic_region|MODIFIER|Asa1G01577-Asa1G01578|Asa1G01577-Asa1G01578|intergenic_region|Asa1G01577-Asa1G01578|||n.415884734C>T||||||	GT	0|0	0|0	0|0	0|0	0|0	0|0	0|0	0|0	0|1	0|0	1|0	0|0	0|0	0|0	0|0	0|0	0|0	0|1	0|0	1|0	0|1	0|0	0|1	0|0	0|0	0|0	0|0	0|0	0|0	0|0	0|1	0|0	1|0	0|0	0|0	0|0	0|0	0|0	1|0	0|0	1|0
chr1	415884740	.	C	T	794	PASS	DP=7106;VDB=0;SGB=-2072.3;RPB=0;MQB=4.55002e-42;BQB=0.326429;MQ0F=0;ICB=0.58757;HOB=0.0275614;AC=54;AN=460;DP4=6167,0,741,0;MQ=25;ANN=T|intergenic_region|MODIFIER|Asa1G01577-Asa1G01578|Asa1G01577-Asa1G01578|intergenic_region|Asa1G01577-Asa1G01578|||n.415884740C>T||||||	GT	0|0	1|0	0|1	0|0	0|0	0|0	0|1	0|0	0|0	0|0	0|0	1|0	0|1	0|0	0|1	0|0	0|0	0|0	0|0	0|0	0|0	0|0	0|0	0|0	0|0	0|1	1|0	1|0	0|0	0|0	0|0	0|0	0|0	0|0	0|0	1|0	0|0	1|0	0|0	0|0	0|0
chr1	415884743	.	G	A	999	PASS	DP=7106;VDB=0;SGB=-464.206;RPB=6.71005e-06;MQB=1.87846e-26;BQB=0.937809;MQ0F=0;ICB=0.60688;HOB=0.0265501;AC=53;AN=460;DP4=6405,0,529,0;MQ=25;ANN=A|intergenic_region|MODIFIER|Asa1G01577-Asa1G01578|Asa1G01577-Asa1G01578|intergenic_region|Asa1G01577-Asa1G01578|||n.415884743G>A||||||	GT	0|0	0|0	0|0	0|0	0|0	0|0	0|0	0|0	0|1	1|0	1|0	0|0	0|0	0|0	0|0	0|0	0|0	0|0	1|0	1|0	0|1	0|0	0|1	0|0	0|0	0|0	0|0	0|0	0|0	0|0	0|1	0|0	1|0	0|0	0|0	0|0	0|0	0|0	0|0	0|0	1|0
chr1	415884767	.	G	T	999	PASS	DP=7106;VDB=0;SGB=-2017.27;RPB=1.24979e-09;MQB=1.3148e-21;BQB=0.477886;MQ0F=0;ICB=0.625907;HOB=0.0255577;AC=52;AN=460;DP4=6307,0,640,0;MQ=25;ANN=T|intergenic_region|MODIFIER|Asa1G01577-Asa1G01578|Asa1G01577-Asa1G01578|intergenic_region|Asa1G01577-Asa1G01578|||n.415884767G>T||||||	GT	0|0	0|0	0|0	0|0	0|0	0|0	0|0	0|0	0|1	1|0	1|0	0|0	0|0	0|0	0|0	0|0	0|0	0|1	0|0	1|0	0|1	0|0	0|1	0|0	0|0	0|0	0|0	0|0	0|0	0|0	0|1	0|0	1|0	0|0	0|0	0|0	0|0	0|0	0|0	0|0	1|0
chr1	415899244	.	C	A	999	PASS	DP=7440;VDB=0;SGB=640.094;RPB=0.999664;MQB=0;BQB=0.568481;MQ0F=0;ICB=0.933245;HOB=0.00788029;AC=29;AN=462;DP4=0,6801,0,442;MQ=47;ANN=A|intergenic_region|MODIFIER|Asa1G01577-Asa1G01578|Asa1G01577-Asa1G01578|intergenic_region|Asa1G01577-Asa1G01578|||n.415899244C>A||||||	GT	0|0	0|0	0|0	1|0	0|0	0|0	0|0	0|1	0|0	0|0	0|0	0|0	0|0	0|0	1|0	0|1	0|0	0|0	0|0	0|0	0|0	0|0	0|0	1|0	0|0	0|0	0|0	0|0	0|0	0|0	0|0	1|0	0|0	0|0	0|0	0|0	0|0	0|0	1|0	0|0	0|0
chr1	415899341	.	G	A	999	PASS	DP=7440;VDB=0;SGB=762.847;RPB=0.991654;MQB=0;BQB=0.307615;MQ0F=0;ICB=0.330394;HOB=0.0424291;AC=67;AN=460;DP4=0,5970,0,1148;MQ=47;ANN=A|intergenic_region|MODIFIER|Asa1G01577-Asa1G01578|Asa1G01577-Asa1G01578|intergenic_region|Asa1G01577-Asa1G01578|||n.415899341G>A||||||	GT	0|0	0|0	0|0	0|0	0|0	0|0	0|0	0|0	0|1	1|0	1|0	0|0	0|0	0|0	0|0	0|0	0|0	0|1	1|0	1|0	0|1	0|0	0|1	0|0	0|0	0|0	0|0	0|0	0|0	0|0	0|1	0|0	1|0	0|0	0|0	0|0	0|0	0|0	0|0	0|0	1|0
chr1	415899411	.	C	A	999	PASS	DP=7461;VDB=0;SGB=713.907;RPB=0.997964;MQB=0;BQB=5.71208e-10;MQ0F=0;ICB=0.349377;HOB=0.041172;AC=66;AN=460;DP4=6154,0,980,0;MQ=44;ANN=A|intergenic_region|MODIFIER|Asa1G01577-Asa1G01578|Asa1G01577-Asa1G01578|intergenic_region|Asa1G01577-Asa1G01578|||n.415899411C>A||||||	GT	0|0	0|0	0|0	0|0	0|0	0|0	0|0	0|0	0|1	1|0	1|0	0|0	0|0	0|0	0|0	0|0	0|0	0|1	1|0	1|0	0|1	0|0	0|1	0|0	0|0	0|0	0|0	0|0	0|0	0|0	0|1	0|0	1|0	0|0	0|0	0|0	0|0	0|0	0|0	0|0	1|0
chr1	415899430	.	A	C	999	PASS	DP=7461;VDB=0;SGB=882.868;RPB=0.98727;MQB=0;BQB=0.0152621;MQ0F=0;ICB=0.113223;HOB=0.0663894;AC=112;AN=460;DP4=5284,0,1837,0;MQ=43;ANN=C|intergenic_region|MODIFIER|Asa1G01577-Asa1G01578|Asa1G01577-Asa1G01578|intergenic_region|Asa1G01577-Asa1G01578|||n.415899430A>C||||||	GT	0|0	0|0	0|0	1|0	0|0	0|0	0|0	0|1	0|1	1|0	1|0	0|0	0|0	0|0	1|0	0|1	0|0	0|1	1|0	1|0	0|1	0|0	0|1	1|0	0|0	0|0	0|0	0|0	0|0	0|0	0|1	1|0	1|0	0|0	0|0	0|0	0|0	0|0	1|0	0|1	1|0
chr1	415899458	.	T	C	999	PASS	DP=7461;VDB=0;SGB=2131.86;RPB=0.999982;MQB=0;BQB=0.0367132;MQ0F=0;ICB=5.25471e-25;HOB=0.348573;AC=201;AN=460;DP4=3950,0,3378,0;MQ=44;ANN=C|intergenic_region|MODIFIER|Asa1G01577-Asa1G01578|Asa1G01577-Asa1G01578|intergenic_region|Asa1G01577-Asa1G01578|||n.415899458T>C||||||	GT	0|0	0|0	0|0	1|0	0|0	0|0	0|0	0|1	1|1	1|1	1|1	0|0	0|0	0|0	1|0	0|1	0|0	1|1	1|1	1|1	1|1	0|0	1|1	1|0	0|0	0|0	0|0	0|0	0|0	0|0	1|1	1|0	1|1	0|0	0|0	0|0	0|0	0|0	1|0	1|1	1|1
chr1	415899504	.	G	A	999	PASS	DP=7460;VDB=0;SGB=550.02;RPB=0.996297;MQB=0;BQB=0.495441;MQ0F=0;ICB=0.932629;HOB=0.00794896;AC=29;AN=460;DP4=6913,0,428,0;MQ=44;ANN=A|intergenic_region|MODIFIER|Asa1G01577-Asa1G01578|Asa1G01577-Asa1G01578|intergenic_region|Asa1G01577-Asa1G01578|||n.415899504G>A||||||	GT	0|0	0|0	0|0	1|0	0|0	0|0	0|0	0|1	0|0	0|0	0|0	0|0	0|0	0|0	1|0	0|1	0|0	0|0	0|0	0|0	0|0	0|0	0|0	1|0	0|0	0|0	0|0	0|0	0|0	0|0	0|0	1|0	0|0	0|0	0|0	0|0	0|0	0|0	1|0	0|0	0|0
chr1	415905598	.	C	T	999	PASS	DP=8449;VDB=0;SGB=-457.031;RPB=0.988898;MQB=0;BQB=0.153381;MQ0F=0;ICB=9.13393e-09;HOB=0.198724;AC=315;AN=460;DP4=0,2491,0,5705;MQ=46;ANN=C|intergenic_region|MODIFIER|Asa1G01577-Asa1G01578|Asa1G01577-Asa1G01578|intergenic_region|Asa1G01577-Asa1G01578|||n.415905598T>C||||||	GT	0|1	1|0	0|1	0|1	1|0	0|1	0|1	1|0	0|0	0|0	0|0	1|0	0|1	0|1	0|1	1|0	1|0	0|0	0|0	0|0	0|0	0|1	0|0	0|1	0|1	0|1	1|0	1|0	1|0	1|0	0|0	0|1	0|0	1|0	1|0	1|0	0|1	1|0	0|1	0|0	0|0
chr1	415905718	.	G	A	999	PASS	DP=16806;VDB=0;SGB=654.893;RPB=0.902742;MQB=0;MQSB=0.0652007;BQB=0;MQ0F=0;ICB=0.330394;HOB=0.0424291;AC=67;AN=460;DP4=7219,83,1048,0;MQ=45;ANN=A|intergenic_region|MODIFIER|Asa1G01577-Asa1G01578|Asa1G01577-Asa1G01578|intergenic_region|Asa1G01577-Asa1G01578|||n.415905718G>A||||||	GT	0|0	0|0	0|0	0|0	0|0	0|0	0|0	0|0	0|1	1|0	1|0	0|0	0|0	0|0	0|0	0|0	0|0	0|1	1|0	1|0	0|1	0|0	0|1	0|0	0|0	0|0	0|0	0|0	0|0	0|0	0|1	0|0	1|0	0|0	0|0	0|0	0|0	0|0	0|0	0|0	1|0
chr1	415905792	.	A	G	999	PASS	DP=8449;VDB=0;SGB=1005.08;RPB=0.973616;MQB=2.67715e-26;BQB=0.733222;MQ0F=0;ICB=0.548257;HOB=0.0296408;AC=56;AN=460;DP4=7071,0,1031,0;MQ=45;ANN=G|intergenic_region|MODIFIER|Asa1G01577-Asa1G01578|Asa1G01577-Asa1G01578|intergenic_region|Asa1G01577-Asa1G01578|||n.415905792A>G||||||	GT	0|0	0|0	0|0	0|0	0|0	0|0	0|0	0|0	0|1	1|0	1|0	0|0	0|0	0|0	0|0	0|0	0|0	0|1	1|0	1|0	0|1	0|0	0|1	0|0	0|0	0|0	0|0	0|0	0|0	0|0	0|1	0|0	1|0	0|0	0|0	0|0	0|0	0|0	0|0	0|0	1|0
chr1	415905811	.	T	A	999	PASS	DP=8449;VDB=0;SGB=1059.11;RPB=0.789449;MQB=0;BQB=2.34265e-12;MQ0F=0;ICB=0.876287;HOB=0.0166257;AC=129;AN=460;DP4=5766,0,2204,0;MQ=44;ANN=A|intergenic_region|MODIFIER|Asa1G01577-Asa1G01578|Asa1G01577-Asa1G01578|intergenic_region|Asa1G01577-Asa1G01578|||n.415905811T>A||||||	GT	0|0	0|0	0|0	1|0	0|0	0|0	0|0	0|1	1|0	0|1	0|1	0|0	0|0	0|0	1|0	0|1	0|0	1|0	0|1	0|1	1|0	0|0	1|0	1|0	0|0	0|0	0|0	0|0	0|0	0|0	1|0	1|0	0|1	0|0	0|0	0|0	0|0	0|0	1|0	1|1	0|1
chr1	415905842	.	G	A	999	PASS	DP=8449;VDB=0;SGB=922.012;RPB=0.998925;MQB=0;BQB=0.909045;MQ0F=0;ICB=0.330394;HOB=0.0424291;AC=67;AN=460;DP4=7105,0,1171,0;MQ=45;ANN=A|intergenic_region|MODIFIER|Asa1G01577-Asa1G01578|Asa1G01577-Asa1G01578|intergenic_region|Asa1G01577-Asa1G01578|||n.415905842G>A||||||	GT	0|0	0|0	0|0	0|0	0|0	0|0	0|0	0|0	0|1	1|0	1|0	0|0	0|0	0|0	0|0	0|0	0|0	0|1	1|0	1|0	0|1	0|0	0|1	0|0	0|0	0|0	0|0	0|0	0|0	0|0	0|1	0|0	1|0	0|0	0|0	0|0	0|0	0|0	0|0	0|0	1|0
chr1	415905849	.	C	A	999	PASS	DP=8448;VDB=0;SGB=807.387;RPB=0.999816;MQB=1.49939e-43;BQB=0.00352751;MQ0F=0;ICB=0.000598615;HOB=0.122836;AC=114;AN=460;DP4=6101,0,2142,0;MQ=45;ANN=A|intergenic_region|MODIFIER|Asa1G01577-Asa1G01578|Asa1G01577-Asa1G01578|intergenic_region|Asa1G01577-Asa1G01578|||n.415905849C>A||||||	GT	1|0	0|1	1|0	0|0	0|1	1|0	1|0	0|0	0|0	0|0	0|0	0|1	1|0	1|0	0|0	0|0	0|1	0|0	0|0	0|0	0|0	1|0	0|0	0|0	1|0	1|0	0|1	0|1	0|1	0|1	0|0	0|0	0|0	0|1	0|1	0|1	1|0	0|1	0|0	0|0	0|0
chr1	415920173	.	T	C	999	PASS	DP=2341;VDB=0;SGB=77.3833;RPB=0.999958;MQB=0;BQB=0.825191;MQ0F=0;ICB=0.975674;HOB=0.00514178;AC=36;AN=460;DP4=0,2115,0,133;MQ=49;ANN=C|intergenic_region|MODIFIER|Asa1G01577-Asa1G01578|Asa1G01577-Asa1G01578|intergenic_region|Asa1G01577-Asa1G01578|||n.415920173T>C||||||	GT	0|0	0|0	0|0	1|0	0|0	0|0	0|0	0|1	0|0	0|0	0|0	0|0	0|0	0|0	1|0	0|1	0|0	0|0	0|0	0|0	0|0	0|0	0|0	1|0	0|0	0|0	0|0	0|0	0|0	0|0	0|0	1|0	0|0	0|0	0|0	0|0	0|0	0|0	1|0	0|0	0|0
chr1	415920385	.	C	A	999	PASS	DP=2216;VDB=0;SGB=409.729;RPB=0.999743;MQB=0;BQB=0.999835;MQ0F=0;ICB=7.89273e-06;HOB=0.107103;AC=30;AN=448;DP4=1957,0,179,0;MQ=49;ANN=A|intergenic_region|MODIFIER|Asa1G01577-Asa1G01578|Asa1G01577-Asa1G01578|intergenic_region|Asa1G01577-Asa1G01578|||n.415920385C>A||||||	GT	0|0	0|0	0|0	0|0	0|0	0|0	0|0	0|0	0|0	0|0	0|0	0|0	0|0	0|0	0|0	0|0	0|0	0|0	0|0	0|0	0|0	0|0	0|0	0|0	0|0	0|0	0|0	0|0	0|0	0|0	0|0	0|0	0|0	0|0	0|0	0|0	0|0	0|0	0|0	1|1	0|0
chr1	415946498	.	T	A	999	PASS	DP=7683;VDB=0;SGB=-836.805;RPB=0.999701;MQB=0.976609;BQB=0.809464;MQ0F=0;ICB=6.78094e-05;HOB=0.147128;AC=115;AN=424;DP4=5875,0,1599,0;MQ=21;ANN=A|intergenic_region|MODIFIER|Asa1G01577-Asa1G01578|Asa1G01577-Asa1G01578|intergenic_region|Asa1G01577-Asa1G01578|||n.415946498T>A||||||	GT	1|0	0|1	1|0	1|0	0|1	1|0	1|0	0|1	0|0	0|0	0|0	0|1	1|0	0|0	1|0	0|1	0|1	0|0	0|0	0|0	0|0	0|0	0|0	1|0	1|0	0|0	0|1	0|1	0|1	0|0	0|0	1|0	0|0	0|0	0|1	0|1	1|0	0|0	1|0	0|0	0|0
chr1	415980952	.	C	A	999	PASS	DP=9752;VDB=0;SGB=-562.747;RPB=0.982227;MQB=2.53111e-23;BQB=6.2151e-05;MQ0F=0;ICB=0.945966;HOB=0.00689036;AC=27;AN=460;DP4=0,7790,0,336;MQ=27;ANN=A|intergenic_region|MODIFIER|Asa1G01577-Asa1G01578|Asa1G01577-Asa1G01578|intergenic_region|Asa1G01577-Asa1G01578|||n.415980952C>A||||||	GT	0|0	0|0	0|0	0|0	0|0	0|0	0|0	0|0	0|0	0|0	0|0	0|0	0|0	0|0	0|0	0|0	0|0	0|0	0|0	0|0	0|0	0|0	0|0	0|0	0|0	0|0	0|0	0|0	0|0	0|0	0|0	0|0	0|0	0|0	0|0	0|0	0|0	0|0	0|0	1|0	0|0
chr1	415980972	.	G	A	999	PASS	DP=9752;VDB=0;SGB=-1331.14;RPB=0.999971;MQB=1.72687e-24;BQB=0.0189994;MQ0F=0;ICB=0.74839;HOB=0.0191399;AC=45;AN=460;DP4=0,8919,0,285;MQ=27;ANN=A|intergenic_region|MODIFIER|Asa1G01577-Asa1G01578|Asa1G01577-Asa1G01578|intergenic_region|Asa1G01577-Asa1G01578|||n.415980972G>A||||||	GT	0|0	0|0	0|0	0|0	0|0	0|0	0|0	0|0	0|0	1|0	0|0	0|0	0|0	0|0	0|0	0|0	0|0	0|0	1|0	1|0	0|1	0|0	0|1	0|0	0|0	0|0	0|0	0|0	0|0	0|0	0|1	0|0	1|0	0|0	0|0	0|0	0|0	0|0	0|0	0|0	1|0
chr1	415981020	.	A	G	999	PASS	DP=8647;VDB=0;SGB=-436.159;RPB=0.995369;MQB=0;BQB=0;MQ0F=0;ICB=0.0121328;HOB=0.0926371;AC=99;AN=460;DP4=6617,0,1704,0;MQ=28;ANN=G|intergenic_region|MODIFIER|Asa1G01577-Asa1G01578|Asa1G01577-Asa1G01578|intergenic_region|Asa1G01577-Asa1G01578|||n.415981020A>G||||||	GT	0|0	0|0	0|0	1|0	0|0	0|0	0|0	0|1	1|0	0|1	0|1	0|0	0|0	0|0	0|0	0|1	0|0	1|0	0|1	0|1	1|0	0|0	1|0	1|0	0|0	0|0	0|0	0|0	0|0	0|0	1|0	1|0	0|1	0|0	0|0	0|0	0|0	0|0	0|0	0|1	0|1
chr2	1094544123	.	T	A	999	PASS	DP=2585;VDB=0;SGB=-31.7259;RPB=0.986825;MQB=0;BQB=0.0308529;MQ0F=0;ICB=0.035642;HOB=0.0802363;AC=97;AN=460;DP4=0,1838,0,456;MQ=37;ANN=A|intergenic_region|MODIFIER|Asa2G04074-Asa2G04075|Asa2G04074-Asa2G04075|intergenic_region|Asa2G04074-Asa2G04075|||n.1094544123T>A||||||	GT	0|1	0|0	0|0	0|0	0|1	1|0	0|0	0|0	0|0	0|0	0|0	0|1	1|0	0|1	0|0	0|0	0|1	0|0	0|0	0|0	0|0	0|0	0|0	0|0	0|1	1|0	1|0	0|1	1|0	0|1	0|0	0|0	0|0	0|1	1|0	0|1	1|0	0|0	0|0	0|0	0|0
chr2	1094544222	.	A	G	999	PASS	DP=2585;VDB=0;SGB=-226.998;RPB=0.992943;MQB=0;BQB=0.996588;MQ0F=0;ICB=0.790299;HOB=0.0225992;AC=277;AN=460;DP4=0,1377,0,1152;MQ=37;ANN=A|intergenic_region|MODIFIER|Asa2G04074-Asa2G04075|Asa2G04074-Asa2G04075|intergenic_region|Asa2G04074-Asa2G04075|||n.1094544222G>A||||||	GT	0|1	1|0	1|1	0|0	0|1	1|0	0|1	0|0	0|0	0|0	0|0	0|1	1|1	0|1	1|1	0|0	0|1	0|0	0|0	0|0	0|0	1|1	0|0	0|0	0|1	1|0	1|0	0|1	1|0	0|1	0|0	0|0	0|0	0|1	1|0	0|1	1|0	0|1	1|1	1|1	0|0
chr2	1094658154	.	A	T	999	PASS	DP=2561;VDB=0;SGB=135.422;RPB=0.962232;MQB=0;BQB=0.247555;MQ0F=0;ICB=0.009376;HOB=0.0977098;AC=114;AN=458;DP4=1792,0,622,0;MQ=41;ANN=T|intergenic_region|MODIFIER|Asa2G04074-Asa2G04075|Asa2G04074-Asa2G04075|intergenic_region|Asa2G04074-Asa2G04075|||n.1094658154A>T||||||	GT	0|1	1|0	0|1	0|0	0|1	1|0	0|1	0|0	0|0	0|0	0|0	0|1	1|0	0|1	0|0	0|0	0|1	0|0	0|0	0|0	0|0	0|1	0|0	0|0	0|1	1|0	1|0	0|1	1|0	0|1	0|0	0|0	0|0	0|1	1|0	0|1	1|0	0|1	0|0	0|0	0|0
chr2	1094658202	.	T	C	999	PASS	DP=2582;VDB=0;SGB=-11.6036;RPB=0.610063;MQB=0;MQSB=0.410871;BQB=6.55456e-13;MQ0F=0;ICB=0.0101869;HOB=0.0989535;AC=320;AN=456;DP4=601,2,1570,0;MQ=40;ANN=T|intergenic_region|MODIFIER|Asa2G04074-Asa2G04075|Asa2G04074-Asa2G04075|intergenic_region|Asa2G04074-Asa2G04075|||n.1094658202C>T||||||	GT	0|1	1|0	0|1	0|0	0|1	1|0	0|1	0|0	0|0	0|0	0|0	0|1	1|0	0|1	1|1	0|0	0|1	0|0	0|0	0|0	0|0	0|1	0|0	0|0	0|1	1|0	1|0	0|1	1|0	0|1	0|0	0|0	0|0	0|1	1|0	0|1	1|0	0|1	1|1	0|0	0|0
chr2	1094658238	.	C	T	999	PASS	DP=2582;VDB=0;SGB=-139.357;RPB=0.743752;MQB=0;BQB=1.12409e-09;MQ0F=0;ICB=0.00201182;HOB=0.113051;AC=341;AN=458;DP4=681,0,1500,0;MQ=41;ANN=C|intergenic_region|MODIFIER|Asa2G04074-Asa2G04075|Asa2G04074-Asa2G04075|intergenic_region|Asa2G04074-Asa2G04075|||n.1094658238T>C||||||	GT	0|1	1|0	0|1	0|0	0|1	1|0	0|1	0|0	0|0	0|0	0|0	0|1	1|0	0|1	0|1	0|0	0|1	0|0	0|0	0|0	0|0	0|1	0|0	0|0	0|1	1|0	1|0	0|1	1|0	0|1	0|0	0|0	0|0	0|1	1|0	0|1	1|0	0|1	0|0	0|0	0|0
chr2	1094658294	.	T	C	999	PASS	DP=2691;VDB=0;SGB=164.59;RPB=0.87184;MQB=0.640032;MQSB=0.00440529;BQB=0.073963;MQ0F=0;ICB=0.00139436;HOB=0.115368;AC=110;AN=458;DP4=2,1855,0,642;MQ=45;ANN=C|intergenic_region|MODIFIER|Asa2G04074-Asa2G04075|Asa2G04074-Asa2G04075|intergenic_region|Asa2G04074-Asa2G04075|||n.1094658294T>C||||||	GT	0|1	1|0	0|1	0|0	0|1	1|0	0|1	0|0	0|0	0|0	0|0	0|1	1|0	0|1	0|0	0|0	0|1	0|0	0|0	0|0	0|0	0|1	0|0	0|0	0|1	1|0	1|0	0|1	1|0	0|1	0|0	0|0	0|0	0|1	1|0	0|1	1|0	0|1	0|0	0|0	0|0
chr2	1094658343	.	T	A	999	PASS	DP=2670;VDB=0;SGB=-105.347;RPB=0.995541;MQB=2.11661e-13;MQSB=0.00452489;BQB=2.70487e-07;MQ0F=0;ICB=0.00889542;HOB=0.100923;AC=305;AN=458;DP4=0,865,2,1566;MQ=45;ANN=T|intergenic_region|MODIFIER|Asa2G04074-Asa2G04075|Asa2G04074-Asa2G04075|intergenic_region|Asa2G04074-Asa2G04075|||n.1094658343A>T||||||	GT	0|1	1|0	0|1	0|0	0|1	1|0	0|1	0|0	0|0	0|0	0|0	0|1	1|0	0|1	1|1	0|0	0|1	0|0	0|0	0|0	0|0	0|1	0|0	0|0	0|1	1|0	1|0	0|1	1|0	0|1	0|0	0|0	0|0	0|1	1|0	0|1	1|0	0|1	1|1	0|1	0|0
chr2	1145166823	.	C	T	999	PASS	DP=2478;VDB=0;SGB=33.1985;RPB=0.882969;MQB=0.729459;BQB=4.64242e-05;MQ0F=0;ICB=5.66735e-23;HOB=0.334247;AC=148;AN=452;DP4=1950,0,395,0;MQ=39;ANN=T|upstream_gene_variant|MODIFIER|Asa2G04236|Asa2G04236|transcript|Asa2G04236.1|protein_coding||c.-674G>A|||||674|WARNING_TRANSCRIPT_INCOMPLETE,T|upstream_gene_variant|MODIFIER|Asa2G04237|Asa2G04237|transcript|Asa2G04237.1|protein_coding||c.-424G>A|||||42…	GT	0|0	0|0	0|0	1|1	0|0	0|0	0|0	1|1	1|1	1|1	1|1	0|0	0|0	0|0	0|0	1|1	0|0	1|1	1|1	1|1	1|1	0|0	0|1	1|1	0|0	0|0	0|0	0|0	0|0	0|0	1|1	1|1	1|1	0|0	0|0	0|0	0|0	0|0	0|0	0|1	1|1
chr2	1145166843	.	G	A	999	PASS	DP=2479;VDB=0;SGB=337.126;RPB=3.4695e-29;MQB=0;BQB=0.999161;MQ0F=0;ICB=0.00197987;HOB=0.113077;AC=107;AN=450;DP4=1671,0,756,0;MQ=39;ANN=A|upstream_gene_variant|MODIFIER|Asa2G04236|Asa2G04236|transcript|Asa2G04236.1|protein_coding||c.-694C>T|||||694|WARNING_TRANSCRIPT_INCOMPLETE,A|upstream_gene_variant|MODIFIER|Asa2G04237|Asa2G04237|transcript|Asa2G04237.1|protein_coding||c.-444C>T|||||442|WARNING…	GT	1|0	0|1	1|0	0|0	1|0	0|1	1|0	0|0	0|0	0|0	0|0	1|0	0|1	1|0	0|0	0|0	1|0	0|0	0|0	0|0	0|0	1|0	0|0	0|0	0|0	0|1	0|1	1|0	0|1	1|0	0|0	0|0	0|0	1|0	0|1	1|0	0|1	1|0	0|0	0|0	0|0
chr2	1145166852	.	G	T	999	PASS	DP=2479;VDB=0;SGB=301.54;RPB=0;MQB=0;BQB=0.000166257;MQ0F=0;ICB=0.0345448;HOB=0.084619;AC=126;AN=452;DP4=1546,0,849,0;MQ=39;ANN=T|upstream_gene_variant|MODIFIER|Asa2G04236|Asa2G04236|transcript|Asa2G04236.1|protein_coding||c.-703C>A|||||703|WARNING_TRANSCRIPT_INCOMPLETE,T|upstream_gene_variant|MODIFIER|Asa2G04237|Asa2G04237|transcript|Asa2G04237.1|protein_coding||c.-453C>A|||||451|WARNING_TRANSCR…	GT	1|0	0|1	1|0	0|0	1|0	0|1	1|0	0|0	0|0	0|0	0|0	1|0	0|1	1|0	0|0	0|0	1|0	0|0	0|0	0|0	0|0	1|0	0|0	0|0	0|0	0|1	0|1	1|0	0|1	1|0	0|0	0|0	0|0	1|0	0|1	1|0	0|1	1|0	0|0	0|0	0|0
chr2	1145167006	.	T	C	999	PASS	DP=2437;VDB=0;SGB=-83.1829;RPB=0.236466;MQB=0;BQB=0.0854731;MQ0F=0;ICB=6.3369e-05;HOB=0.14516;AC=118;AN=438;DP4=0,1806,0,553;MQ=44;ANN=C|upstream_gene_variant|MODIFIER|Asa2G04236|Asa2G04236|transcript|Asa2G04236.1|protein_coding||c.-857A>G|||||857|WARNING_TRANSCRIPT_INCOMPLETE,C|upstream_gene_variant|MODIFIER|Asa2G04237|Asa2G04237|transcript|Asa2G04237.1|protein_coding||c.-607A>G|||||605|WARNING_…	GT	0|1	1|0	0|1	0|0	0|1	1|0	0|1	0|0	0|0	0|0	0|0	0|1	1|0	0|1	1|0	0|0	0|1	0|0	0|0	0|0	0|0	0|1	0|0	0|0	0|1	1|0	1|0	0|1	1|0	0|1	0|0	0|0	0|0	0|1	1|0	0|1	1|0	0|1	1|0	0|0	0|0
chr2	1145167008	.	G	A	999	PASS	DP=2437;VDB=0;SGB=-64.01;RPB=0.113375;MQB=0;BQB=0.99693;MQ0F=0;ICB=8.6029e-05;HOB=0.14271;AC=117;AN=438;DP4=0,1788,0,570;MQ=44;ANN=A|upstream_gene_variant|MODIFIER|Asa2G04236|Asa2G04236|transcript|Asa2G04236.1|protein_coding||c.-859C>T|||||859|WARNING_TRANSCRIPT_INCOMPLETE,A|upstream_gene_variant|MODIFIER|Asa2G04237|Asa2G04237|transcript|Asa2G04237.1|protein_coding||c.-609C>T|||||607|WARNING_TRAN…	GT	0|1	1|0	0|1	0|0	0|1	1|0	0|1	0|0	0|0	0|0	0|0	0|1	1|0	0|1	1|0	0|0	0|1	0|0	0|0	0|0	0|0	0|1	0|0	0|0	0|1	1|0	1|0	0|1	1|0	0|1	0|0	0|0	0|0	0|1	1|0	0|1	1|0	0|1	1|0	0|0	0|0
chr2	1145167012	.	G	A	999	PASS	DP=2437;VDB=0;SGB=170;RPB=0;MQB=5.86785e-31;BQB=0.607031;MQ0F=0;ICB=2.1861e-27;HOB=0.373168;AC=157;AN=438;DP4=0,1859,0,463;MQ=44;ANN=A|upstream_gene_variant|MODIFIER|Asa2G04236|Asa2G04236|transcript|Asa2G04236.1|protein_coding||c.-863C>T|||||863|WARNING_TRANSCRIPT_INCOMPLETE,A|upstream_gene_variant|MODIFIER|Asa2G04237|Asa2G04237|transcript|Asa2G04237.1|protein_coding||c.-613C>T|||||611|WARNING_TR…	GT	0|0	0|0	0|0	1|1	0|0	0|0	0|0	1|1	1|1	1|1	1|1	0|0	0|0	0|0	0|0	1|1	0|0	1|1	1|1	1|1	1|1	0|0	1|1	1|1	0|0	0|0	0|0	0|0	0|0	0|0	1|1	1|1	1|1	0|0	0|0	0|0	0|0	0|0	0|0	1|1	1|1
chr2	1145167060	.	A	G	999	PASS	DP=2435;VDB=0;SGB=32.2192;RPB=0.292249;MQB=0;BQB=0.502961;MQ0F=0;ICB=0.000764434;HOB=0.123861;AC=109;AN=438;DP4=0,1814,0,557;MQ=44;ANN=G|upstream_gene_variant|MODIFIER|Asa2G04236|Asa2G04236|transcript|Asa2G04236.1|protein_coding||c.-911T>C|||||911|WARNING_TRANSCRIPT_INCOMPLETE,G|upstream_gene_variant|MODIFIER|Asa2G04237|Asa2G04237|transcript|Asa2G04237.1|protein_coding||c.-661T>C|||||659|WARNING_…	GT	0|1	1|0	0|1	0|0	0|1	1|0	0|1	0|0	0|0	0|0	0|0	0|1	1|0	0|1	0|0	0|0	0|1	0|0	0|0	0|0	0|0	0|1	0|0	0|0	0|1	1|0	1|0	0|1	1|0	0|1	0|0	0|0	0|0	0|1	1|0	0|1	1|0	0|1	0|0	0|0	0|0
chr2	1145229443	.	A	G	999	PASS	DP=2294;VDB=0;SGB=638.873;RPB=0.999789;MQB=0;BQB=0.00256464;MQ0F=0;ICB=7.5945e-33;HOB=0.401624;AC=166;AN=456;DP4=1353,0,823,0;MQ=42;ANN=G|intergenic_region|MODIFIER|Asa2G04237-Asa2G04238|Asa2G04237-Asa2G04238|intergenic_region|Asa2G04237-Asa2G04238|||n.1145229443A>G||||||	GT	0|0	0|0	0|0	1|1	0|0	0|0	0|0	1|1	1|1	1|1	1|1	0|0	0|0	0|0	0|0	1|1	0|0	1|1	1|1	1|1	1|1	0|0	1|1	1|1	0|0	0|0	0|0	0|0	0|0	0|0	1|1	1|1	1|1	0|0	0|0	0|0	0|0	0|0	0|0	0|1	1|1
chr2	1145229481	.	A	G	999	PASS	DP=2294;VDB=0;SGB=128.678;RPB=0;MQB=0;BQB=0.430303;MQ0F=0;ICB=0.0288703;HOB=0.0855648;AC=116;AN=456;DP4=1641,0,585,0;MQ=42;ANN=G|intergenic_region|MODIFIER|Asa2G04237-Asa2G04238|Asa2G04237-Asa2G04238|intergenic_region|Asa2G04237-Asa2G04238|||n.1145229481A>G||||||	GT	0|1	1|0	0|1	0|0	0|1	1|0	0|1	0|0	0|0	0|0	0|0	0|1	1|0	0|1	0|0	0|0	0|1	0|0	0|0	0|0	0|0	0|1	0|0	0|0	0|1	0|0	1|0	0|1	1|1	0|1	0|0	0|0	0|0	0|1	1|0	0|1	1|0	0|1	0|0	0|0	0|0
chr2	1145229518	.	G	A	999	PASS	DP=2295;VDB=0;SGB=-32.3856;RPB=0;MQB=0;BQB=0.350156;MQ0F=0;ICB=0.217917;HOB=0.0577197;AC=281;AN=456;DP4=811,0,1351,0;MQ=42;ANN=G|intergenic_region|MODIFIER|Asa2G04237-Asa2G04238|Asa2G04237-Asa2G04238|intergenic_region|Asa2G04237-Asa2G04238|||n.1145229518A>G||||||	GT	1|0	0|1	1|0	0|0	1|0	0|1	1|0	0|0	0|0	0|0	0|0	1|0	0|1	1|0	1|1	0|0	1|0	0|0	0|0	0|0	0|0	1|0	0|0	0|0	1|0	1|1	0|1	1|0	0|0	1|0	0|0	0|0	0|0	1|0	0|1	1|0	0|1	1|0	1|1	1|0	0|0
chr2	1145245811	.	A	G	999	PASS	DP=2307;VDB=0;SGB=255.196;RPB=0.957884;MQB=5.0153e-17;BQB=0.428538;MQ0F=0;ICB=0.0140197;HOB=0.0713087;AC=41;AN=458;DP4=2088,0,187,0;MQ=36;ANN=G|intergenic_region|MODIFIER|Asa2G04237-Asa2G04238|Asa2G04237-Asa2G04238|intergenic_region|Asa2G04237-Asa2G04238|||n.1145245811A>G||||||	GT	0|0	0|0	0|0	1|1	0|0	0|0	0|0	1|1	0|0	0|0	0|0	0|0	0|0	0|0	1|0	1|1	0|0	0|0	0|0	0|0	0|0	0|0	0|0	1|1	0|0	0|0	0|0	0|0	0|0	0|0	0|0	1|1	0|0	0|0	0|0	0|0	0|0	0|0	1|0	0|0	0|0
chr2	1145252621	.	G	A	999	PASS	DP=2137;VDB=0;SGB=374.867;RPB=0;MQB=0;BQB=0.900538;MQ0F=0;ICB=0.968352;HOB=0.00581285;AC=35;AN=460;DP4=0,1796,0,250;MQ=24;ANN=A|intergenic_region|MODIFIER|Asa2G04237-Asa2G04238|Asa2G04237-Asa2G04238|intergenic_region|Asa2G04237-Asa2G04238|||n.1145252621G>A||||||	GT	0|0	0|0	0|0	0|1	0|0	0|0	0|0	0|1	0|0	0|0	0|0	0|0	0|0	0|0	1|0	1|0	0|0	0|0	0|0	0|0	0|0	0|0	0|0	0|1	0|0	0|0	0|0	0|0	0|0	0|0	0|0	0|1	0|0	0|0	0|0	0|0	0|0	0|0	1|0	0|0	0|0
chr2	1145252645	.	A	G	999	PASS	DP=2137;VDB=0;SGB=-24.5324;RPB=0;MQB=0;BQB=0.952057;MQ0F=0;ICB=0.968352;HOB=0.00581285;AC=425;AN=460;DP4=0,247,0,1834;MQ=24;ANN=A|intergenic_region|MODIFIER|Asa2G04237-Asa2G04238|Asa2G04237-Asa2G04238|intergenic_region|Asa2G04237-Asa2G04238|||n.1145252645G>A||||||	GT	0|0	0|0	0|0	0|1	0|0	0|0	0|0	0|1	0|0	0|0	0|0	0|0	0|0	0|0	1|0	1|0	0|0	0|0	0|0	0|0	0|0	0|0	0|0	0|1	0|0	0|0	0|0	0|0	0|0	0|0	0|0	0|1	0|0	0|0	0|0	0|0	0|0	0|0	1|0	0|0	0|0
chr2	1145252649	.	A	C	999	PASS	DP=2137;VDB=0;SGB=370.517;RPB=0;MQB=0;BQB=0.294052;MQ0F=0;ICB=0.968861;HOB=0.00578746;AC=35;AN=458;DP4=0,1852,0,238;MQ=24;ANN=C|intergenic_region|MODIFIER|Asa2G04237-Asa2G04238|Asa2G04237-Asa2G04238|intergenic_region|Asa2G04237-Asa2G04238|||n.1145252649A>C||||||	GT	0|0	0|0	0|0	0|1	0|0	0|0	0|0	0|1	0|0	0|0	0|0	0|0	0|0	0|0	1|0	1|0	0|0	0|0	0|0	0|0	0|0	0|0	0|0	0|1	0|0	0|0	0|0	0|0	0|0	0|0	0|0	0|1	0|0	0|0	0|0	0|0	0|0	0|0	1|0	0|0	0|0
chr2	1145252715	.	T	A	999	PASS	DP=2148;VDB=0;SGB=-80.7847;RPB=0;MQB=0;BQB=0.313502;MQ0F=0;ICB=0.990706;HOB=0.00348771;AC=413;AN=460;DP4=0,303,0,1823;MQ=24;ANN=T|intergenic_region|MODIFIER|Asa2G04237-Asa2G04238|Asa2G04237-Asa2G04238|intergenic_region|Asa2G04237-Asa2G04238|||n.1145252715A>T||||||	GT	0|0	0|0	0|0	0|1	0|0	0|0	0|1	0|1	0|0	0|0	0|0	0|0	0|0	0|0	1|0	1|0	0|0	0|0	0|0	0|0	0|0	0|0	0|0	0|1	0|0	0|0	0|0	0|0	0|0	0|0	0|0	0|1	0|0	0|0	0|0	0|0	0|0	0|0	1|0	0|0	0|0
chr2	1145302685	.	G	A	999	PASS	DP=3697;VDB=0;SGB=-371.166;RPB=0.998874;MQB=0;BQB=0.754927;MQ0F=0;ICB=7.31747e-06;HOB=0.160674;AC=287;AN=456;DP4=1453,0,2146,0;MQ=28;ANN=G|intergenic_region|MODIFIER|Asa2G04237-Asa2G04238|Asa2G04237-Asa2G04238|intergenic_region|Asa2G04237-Asa2G04238|||n.1145302685A>G||||||	GT	0|1	1|0	1|1	0|1	0|1	1|0	0|1	0|1	0|0	0|0	0|0	0|1	1|0	0|1	1|0	1|0	0|1	0|0	0|0	0|0	0|0	0|1	0|0	0|1	0|1	1|0	1|0	0|1	1|0	0|1	0|0	0|1	0|0	0|1	1|0	0|1	1|0	0|1	1|0	0|0	0|0
chr2	1145302712	.	A	G	999	PASS	DP=3697;VDB=0;SGB=-378.435;RPB=0.999934;MQB=0;BQB=0.995164;MQ0F=0;ICB=5.70291e-06;HOB=0.162011;AC=288;AN=458;DP4=1438,0,2130,0;MQ=28;ANN=A|intergenic_region|MODIFIER|Asa2G04237-Asa2G04238|Asa2G04237-Asa2G04238|intergenic_region|Asa2G04237-Asa2G04238|||n.1145302712G>A||||||	GT	0|1	1|0	1|1	0|1	0|1	1|0	0|1	0|1	0|0	0|0	0|0	0|1	1|0	0|1	1|0	1|0	0|1	0|0	0|0	0|0	0|0	0|1	0|0	0|1	0|1	1|0	1|0	0|1	1|0	0|1	0|0	0|1	0|0	0|1	1|0	0|1	1|0	0|1	1|0	0|0	0|0
chr2	1145302725	.	T	C	999	PASS	DP=3697;VDB=0;SGB=-263.609;RPB=0.999133;MQB=0;BQB=0.000212775;MQ0F=0;ICB=0.0325348;HOB=0.0850194;AC=327;AN=458;DP4=1161,0,2395,0;MQ=27;ANN=T|intergenic_region|MODIFIER|Asa2G04237-Asa2G04238|Asa2G04237-Asa2G04238|intergenic_region|Asa2G04237-Asa2G04238|||n.1145302725C>T||||||	GT	0|1	1|0	1|1	0|0	0|1	1|0	0|1	0|0	0|0	0|0	0|0	0|1	1|0	0|1	0|0	0|0	0|1	0|0	0|0	0|0	0|0	0|1	0|0	0|0	0|1	1|0	1|0	0|1	1|0	0|1	0|0	0|0	0|0	0|1	1|0	0|1	1|0	0|1	0|0	0|0	0|0
chr2	1145302738	.	A	G	999	PASS	DP=3697;VDB=0;SGB=-392.717;RPB=0.999965;MQB=0;BQB=0.19914;MQ0F=0;ICB=7.03931e-08;HOB=0.189289;AC=285;AN=458;DP4=1472,0,2129,0;MQ=28;ANN=A|intergenic_region|MODIFIER|Asa2G04237-Asa2G04238|Asa2G04237-Asa2G04238|intergenic_region|Asa2G04237-Asa2G04238|||n.1145302738G>A||||||	GT	0|1	1|0	1|1	0|1	0|1	1|0	0|1	0|1	0|0	0|0	0|0	0|1	1|0	0|1	1|0	1|0	0|1	0|0	0|0	0|0	0|0	0|1	0|0	0|1	0|1	1|0	1|0	0|1	1|0	0|1	0|0	0|1	0|0	0|1	1|0	0|1	1|0	0|1	1|0	0|0	0|0
chr2	1145302814	.	C	T	999	PASS	DP=3827;VDB=0;SGB=206.611;RPB=0;MQB=7.60594e-12;MQSB=0.667462;BQB=0.342215;MQ0F=0;ICB=0.997314;HOB=0.00164947;AC=33;AN=458;DP4=4,3411,0,203;MQ=43;ANN=T|intergenic_region|MODIFIER|Asa2G04237-Asa2G04238|Asa2G04237-Asa2G04238|intergenic_region|Asa2G04237-Asa2G04238|||n.1145302814C>T||||||	GT	0|0	0|0	0|0	0|1	0|0	0|0	0|0	0|1	0|0	0|0	0|0	0|0	0|0	0|0	1|0	1|0	0|0	0|0	0|0	0|0	0|0	0|0	0|0	0|1	0|0	0|0	0|0	0|0	0|0	0|0	0|0	0|1	0|0	0|0	0|0	0|0	0|0	0|0	1|0	0|0	0|0
chr2	1145302864	.	A	G	999	PASS	DP=3836;VDB=0;SGB=-345.839;RPB=1.74362e-14;MQB=0;MQSB=0.639862;BQB=0.914524;MQ0F=0;ICB=9.24123e-13;HOB=0.245266;AC=292;AN=458;DP4=4,1480,0,2208;MQ=43;ANN=A|intergenic_region|MODIFIER|Asa2G04237-Asa2G04238|Asa2G04237-Asa2G04238|intergenic_region|Asa2G04237-Asa2G04238|||n.1145302864G>A||||||	GT	0|1	1|0	0|1	0|1	0|1	1|0	0|1	0|1	0|0	0|0	0|0	0|1	1|0	0|1	1|0	1|0	0|1	0|0	0|0	0|0	0|0	0|1	0|0	0|1	0|1	1|0	1|0	0|1	1|0	0|1	0|0	0|1	0|0	0|1	1|0	0|1	1|0	0|1	1|0	0|0	0|0
chr2	1145302918	.	G	A	999	PASS	DP=3832;VDB=0;SGB=-389.49;RPB=0.976697;MQB=0;BQB=0.727779;MQ0F=0;ICB=3.22949e-12;HOB=0.239707;AC=291;AN=458;DP4=0,1512,0,2234;MQ=43;ANN=G|intergenic_region|MODIFIER|Asa2G04237-Asa2G04238|Asa2G04237-Asa2G04238|intergenic_region|Asa2G04237-Asa2G04238|||n.1145302918A>G||||||	GT	0|1	1|0	0|1	0|1	0|1	1|0	0|1	0|1	0|0	0|0	0|0	0|1	1|0	0|1	1|0	1|0	0|1	0|0	0|0	0|0	0|0	0|1	0|0	0|1	0|1	1|0	1|0	0|1	1|0	0|1	0|0	0|1	0|0	0|1	1|0	0|1	1|0	0|1	1|0	0|0	0|0
chr2	1145319197	.	T	C	999	PASS	DP=4990;VDB=0;SGB=1133.68;RPB=0.192797;MQB=0;MQSB=0.831637;BQB=0;MQ0F=0;ICB=1.14958e-33;HOB=0.410374;AC=153;AN=446;DP4=1331,15,1174,3;MQ=47;ANN=C|intergenic_region|MODIFIER|Asa2G04237-Asa2G04238|Asa2G04237-Asa2G04238|intergenic_region|Asa2G04237-Asa2G04238|||n.1145319197T>C||||||	GT	0|0	0|0	0|0	1|1	0|0	0|0	0|0	1|1	1|1	1|1	1|1	0|0	0|0	0|0	0|0	1|1	0|0	1|1	1|1	1|1	1|1	0|0	1|1	1|1	0|0	0|0	0|0	0|0	0|0	0|0	1|1	1|1	1|1	0|0	0|0	0|0	0|0	0|0	0|0	0|0	1|1
chr2	1145319321	.	T	C	999	PASS	DP=2526;VDB=0;SGB=804.306;RPB=0.997305;MQB=0;BQB=0.969227;MQ0F=0;ICB=8.15182e-24;HOB=0.344819;AC=173;AN=446;DP4=0,1263,0,1197;MQ=46;ANN=C|intergenic_region|MODIFIER|Asa2G04237-Asa2G04238|Asa2G04237-Asa2G04238|intergenic_region|Asa2G04237-Asa2G04238|||n.1145319321T>C||||||	GT	1|0	0|0	0|0	1|1	0|0	0|0	0|0	1|1	1|1	1|1	1|1	0|0	0|1	1|0	0|0	1|1	0|0	1|1	1|1	1|1	1|1	0|0	1|1	1|1	0|0	0|0	0|0	0|0	0|0	0|0	1|1	1|1	1|1	0|0	0|0	0|0	0|0	0|0	0|0	0|0	1|1
chr2	1145404857	.	A	G	999	PASS	DP=2106;VDB=0;SGB=135.627;RPB=0.992276;MQB=0;BQB=0.858922;MQ0F=0;ICB=0.85684;HOB=0.0187169;AC=310;AN=414;DP4=618,0,1444,0;MQ=22;ANN=A|intergenic_region|MODIFIER|Asa2G04237-Asa2G04238|Asa2G04237-Asa2G04238|intergenic_region|Asa2G04237-Asa2G04238|||n.1145404857G>A||||||	GT	0|0	0|0	0|0	1|0	0|0	0|0	0|0	1|0	1|0	0|1	1|0	0|0	0|0	0|0	0|0	0|1	0|0	1|0	0|1	1|0	0|1	0|0	0|1	1|0	0|0	0|0	0|0	0|0	0|0	0|0	1|0	1|0	0|1	0|0	0|0	0|0	0|0	0|0	0|0	0|0	0|1
chr2	1145404986	.	C	A	999	PASS	DP=2160;VDB=0;SGB=422.732;RPB=0.999068;MQB=0;BQB=0.117507;MQ0F=0;ICB=0.164455;HOB=0.0593393;AC=72;AN=418;DP4=0,1529,0,512;MQ=22;ANN=A|intergenic_region|MODIFIER|Asa2G04237-Asa2G04238|Asa2G04237-Asa2G04238|intergenic_region|Asa2G04237-Asa2G04238|||n.1145404986C>A||||||	GT	0|0	0|0	0|0	1|0	0|0	0|0	0|0	1|0	1|0	0|1	1|0	0|0	0|0	0|0	0|0	0|1	0|0	1|0	0|1	1|0	0|1	0|0	0|1	1|0	0|0	0|0	0|0	0|0	0|0	0|0	1|0	1|0	0|1	0|0	0|0	0|0	0|0	0|0	0|0	0|0	0|1
chr2	1145405011	.	G	A	794	PASS	DP=2160;VDB=0;SGB=250.234;RPB=0.998768;MQB=3.87554e-35;BQB=0.973756;MQ0F=0;ICB=0.0123431;HOB=0.0614455;AC=22;AN=418;DP4=0,1982,0,121;MQ=22;ANN=A|intergenic_region|MODIFIER|Asa2G04237-Asa2G04238|Asa2G04237-Asa2G04238|intergenic_region|Asa2G04237-Asa2G04238|||n.1145405011G>A||||||	GT	0|0	0|0	0|0	0|0	0|0	0|0	0|0	0|0	0|0	0|0	0|0	0|0	0|0	0|0	0|0	0|0	0|0	0|0	0|0	0|0	0|0	0|0	0|0	0|0	0|0	0|0	0|0	0|0	0|0	0|0	0|0	0|0	0|0	0|0	0|0	0|0	0|0	0|0	0|0	0|0	0|0
chr2	1145405073	.	T	C	999	PASS	DP=2160;VDB=0;SGB=417.045;RPB=0.999525;MQB=0;BQB=0.837026;MQ0F=0;ICB=0.164455;HOB=0.0593393;AC=72;AN=418;DP4=0,1615,0,508;MQ=22;ANN=C|intergenic_region|MODIFIER|Asa2G04237-Asa2G04238|Asa2G04237-Asa2G04238|intergenic_region|Asa2G04237-Asa2G04238|||n.1145405073T>C||||||	GT	0|0	0|0	0|0	1|0	0|0	0|0	0|0	1|0	1|0	0|1	1|0	0|0	0|0	0|0	0|0	0|1	0|0	1|0	0|1	1|0	0|1	0|0	0|1	1|0	0|0	0|0	0|0	0|0	0|0	0|0	1|0	1|0	0|1	0|0	0|0	0|0	0|0	0|0	0|0	0|0	0|1
chr2	1145593054	.	G	A	999	PASS	DP=3655;VDB=0;SGB=264.358;RPB=8.48479e-38;MQB=2.85606e-22;BQB=0.271726;MQ0F=0;ICB=0.995182;HOB=0.00283554;AC=70;AN=460;DP4=2934,0,515,0;MQ=27;ANN=A|intergenic_region|MODIFIER|Asa2G04237-Asa2G04238|Asa2G04237-Asa2G04238|intergenic_region|Asa2G04237-Asa2G04238|||n.1145593054G>A||||||	GT	0|0	0|0	0|0	0|0	0|0	0|0	0|0	0|0	1|0	1|1	1|0	0|0	0|0	0|0	0|0	0|0	0|0	1|0	0|1	1|0	0|1	0|0	0|1	0|0	0|0	0|0	0|0	0|0	0|0	0|0	1|0	0|0	0|1	0|0	0|0	0|0	0|0	0|0	0|0	0|1	0|1
chr2	1145593077	.	C	A	999	PASS	DP=3655;VDB=0;SGB=-42.303;RPB=0;MQB=6.13001e-22;BQB=0.940651;MQ0F=0;ICB=0.48819;HOB=0.0329017;AC=59;AN=460;DP4=3032,0,393,0;MQ=27;ANN=A|intergenic_region|MODIFIER|Asa2G04237-Asa2G04238|Asa2G04237-Asa2G04238|intergenic_region|Asa2G04237-Asa2G04238|||n.1145593077C>A||||||	GT	0|0	0|0	0|0	0|1	0|0	0|0	0|0	0|1	0|1	0|0	0|1	0|0	0|0	0|0	0|0	1|0	0|0	0|0	1|0	0|1	1|0	0|0	1|0	0|1	0|0	0|0	0|0	0|0	0|0	0|0	0|1	0|1	1|0	0|0	0|0	0|0	0|0	0|0	0|0	0|0	1|0
chr2	1145593086	.	C	G	999	PASS	DP=3655;VDB=0;SGB=-100.314;RPB=9.02017e-17;MQB=3.16129e-11;BQB=0.778248;MQ0F=0;ICB=0.821275;HOB=0.0151229;AC=40;AN=460;DP4=3205,0,242,0;MQ=27;ANN=G|intergenic_region|MODIFIER|Asa2G04237-Asa2G04238|Asa2G04237-Asa2G04238|intergenic_region|Asa2G04237-Asa2G04238|||n.1145593086C>G||||||	GT	0|0	0|0	0|0	0|0	0|0	0|0	0|0	0|0	0|0	0|1	0|0	0|0	0|0	0|0	0|0	0|0	0|0	1|0	0|1	1|0	0|1	0|0	0|1	0|0	0|0	0|0	0|0	0|0	0|0	0|0	0|0	0|0	0|1	0|0	0|0	0|0	0|0	0|0	0|0	0|0	0|1
chr2	1145593111	.	G	A	999	PASS	DP=3674;VDB=0;SGB=-1176.51;RPB=5.26061e-41;MQB=3.81138e-25;MQSB=1;BQB=0.174604;MQ0F=0;ICB=0.172491;HOB=0.0564178;AC=83;AN=460;DP4=2896,1,514,0;MQ=27;ANN=A|intergenic_region|MODIFIER|Asa2G04237-Asa2G04238|Asa2G04237-Asa2G04238|intergenic_region|Asa2G04237-Asa2G04238|||n.1145593111G>A||||||	GT	0|0	0|0	0|0	0|0	0|0	1|0	0|0	0|1	0|1	0|0	0|1	0|0	0|0	0|0	0|0	1|0	0|1	0|0	1|0	0|1	1|0	1|0	1|0	0|1	1|0	0|0	0|0	0|0	0|0	0|0	0|1	0|1	1|0	0|0	0|0	0|1	1|0	0|0	0|0	0|0	1|0
chr2	1145593112	.	C	T	999	PASS	DP=3674;VDB=0;SGB=-409.181;RPB=3.25181e-25;MQB=2.00369e-05;MQSB=0.596966;BQB=0.00995544;MQ0F=0;ICB=0.647067;HOB=0.0218431;AC=37;AN=460;DP4=2991,2,371,0;MQ=27;ANN=T|intergenic_region|MODIFIER|Asa2G04237-Asa2G04238|Asa2G04237-Asa2G04238|intergenic_region|Asa2G04237-Asa2G04238|||n.1145593112C>T||||||	GT	0|0	0|0	0|0	1|0	0|0	0|0	0|0	1|0	0|0	0|0	0|0	0|0	0|0	0|0	1|0	0|1	0|0	0|0	0|0	0|0	0|0	0|0	0|0	1|0	0|0	0|0	0|0	0|0	0|0	0|0	0|0	1|0	0|0	0|0	0|0	0|0	0|0	0|0	1|0	0|0	0|0
chr2	1145593122	.	T	A	999	PASS	DP=3674;VDB=0;SGB=231.473;RPB=3.07809e-34;MQB=1.43356e-19;MQSB=0.813308;BQB=0.436134;MQ0F=0;ICB=0.923236;HOB=0.0115312;AC=70;AN=460;DP4=2910,2,494,0;MQ=27;ANN=A|intergenic_region|MODIFIER|Asa2G04237-Asa2G04238|Asa2G04237-Asa2G04238|intergenic_region|Asa2G04237-Asa2G04238|||n.1145593122T>A||||||	GT	0|0	0|0	0|0	0|0	0|0	0|0	0|0	0|0	1|0	1|1	1|0	0|0	0|0	0|0	0|0	0|0	0|0	1|0	0|1	1|0	0|1	0|0	0|1	0|0	0|0	0|0	0|0	0|0	0|0	0|0	1|0	0|0	0|1	0|0	0|0	0|0	0|0	0|0	0|0	0|1	0|1
chr2	1145593172	.	G	C	999	PASS	DP=3179;VDB=0;SGB=356.373;RPB=0.258197;MQB=0;BQB=0.816708;MQ0F=0;ICB=0.00321351;HOB=0.0854961;AC=45;AN=458;DP4=0,2655,0,296;MQ=31;ANN=C|intergenic_region|MODIFIER|Asa2G04237-Asa2G04238|Asa2G04237-Asa2G04238|intergenic_region|Asa2G04237-Asa2G04238|||n.1145593172G>C||||||	GT	0|0	0|0	0|0	1|0	0|0	0|0	0|0	1|0	0|0	0|0	0|0	0|0	0|0	0|0	1|1	0|1	0|0	0|0	0|0	0|0	0|0	0|0	0|0	1|0	0|0	0|0	0|0	0|0	0|0	0|0	0|0	1|0	0|0	0|0	0|0	0|0	0|0	0|0	1|1	0|0	0|0
chr2	1145593224	.	C	T	999	PASS	DP=3179;VDB=0;SGB=-1008.42;RPB=0.033784;MQB=0;BQB=0.85571;MQ0F=0;ICB=0.0423938;HOB=0.0772296;AC=90;AN=458;DP4=0,2536,0,528;MQ=31;ANN=T|intergenic_region|MODIFIER|Asa2G04237-Asa2G04238|Asa2G04237-Asa2G04238|intergenic_region|Asa2G04237-Asa2G04238|||n.1145593224C>T||||||	GT	0|0	0|0	0|0	0|0	0|0	1|0	0|0	0|1	1|0	0|0	1|0	0|0	0|0	0|0	0|0	1|0	0|1	0|0	0|1	1|0	0|1	1|0	0|1	0|1	0|0	0|0	1|0	0|0	0|0	0|0	1|0	0|1	0|1	0|0	0|1	0|1	1|0	0|0	0|0	0|0	0|1
chr2	1145593231	.	T	A	277	PASS	DP=3179;VDB=0;SGB=-685.094;RPB=0.0228439;MQB=0;BQB=0.463758;MQ0F=0;ICB=0.962128;HOB=0.00549189;AC=24;AN=458;DP4=0,2822,0,321;MQ=31;ANN=A|intergenic_region|MODIFIER|Asa2G04237-Asa2G04238|Asa2G04237-Asa2G04238|intergenic_region|Asa2G04237-Asa2G04238|||n.1145593231T>A||||||	GT	0|0	0|0	0|0	0|0	0|0	1|0	0|0	0|0	0|0	0|0	0|0	0|0	0|0	0|0	0|0	0|0	0|1	0|0	0|0	0|0	0|0	1|0	0|0	0|0	1|0	0|0	1|0	0|0	0|0	0|0	0|0	0|0	0|0	0|0	0|0	0|1	1|0	0|0	0|0	0|0	0|0
chr2	1145593244	.	G	A	999	PASS	DP=3179;VDB=0;SGB=371.896;RPB=0.00138263;MQB=9.07635e-41;BQB=0.69438;MQ0F=0;ICB=0.902959;HOB=0.013129;AC=71;AN=458;DP4=0,2558,0,505;MQ=31;ANN=A|intergenic_region|MODIFIER|Asa2G04237-Asa2G04238|Asa2G04237-Asa2G04238|intergenic_region|Asa2G04237-Asa2G04238|||n.1145593244G>A||||||	GT	0|0	0|0	0|0	0|0	0|0	0|0	0|0	0|0	1|0	1|1	1|0	0|0	0|0	0|0	0|0	0|0	0|0	1|0	0|1	1|0	0|1	0|0	1|0	0|0	0|0	0|0	0|0	0|0	0|0	0|0	0|1	0|0	1|0	0|0	0|0	0|0	0|0	0|0	0|0	0|1	1|0
chr2	1145593253	.	G	A	999	PASS	DP=3160;VDB=0;SGB=346.449;RPB=5.98679e-05;MQB=0;BQB=0.610948;MQ0F=0;ICB=5.77536e-05;HOB=0.142179;AC=120;AN=458;DP4=0,2299,0,786;MQ=31;ANN=A|intergenic_region|MODIFIER|Asa2G04237-Asa2G04238|Asa2G04237-Asa2G04238|intergenic_region|Asa2G04237-Asa2G04238|||n.1145593253G>A||||||	GT	0|0	0|0	0|0	0|1	0|0	0|0	0|0	0|1	1|1	1|1	1|0	0|0	0|0	0|0	0|0	1|0	0|0	1|1	1|1	1|1	1|1	0|0	1|1	0|1	0|0	0|0	0|0	0|0	0|0	0|0	0|1	0|1	1|0	0|0	0|0	0|0	0|0	0|0	0|0	0|1	1|0
chr2	1145603305	.	A	C	999	PASS	DP=2654;VDB=0;SGB=-482.365;RPB=1;MQB=3.02195e-10;BQB=0.891831;MQ0F=0;ICB=4.42531e-14;HOB=0.259941;AC=177;AN=454;DP4=1725,0,849,0;MQ=22;ANN=C|intergenic_region|MODIFIER|Asa2G04237-Asa2G04238|Asa2G04237-Asa2G04238|intergenic_region|Asa2G04237-Asa2G04238|||n.1145603305A>C||||||	GT	0|1	1|0	0|1	0|0	0|1	0|1	0|1	0|0	1|0	0|1	1|0	0|1	1|0	0|1	0|0	0|0	1|0	1|0	0|0	1|0	0|1	0|1	1|0	0|0	0|1	1|0	0|1	0|1	1|0	0|1	0|1	0|0	1|0	0|1	1|0	1|0	0|1	0|1	0|0	0|0	1|0
chr2	1145603366	.	A	T	999	PASS	DP=2655;VDB=0;SGB=-375.546;RPB=0.151752;MQB=5.75004e-10;BQB=0.0686972;MQ0F=0;ICB=3.08864e-14;HOB=0.260888;AC=178;AN=456;DP4=1662,0,839,0;MQ=22;ANN=T|intergenic_region|MODIFIER|Asa2G04237-Asa2G04238|Asa2G04237-Asa2G04238|intergenic_region|Asa2G04237-Asa2G04238|||n.1145603366A>T||||||	GT	0|1	1|0	0|0	0|0	0|1	0|1	0|1	0|0	1|0	0|1	1|0	0|1	1|0	0|1	0|0	0|0	1|0	1|0	0|0	1|0	0|1	0|0	1|0	0|0	0|1	1|0	0|1	0|1	1|0	0|1	0|1	0|0	1|0	0|1	1|0	1|0	0|1	0|1	0|0	0|0	1|0
chr2	1145603375	.	C	T	999	PASS	DP=2655;VDB=0;SGB=-437.961;RPB=0.221375;MQB=2.21566e-11;BQB=0.845089;MQ0F=0;ICB=4.18342e-18;HOB=0.296091;AC=188;AN=456;DP4=1670,0,892,0;MQ=22;ANN=T|intergenic_region|MODIFIER|Asa2G04237-Asa2G04238|Asa2G04237-Asa2G04238|intergenic_region|Asa2G04237-Asa2G04238|||n.1145603375C>T||||||	GT	0|1	1|0	0|1	0|0	0|1	0|1	0|1	0|0	1|0	0|1	1|0	0|1	1|0	0|1	0|0	0|0	1|0	1|0	0|0	1|0	0|1	0|1	1|0	0|0	0|1	1|0	0|1	0|1	1|0	0|1	0|1	0|0	1|0	0|1	1|0	1|0	0|1	0|1	0|0	0|1	1|0
chr2	1145603501	.	A	T	999	PASS	DP=2692;VDB=0;SGB=-185.354;RPB=0.999427;MQB=0.821223;BQB=0.760698;MQ0F=0;ICB=0.00246364;HOB=0.11012;AC=107;AN=456;DP4=0,2100,0,523;MQ=22;ANN=T|intergenic_region|MODIFIER|Asa2G04237-Asa2G04238|Asa2G04237-Asa2G04238|intergenic_region|Asa2G04237-Asa2G04238|||n.1145603501A>T||||||	GT	0|1	0|0	0|1	0|0	0|1	0|1	0|1	0|0	0|0	0|0	0|0	0|1	1|0	0|0	1|0	0|0	1|0	0|0	0|0	0|0	0|0	0|1	0|0	0|0	0|1	1|0	0|1	0|1	1|0	0|1	0|0	0|0	0|0	0|1	1|0	1|0	0|1	0|1	1|0	0|0	0|0
chr2	1145603509	.	T	A	999	PASS	DP=2692;VDB=0;SGB=-159.962;RPB=0.994355;MQB=0.892353;BQB=0.282876;MQ0F=0;ICB=0.00540949;HOB=0.102041;AC=103;AN=456;DP4=0,2040,0,490;MQ=22;ANN=A|intergenic_region|MODIFIER|Asa2G04237-Asa2G04238|Asa2G04237-Asa2G04238|intergenic_region|Asa2G04237-Asa2G04238|||n.1145603509T>A||||||	GT	0|1	0|0	0|1	0|0	0|1	0|1	0|0	0|0	0|0	0|0	0|0	0|0	1|0	0|0	1|0	0|0	1|0	0|0	0|0	0|0	0|0	0|1	0|0	0|0	0|1	1|0	0|1	0|1	1|0	0|1	0|0	0|0	0|0	0|1	1|0	1|0	0|1	0|1	1|0	0|0	0|0
chr2	1145761531	.	G	A	999	PASS	DP=4400;VDB=0;SGB=-149.952;RPB=0.993507;MQB=0;BQB=0.189361;MQ0F=0;ICB=9.70567e-07;HOB=0.172864;AC=297;AN=460;DP4=0,1502,0,2762;MQ=34;ANN=G|intergenic_region|MODIFIER|Asa2G04237-Asa2G04238|Asa2G04237-Asa2G04238|intergenic_region|Asa2G04237-Asa2G04238|||n.1145761531A>G||||||	GT	1|0	0|1	1|0	0|0	1|0	1|0	1|0	0|0	0|0	0|0	0|0	1|0	0|1	1|0	1|0	0|0	0|1	0|0	0|0	0|0	0|0	1|0	0|0	0|0	1|0	0|1	1|0	1|0	0|1	1|0	0|0	0|0	0|0	1|0	0|1	0|1	1|0	1|0	1|0	1|0	0|0
chr2	1145761540	.	A	T	999	PASS	DP=4400;VDB=0;SGB=504.619;RPB=0.984961;MQB=7.29692e-28;BQB=0.000421613;MQ0F=0;ICB=0.000642972;HOB=0.123289;AC=122;AN=460;DP4=0,2898,0,1282;MQ=34;ANN=T|intergenic_region|MODIFIER|Asa2G04237-Asa2G04238|Asa2G04237-Asa2G04238|intergenic_region|Asa2G04237-Asa2G04238|||n.1145761540A>T||||||	GT	0|1	1|0	0|1	0|0	0|1	0|1	0|1	0|0	0|0	0|0	0|0	0|1	1|0	0|1	0|0	0|0	1|0	0|0	0|0	0|0	0|0	0|1	0|0	0|0	0|1	1|0	0|1	0|1	1|0	0|1	0|0	0|0	0|0	0|1	1|0	1|0	0|1	0|1	0|0	0|0	0|0
chr2	1145761552	.	A	G	999	PASS	DP=4400;VDB=0;SGB=1151.78;RPB=0.999215;MQB=0;BQB=0.469616;MQ0F=0;ICB=9.54854e-22;HOB=0.318526;AC=130;AN=460;DP4=0,3161,0,1151;MQ=34;ANN=G|intergenic_region|MODIFIER|Asa2G04237-Asa2G04238|Asa2G04237-Asa2G04238|intergenic_region|Asa2G04237-Asa2G04238|||n.1145761552A>G||||||	GT	0|0	0|0	0|0	0|1	0|0	0|0	0|0	0|1	1|1	1|1	1|1	0|0	0|0	0|0	0|0	1|0	0|0	1|1	1|1	1|1	1|1	0|0	1|1	0|1	0|0	0|0	0|0	0|0	0|0	0|0	1|1	0|1	1|1	0|0	0|0	0|0	0|0	0|0	0|0	0|0	1|1
chr2	1145761556	.	G	A	999	PASS	DP=4400;VDB=0;SGB=153.086;RPB=0.995104;MQB=0;BQB=0.832431;MQ0F=0;ICB=0.00653281;HOB=0.104575;AC=252;AN=460;DP4=0,1821,0,2458;MQ=34;ANN=G|intergenic_region|MODIFIER|Asa2G04237-Asa2G04238|Asa2G04237-Asa2G04238|intergenic_region|Asa2G04237-Asa2G04238|||n.1145761556A>G||||||	GT	1|0	0|1	1|0	1|0	1|0	1|0	1|0	1|0	0|0	0|0	0|0	1|0	0|1	1|0	1|1	0|1	0|1	0|0	0|0	0|0	0|0	1|0	0|0	1|0	1|0	0|1	1|0	1|0	0|1	1|0	0|0	1|0	0|0	1|0	0|1	0|1	1|0	1|0	1|1	1|1	0|0
chr2	1145761691	.	C	T	999	PASS	DP=4296;VDB=0;SGB=-169.086;RPB=0.988831;MQB=0;BQB=0.284536;MQ0F=0;ICB=0.0506034;HOB=0.0790265;AC=331;AN=460;DP4=1288,0,2869,0;MQ=29;ANN=C|intergenic_region|MODIFIER|Asa2G04237-Asa2G04238|Asa2G04237-Asa2G04238|intergenic_region|Asa2G04237-Asa2G04238|||n.1145761691T>C||||||	GT	0|1	1|0	0|1	0|0	0|1	0|1	0|1	0|0	0|0	0|0	0|0	0|1	1|0	0|1	0|0	0|0	1|0	0|0	0|0	0|0	0|0	0|1	0|0	0|0	0|1	1|0	0|1	0|1	1|0	0|1	0|0	0|0	0|0	0|1	1|0	1|0	0|1	0|1	0|0	0|0	0|0
chr2	1145761693	.	G	A	999	PASS	DP=4296;VDB=0;SGB=-27.9403;RPB=0.993542;MQB=0;BQB=2.82189e-05;MQ0F=0;ICB=0.0211796;HOB=0.0911248;AC=159;AN=460;DP4=2745,0,1359,0;MQ=29;ANN=A|intergenic_region|MODIFIER|Asa2G04237-Asa2G04238|Asa2G04237-Asa2G04238|intergenic_region|Asa2G04237-Asa2G04238|||n.1145761693G>A||||||	GT	1|0	0|0	1|0	0|0	1|0	1|0	1|0	0|0	0|0	0|0	0|0	0|0	0|1	1|0	0|0	0|0	0|1	0|0	0|0	0|0	0|0	1|0	0|0	0|0	1|0	0|1	0|0	1|0	0|1	1|0	0|0	0|0	0|0	1|0	0|1	0|1	1|0	1|0	1|0	1|1	0|0
chr2	1145761719	.	C	G	999	PASS	DP=4295;VDB=0;SGB=-204.653;RPB=0.99761;MQB=0;BQB=0.99553;MQ0F=0;ICB=0.0506034;HOB=0.0790265;AC=331;AN=460;DP4=1272,0,2798,0;MQ=29;ANN=C|intergenic_region|MODIFIER|Asa2G04237-Asa2G04238|Asa2G04237-Asa2G04238|intergenic_region|Asa2G04237-Asa2G04238|||n.1145761719G>C||||||	GT	0|1	1|0	0|1	0|0	0|1	0|1	0|1	0|0	0|0	0|0	0|0	0|1	1|0	0|1	0|0	0|0	1|0	0|0	0|0	0|0	0|0	0|1	0|0	0|0	0|1	1|0	0|1	0|1	1|0	0|1	0|0	0|0	0|0	0|1	1|0	1|0	0|1	0|1	0|0	0|0	0|0
chr2	1145761736	.	A	T	999	PASS	DP=4295;VDB=0;SGB=39.763;RPB=0.999861;MQB=0;BQB=0.630345;MQ0F=0;ICB=0.00164928;HOB=0.11414;AC=114;AN=460;DP4=3066,0,1177,0;MQ=29;ANN=T|intergenic_region|MODIFIER|Asa2G04237-Asa2G04238|Asa2G04237-Asa2G04238|intergenic_region|Asa2G04237-Asa2G04238|||n.1145761736A>T||||||	GT	0|1	1|0	0|1	0|0	0|1	0|1	0|1	0|0	0|0	0|0	0|0	0|1	1|0	0|1	0|0	0|0	1|0	0|0	0|0	0|0	0|0	0|1	0|0	0|0	0|1	1|0	0|0	0|1	1|0	0|1	0|0	0|0	0|0	0|1	1|0	1|0	0|1	0|1	1|0	0|0	0|0
chr2	1145997189	.	A	C	999	PASS	DP=4358;VDB=0;SGB=189.786;RPB=0.997473;MQB=0.566821;BQB=0.995728;MQ0F=0;ICB=0.680933;HOB=0.0226938;AC=49;AN=460;DP4=3804,0,424,0;MQ=24;ANN=C|upstream_gene_variant|MODIFIER|Asa2G04238|Asa2G04238|transcript|Asa2G04238.1|protein_coding||c.-2293T>G|||||2293|,C|intergenic_region|MODIFIER|Asa2G04238-Asa2G04239|Asa2G04238-Asa2G04239|intergenic_region|Asa2G04238-Asa2G04239|||n.1145997189A>C||||||	GT	0|0	0|0	0|0	0|0	0|0	0|0	0|0	0|0	1|0	0|1	1|0	0|0	0|0	0|0	0|0	0|0	0|0	1|0	0|1	1|0	0|0	0|0	1|0	0|0	0|0	0|0	0|0	0|0	0|0	0|0	0|1	0|0	1|0	0|0	0|0	0|0	0|0	0|0	0|0	0|0	1|0
chr2	1145997203	.	G	A	999	PASS	DP=4358;VDB=0;SGB=-21.7922;RPB=0.998903;MQB=0.771104;BQB=0.690608;MQ0F=0;ICB=0.447942;HOB=0.0351701;AC=61;AN=460;DP4=3771,0,470,0;MQ=24;ANN=A|upstream_gene_variant|MODIFIER|Asa2G04238|Asa2G04238|transcript|Asa2G04238.1|protein_coding||c.-2307C>T|||||2307|,A|intergenic_region|MODIFIER|Asa2G04238-Asa2G04239|Asa2G04238-Asa2G04239|intergenic_region|Asa2G04238-Asa2G04239|||n.1145997203G>A||||||	GT	0|0	0|0	0|0	0|1	0|0	0|0	0|0	0|1	1|0	0|0	1|0	0|0	0|0	0|0	0|0	1|0	0|0	0|0	0|1	1|0	0|1	0|0	1|0	0|1	0|0	0|0	0|0	0|0	0|0	0|0	0|1	0|1	1|0	0|0	0|0	0|0	0|0	0|0	0|0	0|0	1|0
chr2	1145997216	.	G	A	999	PASS	DP=4358;VDB=0;SGB=117.839;RPB=0.954194;MQB=0.803293;BQB=0.75651;MQ0F=0;ICB=0.899842;HOB=0.010293;AC=33;AN=460;DP4=3954,0,203,0;MQ=24;ANN=A|upstream_gene_variant|MODIFIER|Asa2G04238|Asa2G04238|transcript|Asa2G04238.1|protein_coding||c.-2320C>T|||||2320|,A|intergenic_region|MODIFIER|Asa2G04238-Asa2G04239|Asa2G04238-Asa2G04239|intergenic_region|Asa2G04238-Asa2G04239|||n.1145997216G>A||||||	GT	0|0	0|0	0|0	1|0	0|0	0|0	0|0	1|0	0|0	0|0	0|0	0|0	0|0	0|0	0|1	0|1	0|0	0|0	0|0	0|0	0|0	0|0	0|0	1|0	0|0	0|0	0|0	0|0	0|0	0|0	0|0	1|0	0|0	0|0	0|0	0|0	0|0	0|0	0|1	0|0	0|0
chr2	1145997291	.	G	A	999	PASS	DP=4358;VDB=0;SGB=-858.834;RPB=0.999969;MQB=0.0413796;BQB=0.0601642;MQ0F=0;ICB=5.46506e-44;HOB=0.465369;AC=226;AN=460;DP4=2233,0,1821,0;MQ=24;ANN=A|upstream_gene_variant|MODIFIER|Asa2G04238|Asa2G04238|transcript|Asa2G04238.1|protein_coding||c.-2395C>T|||||2395|,A|intergenic_region|MODIFIER|Asa2G04238-Asa2G04239|Asa2G04238-Asa2G04239|intergenic_region|Asa2G04238-Asa2G04239|||n.1145997291G>A||||||	GT	1|0	0|1	1|0	1|0	1|0	1|0	1|0	1|0	1|0	0|1	1|0	1|0	0|1	1|0	0|1	0|1	0|1	1|0	0|1	1|0	0|1	1|0	1|0	1|0	1|0	0|1	1|1	1|0	0|1	1|0	0|1	1|0	1|0	1|0	0|1	0|1	1|0	1|0	0|1	0|1	1|0
chr2	1145997346	.	A	G	999	PASS	DP=4340;VDB=0;SGB=-380.521;RPB=0.999865;MQB=0.254376;BQB=0.593397;MQ0F=0;ICB=0.000149709;HOB=0.134958;AC=128;AN=464;DP4=0,3345,0,878;MQ=24;ANN=G|upstream_gene_variant|MODIFIER|Asa2G04238|Asa2G04238|transcript|Asa2G04238.1|protein_coding||c.-2450T>C|||||2450|,G|intergenic_region|MODIFIER|Asa2G04238-Asa2G04239|Asa2G04238-Asa2G04239|intergenic_region|Asa2G04238-Asa2G04239|||n.1145997346A>G||||||	GT	0|1	1|0	0|1	0|0	0|1	0|1	0|1	0|0	0|0	0|0	0|0	0|1	1|0	0|1	0|0	0|0	1|0	0|0	0|0	0|0	0|0	0|1	0|0	0|0	0|1	1|0	0|0	0|1	0|0	0|1	0|0	0|0	0|0	0|1	1|0	1|0	0|1	0|1	0|0	1|0	0|0
chr2	1145997418	.	C	T	999	PASS	DP=4340;VDB=0;SGB=-227.516;RPB=0.989294;MQB=0.396683;BQB=0.672769;MQ0F=0;ICB=0.00100086;HOB=0.118767;AC=121;AN=464;DP4=0,3363,0,848;MQ=24;ANN=T|upstream_gene_variant|MODIFIER|Asa2G04238|Asa2G04238|transcript|Asa2G04238.1|protein_coding||c.-2522G>A|||||2522|,T|intergenic_region|MODIFIER|Asa2G04238-Asa2G04239|Asa2G04238-Asa2G04239|intergenic_region|Asa2G04238-Asa2G04239|||n.1145997418C>T||||||	GT	0|1	1|0	0|1	0|0	0|1	0|1	0|1	0|0	0|0	0|0	0|0	0|1	1|0	0|1	0|0	0|0	1|0	0|0	0|0	0|0	0|0	0|1	0|0	0|0	0|1	1|0	0|0	0|1	1|0	0|1	0|0	0|0	0|0	0|1	1|0	1|0	0|1	0|1	0|0	0|0	0|0
chr2	1145997441	.	G	T	999	PASS	DP=4340;VDB=0;SGB=93.2125;RPB=0.999571;MQB=0.697167;BQB=0.00328272;MQ0F=0;ICB=0.910483;HOB=0.00951249;AC=32;AN=464;DP4=0,4022,0,194;MQ=24;ANN=T|upstream_gene_variant|MODIFIER|Asa2G04238|Asa2G04238|transcript|Asa2G04238.1|protein_coding||c.-2545C>A|||||2545|,T|intergenic_region|MODIFIER|Asa2G04238-Asa2G04239|Asa2G04238-Asa2G04239|intergenic_region|Asa2G04238-Asa2G04239|||n.1145997441G>T||||||	GT	0|0	0|0	0|0	1|0	0|0	0|0	0|0	1|0	0|0	0|0	0|0	0|0	0|0	0|0	0|1	0|1	0|0	0|0	0|0	0|0	0|0	0|0	0|0	1|0	0|0	0|0	0|0	0|0	0|0	0|0	0|0	1|0	0|0	0|0	0|0	0|0	0|0	0|0	0|1	0|0	0|0
chr2	1145999779	.	A	G	999	PASS	DP=3115;VDB=0;SGB=-381.15;RPB=0.997975;MQB=1.58052e-28;BQB=0.999417;MQ0F=0;ICB=5.98253e-11;HOB=0.224475;AC=285;AN=466;DP4=1251,0,1802,0;MQ=22;ANN=A|upstream_gene_variant|MODIFIER|Asa2G04238|Asa2G04238|transcript|Asa2G04238.1|protein_coding||c.-4883C>T|||||4883|,A|intergenic_region|MODIFIER|Asa2G04238-Asa2G04239|Asa2G04238-Asa2G04239|intergenic_region|Asa2G04238-Asa2G04239|||n.1145999779G>A||||||	GT	0|1	1|0	0|1	1|0	0|1	0|1	0|1	1|0	0|0	0|0	0|0	0|1	1|0	0|1	0|1	0|1	1|0	0|0	0|0	0|0	0|0	1|1	0|0	1|0	0|1	1|0	0|1	0|1	1|0	0|1	0|0	1|0	0|0	0|1	1|0	1|0	0|1	0|1	0|1	0|1	0|0
chr2	1145999785	.	A	G	999	PASS	DP=3115;VDB=0;SGB=-375.384;RPB=0.999279;MQB=5.65585e-28;BQB=0.853652;MQ0F=0;ICB=3.49768e-10;HOB=0.215891;AC=285;AN=466;DP4=1236,0,1823,0;MQ=22;ANN=A|upstream_gene_variant|MODIFIER|Asa2G04238|Asa2G04238|transcript|Asa2G04238.1|protein_coding||c.-4889C>T|||||4889|,A|intergenic_region|MODIFIER|Asa2G04238-Asa2G04239|Asa2G04238-Asa2G04239|intergenic_region|Asa2G04238-Asa2G04239|||n.1145999785G>A||||||	GT	0|1	1|0	0|1	1|0	0|1	0|1	0|1	1|0	0|0	0|0	0|0	0|1	1|0	0|1	0|1	0|1	1|0	0|0	0|0	0|0	0|0	1|1	0|0	0|0	0|1	1|0	0|1	1|1	1|0	0|1	0|0	1|0	0|0	0|1	1|0	1|0	0|1	0|1	0|1	0|1	0|0
chr2	1145999807	.	A	G	999	PASS	DP=3115;VDB=0;SGB=-352.754;RPB=0.993474;MQB=1.91545e-26;BQB=0.605454;MQ0F=0;ICB=1.78284e-08;HOB=0.195214;AC=294;AN=466;DP4=1202,0,1854,0;MQ=22;ANN=A|upstream_gene_variant|MODIFIER|Asa2G04238|Asa2G04238|transcript|Asa2G04238.1|protein_coding||c.-4911C>T|||||4911|,A|intergenic_region|MODIFIER|Asa2G04238-Asa2G04239|Asa2G04238-Asa2G04239|intergenic_region|Asa2G04238-Asa2G04239|||n.1145999807G>A||||||	GT	0|1	1|0	0|1	1|0	0|1	0|1	0|1	1|0	0|0	0|0	0|0	0|1	1|0	0|1	0|1	0|1	1|0	0|0	0|0	0|0	0|0	1|1	0|0	0|0	0|1	1|0	0|1	0|1	1|0	0|1	0|0	1|0	0|0	0|1	1|0	1|0	0|1	0|1	0|1	0|1	0|0
chr2	1145999809	.	C	A	999	PASS	DP=3115;VDB=0;SGB=155.775;RPB=0.998953;MQB=2.73389e-23;BQB=0.984688;MQ0F=0;ICB=8.35093e-05;HOB=0.139623;AC=134;AN=466;DP4=2075,0,974,0;MQ=22;ANN=A|upstream_gene_variant|MODIFIER|Asa2G04238|Asa2G04238|transcript|Asa2G04238.1|protein_coding||c.-4913G>T|||||4913|,A|intergenic_region|MODIFIER|Asa2G04238-Asa2G04239|Asa2G04238-Asa2G04239|intergenic_region|Asa2G04238-Asa2G04239|||n.1145999809C>A||||||	GT	0|1	1|0	0|1	0|0	0|1	0|1	0|1	0|0	0|0	0|0	0|0	0|1	1|0	0|1	0|0	0|0	1|0	0|0	0|0	0|0	0|0	1|1	0|0	0|0	0|1	1|0	0|1	0|1	1|0	0|1	0|0	0|0	0|0	0|1	1|0	1|0	0|1	0|1	0|0	1|0	0|0
chr2	1145999819	.	C	T	999	PASS	DP=3115;VDB=0;SGB=246.265;RPB=0.993328;MQB=0.000301059;BQB=0.555101;MQ0F=0;ICB=0.94939;HOB=0.00713773;AC=33;AN=466;DP4=2816,0,208,0;MQ=22;ANN=T|upstream_gene_variant|MODIFIER|Asa2G04238|Asa2G04238|transcript|Asa2G04238.1|protein_coding||c.-4923G>A|||||4923|,T|intergenic_region|MODIFIER|Asa2G04238-Asa2G04239|Asa2G04238-Asa2G04239|intergenic_region|Asa2G04238-Asa2G04239|||n.1145999819C>T||||||	GT	0|0	0|0	0|0	1|0	0|0	0|0	0|0	1|0	0|0	0|0	0|0	0|0	0|0	0|0	0|1	0|1	0|0	0|0	0|0	0|0	0|0	0|0	0|0	0|0	0|0	0|0	0|0	0|0	0|0	0|0	0|0	1|0	0|0	0|0	0|0	0|0	0|0	0|0	0|1	0|0	0|0
chr2	1145999853	.	G	A	999	PASS	DP=3115;VDB=0;SGB=250.948;RPB=0.991921;MQB=0;BQB=0.986582;MQ0F=0;ICB=0.360983;HOB=0.0401186;AC=66;AN=466;DP4=2546,0,469,0;MQ=22;ANN=A|upstream_gene_variant|MODIFIER|Asa2G04238|Asa2G04238|transcript|Asa2G04238.1|protein_coding||c.-4957C>T|||||4957|,A|intergenic_region|MODIFIER|Asa2G04238-Asa2G04239|Asa2G04238-Asa2G04239|intergenic_region|Asa2G04238-Asa2G04239|||n.1145999853G>A||||||	GT	0|0	0|0	0|0	0|1	0|0	0|0	0|0	0|1	1|0	0|1	1|0	0|0	0|0	0|0	0|0	1|0	0|0	1|0	0|1	1|0	0|1	0|0	1|0	0|1	0|0	0|0	0|0	0|0	0|0	0|0	1|0	0|1	0|1	0|0	0|0	0|0	0|0	0|0	0|0	0|0	0|1
chr2	1145999895	.	T	C	999	PASS	DP=3115;VDB=0;SGB=-211.77;RPB=0.961561;MQB=0.912898;MQSB=0.155908;BQB=0.528629;MQ0F=0;ICB=0.000100256;HOB=0.138527;AC=329;AN=466;DP4=1,949,2,2019;MQ=23;ANN=T|upstream_gene_variant|MODIFIER|Asa2G04238|Asa2G04238|transcript|Asa2G04238.1|protein_coding||c.-4999G>A|||||4999|,T|intergenic_region|MODIFIER|Asa2G04238-Asa2G04239|Asa2G04238-Asa2G04239|intergenic_region|Asa2G04238-Asa2G04239|||n.1145999895…	GT	0|1	1|0	0|1	0|0	0|1	0|1	0|1	0|0	0|0	0|0	0|0	0|1	1|0	0|1	0|0	0|0	1|0	0|0	0|0	0|0	0|0	1|1	0|0	0|0	0|1	1|0	0|1	0|1	1|0	0|1	0|0	0|0	0|0	0|1	1|0	1|0	0|1	0|1	0|0	0|1	0|0
chr2	1145999924	.	T	A	999	PASS	DP=3112;VDB=0;SGB=-197.271;RPB=0.999562;MQB=0.937696;BQB=0.743262;MQ0F=0;ICB=0.000474551;HOB=0.126444;AC=327;AN=466;DP4=0,964,0,2046;MQ=23;ANN=T|intergenic_region|MODIFIER|Asa2G04238-Asa2G04239|Asa2G04238-Asa2G04239|intergenic_region|Asa2G04238-Asa2G04239|||n.1145999924A>T||||||	GT	1|1	1|0	0|1	0|0	0|1	0|1	0|1	0|0	0|0	0|0	0|0	0|1	1|0	0|1	0|0	0|0	1|0	0|0	0|0	0|0	0|0	1|1	0|0	0|0	0|1	1|0	0|1	0|1	1|0	0|1	0|0	0|0	0|0	0|1	1|0	1|0	0|1	0|1	0|0	0|1	0|0
chr2	1145999984	.	A	G	999	PASS	DP=3112;VDB=0;SGB=-375.064;RPB=1;MQB=0.903967;BQB=0.998085;MQ0F=0;ICB=7.79541e-11;HOB=0.223139;AC=288;AN=466;DP4=0,1227,0,1817;MQ=23;ANN=A|intergenic_region|MODIFIER|Asa2G04238-Asa2G04239|Asa2G04238-Asa2G04239|intergenic_region|Asa2G04238-Asa2G04239|||n.1145999984G>A||||||	GT	0|1	1|0	0|1	1|0	0|1	0|1	0|1	1|0	0|0	0|0	0|0	0|1	1|0	0|1	0|1	0|1	1|0	0|0	0|0	0|0	0|0	1|1	0|0	0|0	0|1	1|0	0|1	0|1	1|0	0|1	0|0	1|0	0|0	0|1	1|0	1|0	0|1	0|1	0|1	0|1	0|0
chr2	1146000138	.	G	A	999	PASS	DP=3044;VDB=0;SGB=-693.896;RPB=0.990566;MQB=0.558602;BQB=0.987426;MQ0F=0;ICB=4.93578e-33;HOB=0.403005;AC=210;AN=458;DP4=1890,0,1085,0;MQ=39;ANN=A|intergenic_region|MODIFIER|Asa2G04238-Asa2G04239|Asa2G04238-Asa2G04239|intergenic_region|Asa2G04238-Asa2G04239|||n.1146000138G>A||||||	GT	1|0	0|1	0|0	0|1	1|0	1|0	0|0	0|1	0|1	1|0	0|1	1|0	0|1	1|0	0|0	1|0	0|1	0|1	1|0	0|1	1|0	1|0	0|1	0|1	1|0	0|1	1|0	1|0	0|1	1|0	0|1	0|1	1|0	1|0	0|1	0|1	1|0	1|0	1|0	1|0	1|0
chr2	1146000190	.	A	G	999	PASS	DP=3044;VDB=0;SGB=-72.122;RPB=0.963581;MQB=0;BQB=0.790425;MQ0F=0;ICB=0.695942;HOB=0.0219675;AC=48;AN=458;DP4=2753,0,231,0;MQ=39;ANN=G|intergenic_region|MODIFIER|Asa2G04238-Asa2G04239|Asa2G04238-Asa2G04239|intergenic_region|Asa2G04238-Asa2G04239|||n.1146000190A>G||||||	GT	0|0	0|0	0|0	0|0	0|0	0|0	0|0	0|0	0|1	1|0	0|1	0|0	0|0	0|0	0|0	0|0	0|0	0|1	1|0	0|0	1|0	0|0	0|1	0|0	0|0	0|0	0|0	0|0	0|0	0|0	0|1	0|0	1|0	0|0	0|0	0|0	0|0	0|0	0|0	0|0	1|0
chr2	1146000205	.	G	A	999	PASS	DP=3044;VDB=0;SGB=-1.26829;RPB=0.999902;MQB=0.0640081;BQB=0.954786;MQ0F=0;ICB=0.938981;HOB=0.00747507;AC=28;AN=458;DP4=2785,0,133,0;MQ=39;ANN=A|intergenic_region|MODIFIER|Asa2G04238-Asa2G04239|Asa2G04238-Asa2G04239|intergenic_region|Asa2G04238-Asa2G04239|||n.1146000205G>A||||||	GT	0|0	0|0	0|0	1|0	0|0	0|0	0|0	1|0	0|0	0|0	0|0	0|0	0|0	0|0	1|0	0|0	0|0	0|0	0|0	0|0	0|0	0|0	0|0	1|0	0|0	0|0	0|0	0|0	0|0	0|0	0|0	1|0	0|0	0|0	0|0	0|0	0|0	0|0	1|0	0|0	0|0
chr2	1146000229	.	G	C	999	PASS	DP=3044;VDB=0;SGB=49.9376;RPB=0.991465;MQB=0;BQB=0.92686;MQ0F=0;ICB=0.524834;HOB=0.0309777;AC=57;AN=458;DP4=2484,0,280,0;MQ=39;ANN=C|intergenic_region|MODIFIER|Asa2G04238-Asa2G04239|Asa2G04238-Asa2G04239|intergenic_region|Asa2G04238-Asa2G04239|||n.1146000229G>C||||||	GT	0|0	0|0	0|0	0|0	0|0	0|0	0|0	0|0	0|1	1|0	0|1	0|0	0|0	0|0	0|0	0|0	0|0	0|1	1|0	0|1	1|0	0|0	0|1	0|0	0|0	0|0	0|0	0|0	0|0	0|0	0|1	0|0	1|0	0|0	0|0	0|0	0|0	0|0	0|0	0|0	1|0
chr2	1146000239	.	G	A	999	PASS	DP=3044;VDB=0;SGB=17.0908;RPB=0.992647;MQB=0;BQB=0.826052;MQ0F=0;ICB=0.30788;HOB=0.0440876;AC=68;AN=458;DP4=2548,0,358,0;MQ=39;ANN=A|intergenic_region|MODIFIER|Asa2G04238-Asa2G04239|Asa2G04238-Asa2G04239|intergenic_region|Asa2G04238-Asa2G04239|||n.1146000239G>A||||||	GT	0|0	0|0	0|0	0|0	0|0	0|0	0|0	0|0	0|1	1|0	0|1	0|0	0|0	0|0	0|0	0|0	0|0	0|1	1|0	0|1	1|0	0|0	0|1	0|0	0|0	0|0	0|0	0|0	0|0	0|0	0|1	0|0	1|0	0|0	0|0	0|0	0|0	0|0	0|0	0|0	1|0
chr2	1146000288	.	G	T	999	PASS	DP=3041;VDB=0;SGB=-191.212;RPB=0.99325;MQB=0;BQB=0.409417;MQ0F=0;ICB=0.330394;HOB=0.0424291;AC=67;AN=460;DP4=0,2458,0,307;MQ=37;ANN=T|intergenic_region|MODIFIER|Asa2G04238-Asa2G04239|Asa2G04238-Asa2G04239|intergenic_region|Asa2G04238-Asa2G04239|||n.1146000288G>T||||||	GT	0|0	0|0	0|0	1|0	0|0	0|0	0|0	1|0	0|1	1|0	0|1	0|0	0|0	0|0	1|0	0|1	0|0	0|1	1|0	0|1	0|0	0|0	0|1	1|0	0|0	0|0	0|0	0|0	0|0	0|0	0|0	1|0	0|0	0|0	0|0	0|0	0|0	0|0	1|0	0|0	0|0
chr2	1146000307	.	C	G	999	PASS	DP=3041;VDB=0;SGB=67.0934;RPB=0.994389;MQB=7.12855e-27;BQB=0.999337;MQ0F=0;ICB=0.58757;HOB=0.0275614;AC=54;AN=460;DP4=0,2643,0,291;MQ=37;ANN=G|intergenic_region|MODIFIER|Asa2G04238-Asa2G04239|Asa2G04238-Asa2G04239|intergenic_region|Asa2G04238-Asa2G04239|||n.1146000307C>G||||||	GT	0|0	0|0	0|0	0|0	0|0	0|0	0|0	0|0	0|1	1|0	0|1	0|0	0|0	0|0	0|0	0|0	0|0	0|1	1|0	0|0	1|0	0|0	0|1	0|0	0|0	0|0	0|0	0|0	0|0	0|0	0|1	0|0	1|0	0|0	0|0	0|0	0|0	0|0	0|0	0|0	1|0
chr2	1146000314	.	T	C	999	PASS	DP=3041;VDB=0;SGB=197.537;RPB=0.999876;MQB=0.711406;BQB=0.613375;MQ0F=0;ICB=0.87896;HOB=0.0105009;AC=27;AN=460;DP4=0,2768,0,168;MQ=37;ANN=C|intergenic_region|MODIFIER|Asa2G04238-Asa2G04239|Asa2G04238-Asa2G04239|intergenic_region|Asa2G04238-Asa2G04239|||n.1146000314T>C||||||	GT	0|0	0|0	0|0	0|0	0|0	0|0	0|0	0|0	0|0	0|0	0|0	0|0	0|0	0|0	0|0	0|0	0|0	0|0	0|0	0|0	0|0	0|0	0|0	0|0	0|0	0|0	0|0	0|0	0|0	0|0	0|0	0|0	0|0	0|0	0|0	0|0	0|0	0|0	0|0	0|0	0|0
chr2	1146000320	.	A	G	999	PASS	DP=3041;VDB=0;SGB=39.1428;RPB=0.997433;MQB=2.70719e-26;BQB=0.99651;MQ0F=0;ICB=0.60688;HOB=0.0265501;AC=53;AN=460;DP4=0,2697,0,281;MQ=37;ANN=G|intergenic_region|MODIFIER|Asa2G04238-Asa2G04239|Asa2G04238-Asa2G04239|intergenic_region|Asa2G04238-Asa2G04239|||n.1146000320A>G||||||	GT	0|0	0|0	0|0	0|0	0|0	0|0	0|0	0|0	0|1	1|0	0|1	0|0	0|0	0|0	0|0	0|0	0|0	0|1	1|0	0|1	1|0	0|0	0|1	0|0	0|0	0|0	0|0	0|0	0|0	0|0	0|1	0|0	1|0	0|0	0|0	0|0	0|0	0|0	0|0	0|0	1|0
chr2	1146000342	.	T	C	999	PASS	DP=3041;VDB=0;SGB=-204.346;RPB=0.99641;MQB=0;BQB=0.983208;MQ0F=0;ICB=0.48819;HOB=0.0329017;AC=59;AN=460;DP4=0,2662,0,295;MQ=37;ANN=C|intergenic_region|MODIFIER|Asa2G04238-Asa2G04239|Asa2G04238-Asa2G04239|intergenic_region|Asa2G04238-Asa2G04239|||n.1146000342T>C||||||	GT	0|0	0|0	0|0	1|0	0|0	0|0	0|0	1|0	0|0	1|0	0|1	0|0	0|0	0|0	1|0	0|1	0|0	0|1	1|0	0|1	0|0	0|0	0|1	1|0	0|0	0|0	0|0	0|0	0|0	0|0	0|0	1|0	0|0	0|0	0|0	0|0	0|0	0|0	1|0	0|0	0|0
chr2	1146000346	.	C	T	999	PASS	DP=3041;VDB=0;SGB=-94.3534;RPB=0.839905;MQB=0;BQB=0.504102;MQ0F=0;ICB=0.58757;HOB=0.0275614;AC=54;AN=460;DP4=0,2689,0,271;MQ=37;ANN=T|intergenic_region|MODIFIER|Asa2G04238-Asa2G04239|Asa2G04238-Asa2G04239|intergenic_region|Asa2G04238-Asa2G04239|||n.1146000346C>T||||||	GT	0|0	0|0	0|0	0|1	0|0	0|0	0|0	0|1	0|1	0|1	1|0	0|0	0|0	0|0	0|0	1|0	0|0	1|0	0|1	1|0	0|0	0|0	1|0	0|1	0|0	0|0	0|0	0|0	0|0	0|0	1|0	0|0	1|0	0|0	0|0	0|0	0|0	0|0	0|0	0|0	1|0
chr2	1146000368	.	A	T	999	PASS	DP=3041;VDB=0;SGB=-105.049;RPB=0.80234;MQB=0;BQB=0.971995;MQ0F=0;ICB=0.48819;HOB=0.0329017;AC=59;AN=460;DP4=0,2660,0,291;MQ=37;ANN=T|intergenic_region|MODIFIER|Asa2G04238-Asa2G04239|Asa2G04238-Asa2G04239|intergenic_region|Asa2G04238-Asa2G04239|||n.1146000368A>T||||||	GT	0|0	0|0	0|0	0|1	0|0	0|0	0|0	0|1	0|1	0|1	1|0	0|0	0|0	0|0	0|0	1|0	0|0	1|0	0|1	1|0	0|0	0|0	1|0	0|1	0|0	0|0	0|0	0|0	0|0	0|0	1|0	0|0	1|0	0|0	0|0	0|0	0|0	0|0	0|0	0|0	1|0
chr2	1146000374	.	C	T	999	PASS	DP=3041;VDB=0;SGB=-189.903;RPB=0.995632;MQB=0;BQB=0.707126;MQ0F=0;ICB=0.447942;HOB=0.0351701;AC=61;AN=460;DP4=0,2658,0,306;MQ=37;ANN=T|intergenic_region|MODIFIER|Asa2G04238-Asa2G04239|Asa2G04238-Asa2G04239|intergenic_region|Asa2G04238-Asa2G04239|||n.1146000374C>T||||||	GT	0|0	0|0	0|0	0|1	0|0	0|0	0|0	0|1	0|1	0|1	1|0	0|0	0|0	0|0	1|0	1|0	0|0	1|0	0|1	1|0	0|0	0|0	1|0	1|0	0|0	0|0	0|0	0|0	0|0	0|0	0|0	0|1	0|0	0|0	0|0	0|0	0|0	0|0	1|0	0|0	0|0
chr2	1146000398	.	T	C	999	PASS	DP=3041;VDB=0;SGB=-79.9469;RPB=0.997598;MQB=0;BQB=0.7279;MQ0F=0;ICB=0.58757;HOB=0.0275614;AC=54;AN=460;DP4=0,2662,0,272;MQ=37;ANN=C|intergenic_region|MODIFIER|Asa2G04238-Asa2G04239|Asa2G04238-Asa2G04239|intergenic_region|Asa2G04238-Asa2G04239|||n.1146000398T>C||||||	GT	0|0	0|0	0|0	0|0	0|0	0|0	0|0	0|1	0|1	0|1	1|0	0|0	0|0	0|0	0|0	1|0	0|0	1|0	0|1	1|0	0|0	0|0	1|0	1|0	0|0	0|0	0|0	0|0	0|0	0|0	1|0	0|0	1|0	0|0	0|0	0|0	0|0	0|0	0|0	0|0	1|0
chr2	1146031697	.	T	C	999	PASS	DP=3703;VDB=0;SGB=-617.015;RPB=0.98927;MQB=0;BQB=0.508342;MQ0F=0;ICB=0.622899;HOB=0.0257814;AC=52;AN=458;DP4=0,3371,0,176;MQ=49;ANN=C|intergenic_region|MODIFIER|Asa2G04238-Asa2G04239|Asa2G04238-Asa2G04239|intergenic_region|Asa2G04238-Asa2G04239|||n.1146031697T>C||||||	GT	0|1	0|0	0|0	0|0	0|1	0|1	0|0	0|0	0|0	0|0	0|0	0|1	0|0	0|1	0|0	0|0	1|0	0|0	0|0	0|0	0|0	0|0	0|0	0|0	0|1	0|0	0|0	0|0	0|0	0|0	0|0	0|0	0|0	0|0	0|0	0|0	0|1	0|1	0|0	0|0	0|0
chr2	1146040486	.	C	T	999	PASS	DP=3536;VDB=0;SGB=-124.815;RPB=0.391941;MQB=0;MQSB=0.00168238;BQB=0;MQ0F=0;ICB=7.09409e-05;HOB=0.142813;AC=320;AN=456;DP4=497,21,1257,1;MQ=25;ANN=C|intergenic_region|MODIFIER|Asa2G04238-Asa2G04239|Asa2G04238-Asa2G04239|intergenic_region|Asa2G04238-Asa2G04239|||n.1146040486T>C||||||	GT	0|1	1|0	0|1	0|0	1|1	0|1	0|1	0|0	0|0	0|0	0|0	0|1	1|0	0|1	0|0	0|0	1|0	0|0	0|0	0|0	0|0	0|1	0|0	0|0	0|1	1|0	0|1	0|1	1|0	0|1	0|0	0|0	0|0	0|1	1|0	1|0	0|1	0|1	0|0	0|1	0|0
chr2	1146040573	.	C	T	999	PASS	DP=1809;VDB=0;SGB=-25.2413;RPB=0.688483;MQB=0;BQB=0.986841;MQ0F=0;ICB=0.000151519;HOB=0.136428;AC=126;AN=454;DP4=0,1234,0,485;MQ=48;ANN=T|intergenic_region|MODIFIER|Asa2G04238-Asa2G04239|Asa2G04238-Asa2G04239|intergenic_region|Asa2G04238-Asa2G04239|||n.1146040573C>T||||||	GT	0|1	1|0	0|1	0|0	1|1	0|1	0|1	0|0	0|0	0|0	0|0	0|1	1|0	0|1	0|0	0|0	1|0	0|0	0|0	0|0	0|0	0|1	0|0	0|0	0|1	1|0	0|1	0|1	1|0	0|1	0|0	0|0	0|0	0|1	1|0	1|0	0|1	0|1	0|0	0|1	0|0
chr2	1146042599	.	T	C	999	PASS	DP=1901;VDB=0;SGB=67.7189;RPB=0;MQB=0;BQB=0;MQ0F=0;ICB=4.89733e-05;HOB=0.146832;AC=168;AN=458;DP4=1006,0,869,0;MQ=37;ANN=C|intergenic_region|MODIFIER|Asa2G04238-Asa2G04239|Asa2G04238-Asa2G04239|intergenic_region|Asa2G04238-Asa2G04239|||n.1146042599T>C||||||	GT	0|1	1|0	0|1	1|0	0|1	0|1	0|1	1|0	0|0	0|0	0|0	0|1	1|0	0|1	0|0	0|1	1|0	0|0	0|0	0|0	0|0	0|1	0|0	0|1	0|1	1|0	0|1	0|1	1|0	0|1	0|0	1|0	0|0	0|1	1|0	1|0	0|1	0|1	0|1	1|0	0|0
chr2	1146042633	.	T	C	999	PASS	DP=1901;VDB=0;SGB=207.995;RPB=8.10907e-34;MQB=0.000390368;BQB=0.651488;MQ0F=0;ICB=0.837641;HOB=0.0138441;AC=36;AN=458;DP4=1683,0,165,0;MQ=37;ANN=C|intergenic_region|MODIFIER|Asa2G04238-Asa2G04239|Asa2G04238-Asa2G04239|intergenic_region|Asa2G04238-Asa2G04239|||n.1146042633T>C||||||	GT	0|0	0|0	0|0	1|0	0|0	0|0	0|0	1|0	0|0	0|0	0|0	0|0	0|0	0|0	0|0	0|1	0|0	0|0	0|0	0|0	0|0	0|0	0|0	0|1	0|0	0|0	0|0	0|0	0|0	0|0	0|0	1|0	0|0	0|0	0|0	0|0	0|0	0|0	0|1	0|0	0|0
chr2	1146042685	.	G	T	999	PASS	DP=1901;VDB=0;SGB=191.287;RPB=0;MQB=0;BQB=0.168279;MQ0F=0;ICB=0.0204799;HOB=0.0902347;AC=126;AN=458;DP4=1134,0,656,0;MQ=37;ANN=T|intergenic_region|MODIFIER|Asa2G04238-Asa2G04239|Asa2G04238-Asa2G04239|intergenic_region|Asa2G04238-Asa2G04239|||n.1146042685G>T||||||	GT	0|1	1|0	0|1	0|0	0|1	0|1	0|1	0|0	0|0	0|0	0|0	0|1	1|0	0|1	0|0	0|0	1|0	0|0	0|0	0|0	0|0	0|1	0|0	0|0	0|1	1|0	0|1	0|1	1|0	0|1	0|0	0|0	0|0	0|1	1|0	1|0	0|1	0|1	0|0	1|0	0|0
chr2	1146042709	.	G	A	999	PASS	DP=1901;VDB=0;SGB=183.229;RPB=0;MQB=0;BQB=0.0199649;MQ0F=0;ICB=0.0368907;HOB=0.0836026;AC=130;AN=456;DP4=1104,0,649,0;MQ=37;ANN=A|intergenic_region|MODIFIER|Asa2G04238-Asa2G04239|Asa2G04238-Asa2G04239|intergenic_region|Asa2G04238-Asa2G04239|||n.1146042709G>A||||||	GT	0|1	1|0	0|1	0|0	0|1	0|1	0|1	0|0	0|0	0|0	0|0	0|1	1|0	0|1	0|0	0|0	1|0	0|0	0|0	0|0	0|0	0|1	0|0	0|0	0|1	1|0	0|1	0|1	1|0	0|1	0|0	0|0	0|0	0|1	1|0	1|0	0|1	0|1	0|0	1|0	0|0
chr2	1146042750	.	T	A	999	PASS	DP=1969;VDB=0;SGB=194.643;RPB=0.999712;MQB=4.86688e-21;BQB=0.630106;MQ0F=0;ICB=0.836644;HOB=0.0138374;AC=36;AN=460;DP4=0,1764,0,163;MQ=47;ANN=A|intergenic_region|MODIFIER|Asa2G04238-Asa2G04239|Asa2G04238-Asa2G04239|intergenic_region|Asa2G04238-Asa2G04239|||n.1146042750T>A||||||	GT	0|0	0|0	0|0	1|0	0|0	0|0	0|0	1|0	0|0	0|0	0|0	0|0	0|0	0|0	0|0	0|1	0|0	0|0	0|0	0|0	0|0	0|0	0|0	0|1	0|0	0|0	0|0	0|0	0|0	0|0	0|0	1|0	0|0	0|0	0|0	0|0	0|0	0|0	0|1	0|0	0|0
chr2	1146042801	.	T	A	999	PASS	DP=1970;VDB=0;SGB=208.406;RPB=0.999349;MQB=0;BQB=0.749793;MQ0F=0;ICB=0.059221;HOB=0.0775425;AC=142;AN=460;DP4=0,1165,0,739;MQ=47;ANN=A|intergenic_region|MODIFIER|Asa2G04238-Asa2G04239|Asa2G04238-Asa2G04239|intergenic_region|Asa2G04238-Asa2G04239|||n.1146042801T>A||||||	GT	0|1	1|0	0|1	0|0	0|1	0|1	0|1	0|0	0|0	0|0	0|0	0|1	1|0	0|1	0|0	0|0	1|0	0|0	0|0	0|0	0|0	0|1	0|0	0|0	0|1	1|0	0|1	0|1	1|1	0|1	0|0	0|0	0|0	0|1	1|0	1|0	0|1	0|1	0|0	1|0	0|0
chr2	1146058996	.	A	G	999	PASS	DP=2348;VDB=0;SGB=276.092;RPB=0.99861;MQB=0;BQB=0.496741;MQ0F=0;ICB=0.994275;HOB=0.00246691;AC=34;AN=452;DP4=0,1839,0,200;MQ=48;ANN=G|intergenic_region|MODIFIER|Asa2G04238-Asa2G04239|Asa2G04238-Asa2G04239|intergenic_region|Asa2G04238-Asa2G04239|||n.1146058996A>G||||||	GT	0|0	0|0	0|0	1|0	0|0	0|0	0|0	1|0	0|0	0|0	0|0	0|0	0|0	0|0	1|0	0|1	0|0	0|0	0|0	0|0	0|0	0|0	0|0	0|1	0|0	0|0	0|0	0|0	0|0	0|0	0|0	1|0	0|0	0|0	0|0	0|0	0|0	0|0	1|0	0|0	0|0
chr2	1146103346	.	G	A	999	PASS	DP=3066;VDB=0;SGB=280.174;RPB=0.941501;MQB=0;BQB=0.555297;MQ0F=0;ICB=0.526023;HOB=0.031826;AC=55;AN=436;DP4=2611,0,371,0;MQ=41;ANN=A|intergenic_region|MODIFIER|Asa2G04238-Asa2G04239|Asa2G04238-Asa2G04239|intergenic_region|Asa2G04238-Asa2G04239|||n.1146103346G>A||||||	GT	0|0	0|0	0|0	0|0	0|0	0|0	0|0	0|0	0|1	0|1	1|0	0|0	0|0	0|0	0|0	0|0	0|0	1|0	0|1	1|0	0|1	0|0	1|0	0|0	0|0	0|0	0|0	0|0	0|0	0|0	1|0	0|0	1|0	0|0	0|0	0|0	0|0	0|0	0|0	0|0	1|0
chr2	1146103347	.	G	A	999	PASS	DP=3067;VDB=0;SGB=145.975;RPB=0.510321;MQB=0;BQB=0.510916;MQ0F=0;ICB=0.366426;HOB=0.0479021;AC=271;AN=436;DP4=1238,0,1766,0;MQ=41;ANN=G|intergenic_region|MODIFIER|Asa2G04238-Asa2G04239|Asa2G04238-Asa2G04239|intergenic_region|Asa2G04238-Asa2G04239|||n.1146103347A>G||||||	GT	1|0	0|1	1|0	0|0	1|0	1|0	1|0	0|0	0|0	0|0	0|0	1|0	0|1	1|0	1|1	0|0	0|1	0|0	0|0	0|0	0|0	1|0	0|0	0|0	1|0	0|1	0|0	1|0	0|1	1|0	0|0	0|0	0|0	1|0	0|1	0|1	1|0	1|0	1|1	1|1	0|0
chr2	1146103407	.	T	C	999	PASS	DP=3067;VDB=0;SGB=148.067;RPB=0.854621;MQB=0;BQB=0.99897;MQ0F=0;ICB=0.421328;HOB=0.0444407;AC=272;AN=436;DP4=1210,0,1765,0;MQ=41;ANN=T|intergenic_region|MODIFIER|Asa2G04238-Asa2G04239|Asa2G04238-Asa2G04239|intergenic_region|Asa2G04238-Asa2G04239|||n.1146103407C>T||||||	GT	1|0	0|1	1|0	0|0	1|0	1|0	1|0	0|0	0|0	0|0	0|0	1|0	0|1	1|0	1|1	0|0	0|1	0|0	0|0	0|0	0|0	1|0	0|0	0|0	1|0	0|1	0|0	1|0	0|1	1|0	0|0	0|0	0|0	1|0	0|1	0|1	1|0	1|0	1|1	1|1	0|0
chr2	1146103561	.	C	T	999	PASS	DP=2585;VDB=0;SGB=66.5005;RPB=0.822366;MQB=0;BQB=0.00674798;MQ0F=0;ICB=0.191924;HOB=0.062916;AC=254;AN=416;DP4=0,1156,0,1311;MQ=38;ANN=C|intergenic_region|MODIFIER|Asa2G04238-Asa2G04239|Asa2G04238-Asa2G04239|intergenic_region|Asa2G04238-Asa2G04239|||n.1146103561T>C||||||	GT	1|0	0|1	1|0	0|0	1|0	1|0	1|0	0|0	0|0	0|0	0|0	1|0	0|1	1|0	1|1	0|0	0|1	0|0	0|0	0|0	0|0	1|0	0|0	0|0	1|0	0|1	0|0	1|0	0|1	1|0	0|0	0|0	0|0	1|0	0|1	0|1	1|0	1|0	1|1	1|1	0|0
chr2	1146126717	.	T	C	999	PASS	DP=2851;VDB=0;SGB=1318.72;RPB=0.998117;MQB=0;BQB=0;MQ0F=0;ICB=3.26725e-38;HOB=0.474973;AC=153;AN=382;DP4=1489,0,1309,0;MQ=46;ANN=C|intergenic_region|MODIFIER|Asa2G04238-Asa2G04239|Asa2G04238-Asa2G04239|intergenic_region|Asa2G04238-Asa2G04239|||n.1146126717T>C||||||	GT	0|0	0|0	0|0	1|1	0|0	0|0	0|0	1|1	1|1	1|1	1|1	0|0	0|0	0|0	0|0	1|1	0|0	1|1	1|1	1|1	1|1	0|0	1|1	1|1	0|0	0|0	0|0	0|0	0|0	0|0	1|1	1|1	1|1	0|0	0|0	0|0	0|0	0|0	0|0	0|0	1|1
chr2	1146126776	.	A	G	999	PASS	DP=2865;VDB=0;SGB=695.578;RPB=0.949065;MQB=0;BQB=0.142294;MQ0F=0;ICB=0.0427109;HOB=0.0882651;AC=98;AN=382;DP4=2038,0,775,0;MQ=45;ANN=G|intergenic_region|MODIFIER|Asa2G04238-Asa2G04239|Asa2G04238-Asa2G04239|intergenic_region|Asa2G04238-Asa2G04239|||n.1146126776A>G||||||	GT	0|0	0|0	0|0	1|1	0|0	0|0	0|0	1|1	1|0	1|0	0|1	0|0	0|0	0|0	0|0	1|1	0|0	0|1	1|0	0|1	1|0	0|0	0|1	1|1	0|0	0|0	0|0	0|0	0|0	0|0	0|1	1|1	0|1	0|0	0|0	0|0	0|0	0|0	0|0	0|0	0|1
chr2	1146126794	.	C	T	999	PASS	DP=2865;VDB=0;SGB=718.994;RPB=0.918036;MQB=0;BQB=0.984735;MQ0F=0;ICB=0.0427109;HOB=0.0882651;AC=98;AN=382;DP4=1997,0,794,0;MQ=45;ANN=T|intergenic_region|MODIFIER|Asa2G04238-Asa2G04239|Asa2G04238-Asa2G04239|intergenic_region|Asa2G04238-Asa2G04239|||n.1146126794C>T||||||	GT	0|0	0|0	0|0	1|1	0|0	0|0	0|0	1|1	1|0	1|0	0|1	0|0	0|0	0|0	0|0	1|1	0|0	0|1	1|0	0|1	1|0	0|0	0|1	1|1	0|0	0|0	0|0	0|0	0|0	0|0	0|1	1|1	0|1	0|0	0|0	0|0	0|0	0|0	0|0	0|0	0|1
chr2	1146126855	.	T	C	999	PASS	DP=7203;VDB=0;SGB=209.758;RPB=0;MQB=0;MQSB=0;BQB=0;MQ0F=0;ICB=0.315076;HOB=0.0513846;AC=166;AN=436;DP4=2774,101,3,1418;MQ=45;ANN=C|intergenic_region|MODIFIER|Asa2G04238-Asa2G04239|Asa2G04238-Asa2G04239|intergenic_region|Asa2G04238-Asa2G04239|||n.1146126855T>C||||||	GT	1|0	0|1	1|0	0|0	1|0	1|0	1|0	0|0	0|0	0|0	0|0	1|0	0|1	1|0	1|1	0|0	0|1	0|0	0|0	0|0	0|0	1|0	0|0	0|0	1|0	0|1	1|0	1|0	0|1	1|0	0|0	0|0	0|0	1|0	0|1	0|1	1|0	1|0	1|1	1|1	0|0
chr2	1146126864	.	T	A	999	PASS	DP=4358;VDB=0;SGB=1318.33;RPB=0.99991;MQB=0;BQB=0.675971;MQ0F=0;ICB=1.49408e-40;HOB=0.456906;AC=154;AN=436;DP4=0,2873,0,1312;MQ=44;ANN=A|intergenic_region|MODIFIER|Asa2G04238-Asa2G04239|Asa2G04238-Asa2G04239|intergenic_region|Asa2G04238-Asa2G04239|||n.1146126864T>A||||||	GT	0|0	0|0	0|0	1|1	0|0	0|0	0|0	1|1	1|1	1|1	1|1	0|0	0|0	0|0	0|0	1|1	0|0	1|1	1|1	1|1	1|1	0|0	1|1	1|1	0|0	0|0	0|0	0|0	0|0	0|0	1|1	1|1	1|1	0|0	0|0	0|0	0|0	0|0	0|0	0|0	1|1
chr2	1146126958	.	C	A	999	PASS	DP=4358;VDB=0;SGB=296.705;RPB=0.983049;MQB=0;BQB=0.0202113;MQ0F=0;ICB=0.400971;HOB=0.0457137;AC=269;AN=436;DP4=0,1467,0,2737;MQ=44;ANN=C|intergenic_region|MODIFIER|Asa2G04238-Asa2G04239|Asa2G04238-Asa2G04239|intergenic_region|Asa2G04238-Asa2G04239|||n.1146126958A>C||||||	GT	1|0	0|1	1|0	0|0	1|0	1|0	1|0	0|0	0|0	0|0	0|0	1|0	0|1	1|0	1|1	0|0	0|1	0|0	0|0	0|0	0|0	1|0	0|0	0|0	1|0	0|1	1|0	1|0	0|1	1|0	0|0	0|0	0|0	1|0	0|1	0|1	1|0	1|0	1|1	1|1	0|0
chr2	1146197907	.	T	C	999	PASS	DP=4989;VDB=0;SGB=187.764;RPB=0.938719;MQB=0;BQB=0.683579;MQ0F=0;ICB=0.000165824;HOB=0.134301;AC=123;AN=460;DP4=0,3570,0,1237;MQ=34;ANN=C|intergenic_region|MODIFIER|Asa2G04238-Asa2G04239|Asa2G04238-Asa2G04239|intergenic_region|Asa2G04238-Asa2G04239|||n.1146197907T>C||||||	GT	0|1	1|0	0|1	0|0	0|1	0|1	0|1	0|0	0|0	0|0	0|0	0|1	1|0	0|1	0|0	0|0	1|0	0|0	0|0	0|0	0|0	0|1	0|0	0|0	0|1	1|0	0|1	0|1	1|1	0|1	0|0	0|0	0|0	0|1	1|0	1|0	0|1	0|1	0|0	0|0	0|0
chr2	1146197941	.	A	T	175	PASS	DP=4989;VDB=0;SGB=1090.59;RPB=0.996269;MQB=0;BQB=0.813349;MQ0F=0;ICB=2.24291e-23;HOB=0.317921;AC=98;AN=460;DP4=0,3468,0,1293;MQ=34;ANN=T|intergenic_region|MODIFIER|Asa2G04238-Asa2G04239|Asa2G04238-Asa2G04239|intergenic_region|Asa2G04238-Asa2G04239|||n.1146197941A>T||||||	GT	0|0	0|0	0|0	0|0	0|0	0|0	0|0	0|0	1|1	0|0	1|1	0|0	0|0	0|0	0|0	0|0	0|0	1|1	1|1	1|1	1|1	0|0	1|1	0|0	0|0	0|0	0|0	0|0	0|0	0|0	1|1	0|1	1|1	0|0	0|0	0|0	0|0	0|0	0|0	0|0	1|1
chr2	1146197948	.	A	T	176	PASS	DP=4989;VDB=0;SGB=1246.88;RPB=0.988895;MQB=0;BQB=0.958279;MQ0F=0;ICB=5.9464e-22;HOB=0.306002;AC=95;AN=460;DP4=0,3459,0,1302;MQ=34;ANN=T|intergenic_region|MODIFIER|Asa2G04238-Asa2G04239|Asa2G04238-Asa2G04239|intergenic_region|Asa2G04238-Asa2G04239|||n.1146197948A>T||||||	GT	0|0	0|0	0|0	0|0	0|0	0|0	0|0	0|0	1|1	0|0	1|1	0|0	0|0	0|0	0|0	1|0	0|0	1|1	1|1	0|0	1|1	0|0	0|1	1|0	0|0	0|0	0|0	0|0	0|0	0|0	1|1	0|1	1|1	0|0	0|0	0|0	0|0	0|0	0|0	0|0	1|1
chr2	1146197969	.	A	G	236	PASS	DP=3924;VDB=0;SGB=-302.677;RPB=0;MQB=0;BQB=1.32291e-27;MQ0F=0;ICB=3.25314e-18;HOB=0.271139;AC=81;AN=454;DP4=3463,0,308,0;MQ=42;ANN=G|intergenic_region|MODIFIER|Asa2G04238-Asa2G04239|Asa2G04238-Asa2G04239|intergenic_region|Asa2G04238-Asa2G04239|||n.1146197969A>G||||||	GT	0|0	0|0	0|0	0|0	0|0	0|0	0|0	0|0	1|1	1|1	1|1	0|0	0|0	0|0	0|0	0|0	0|0	1|1	1|1	1|1	1|1	0|0	1|1	1|0	0|0	0|0	0|0	0|0	0|0	0|0	1|1	0|0	1|1	0|0	0|0	0|0	0|0	0|0	0|0	0|0	1|1
chr2	1146197996	.	G	T	999	PASS	DP=3924;VDB=0;SGB=542.264;RPB=1.36483e-28;MQB=0;BQB=0.809169;MQ0F=0;ICB=0.000118194;HOB=0.13799;AC=123;AN=454;DP4=2508,0,1317,0;MQ=42;ANN=T|intergenic_region|MODIFIER|Asa2G04238-Asa2G04239|Asa2G04238-Asa2G04239|intergenic_region|Asa2G04238-Asa2G04239|||n.1146197996G>T||||||	GT	0|1	1|0	0|1	0|0	0|1	0|1	0|1	0|0	0|0	0|0	0|0	0|1	1|0	0|1	0|0	0|0	1|0	0|0	0|0	0|0	0|0	0|1	0|0	0|0	0|1	1|0	0|1	0|1	1|1	0|1	0|0	0|0	0|0	0|1	1|0	1|0	0|1	0|1	0|0	0|0	0|0
chr2	1146198040	.	A	G	140	PASS	DP=3924;VDB=0;SGB=-277.19;RPB=0.985676;MQB=0;BQB=0.402983;MQ0F=0;ICB=6.49923e-20;HOB=0.285577;AC=83;AN=454;DP4=3491,0,320,0;MQ=42;ANN=G|intergenic_region|MODIFIER|Asa2G04238-Asa2G04239|Asa2G04238-Asa2G04239|intergenic_region|Asa2G04238-Asa2G04239|||n.1146198040A>G||||||	GT	0|0	0|0	0|0	0|0	0|0	0|0	0|0	0|0	1|1	1|1	1|1	0|0	0|0	0|0	0|0	0|0	0|0	1|1	1|1	1|1	1|1	0|0	1|1	1|0	0|0	0|0	0|0	0|0	0|0	0|0	1|1	0|0	1|1	0|0	0|0	0|0	0|0	0|0	0|0	0|0	1|1
chr2	1146198077	.	A	T	289	PASS	DP=3924;VDB=0;SGB=-275.722;RPB=0.998565;MQB=0;BQB=5.04593e-10;MQ0F=0;ICB=9.51733e-19;HOB=0.276766;AC=83;AN=454;DP4=3526,0,314,0;MQ=42;ANN=T|intergenic_region|MODIFIER|Asa2G04238-Asa2G04239|Asa2G04238-Asa2G04239|intergenic_region|Asa2G04238-Asa2G04239|||n.1146198077A>T||||||	GT	0|0	0|0	0|0	0|0	0|0	0|0	0|0	0|0	1|1	1|1	1|1	0|0	0|0	0|0	0|0	0|0	0|0	1|1	1|1	1|1	1|1	0|0	1|1	0|0	0|0	0|0	0|0	0|0	0|0	0|0	1|1	0|0	1|1	0|0	0|0	0|0	0|0	0|0	0|0	0|0	1|1
chr2	1146199102	.	C	T	999	PASS	DP=4410;VDB=0;SGB=488.971;RPB=0.981992;MQB=0;BQB=0.950935;MQ0F=0;ICB=0.995169;HOB=0.00223062;AC=34;AN=460;DP4=3930,0,359,0;MQ=43;ANN=T|intergenic_region|MODIFIER|Asa2G04238-Asa2G04239|Asa2G04238-Asa2G04239|intergenic_region|Asa2G04238-Asa2G04239|||n.1146199102C>T||||||	GT	0|0	0|0	0|0	1|0	0|0	0|0	0|0	1|0	0|0	0|0	0|0	0|0	0|0	0|0	1|0	0|1	0|0	0|0	0|0	0|0	0|0	0|0	0|0	0|1	0|0	0|0	0|0	0|0	0|0	0|0	0|0	1|0	0|0	0|0	0|0	0|0	0|0	0|0	1|0	0|0	0|0
chr2	1146199104	.	C	A	999	PASS	DP=4410;VDB=0;SGB=229.002;RPB=0.999994;MQB=0;BQB=0.651968;MQ0F=0;ICB=7.22393e-21;HOB=0.310813;AC=126;AN=460;DP4=3655,0,593,0;MQ=43;ANN=A|intergenic_region|MODIFIER|Asa2G04238-Asa2G04239|Asa2G04238-Asa2G04239|intergenic_region|Asa2G04238-Asa2G04239|||n.1146199104C>A||||||	GT	0|0	0|0	0|0	0|1	0|0	0|0	0|0	0|1	1|1	1|1	1|1	0|0	0|0	0|0	0|0	1|0	0|0	1|1	1|1	1|1	1|1	0|0	1|1	1|0	0|0	0|0	0|0	0|0	0|0	0|0	1|1	0|1	1|1	0|0	0|0	0|0	0|0	0|0	0|0	0|0	1|1
chr2	1146199140	.	C	A	999	PASS	DP=4410;VDB=0;SGB=-274.408;RPB=0.991584;MQB=0;BQB=0.834368;MQ0F=0;ICB=0.00167342;HOB=0.117665;AC=287;AN=460;DP4=1959,0,2351,0;MQ=43;ANN=C|intergenic_region|MODIFIER|Asa2G04238-Asa2G04239|Asa2G04238-Asa2G04239|intergenic_region|Asa2G04238-Asa2G04239|||n.1146199140A>C||||||	GT	1|0	0|1	1|0	0|0	1|0	1|0	1|0	0|0	0|0	0|0	0|0	1|0	0|1	1|0	0|1	0|0	0|1	0|0	0|0	0|0	0|0	0|0	0|0	0|0	1|0	0|1	1|0	1|0	0|1	1|0	0|0	0|0	0|0	1|0	0|1	0|1	1|0	1|0	0|1	1|1	0|0
chr2	1146199167	.	C	T	999	PASS	DP=4410;VDB=0;SGB=238.281;RPB=0.920546;MQB=0;BQB=0.925375;MQ0F=0;ICB=2.52682e-19;HOB=0.298147;AC=124;AN=460;DP4=3716,0,584,0;MQ=43;ANN=T|intergenic_region|MODIFIER|Asa2G04238-Asa2G04239|Asa2G04238-Asa2G04239|intergenic_region|Asa2G04238-Asa2G04239|||n.1146199167C>T||||||	GT	0|0	0|0	0|0	0|1	0|0	0|0	0|0	0|1	1|1	1|1	1|1	0|0	0|0	0|0	0|0	1|0	0|0	1|1	1|1	1|1	1|1	0|0	1|1	1|0	0|0	0|0	0|0	0|0	0|0	0|0	1|1	0|1	1|1	0|0	0|0	0|0	0|0	0|0	0|0	0|0	1|1
chr2	1146199178	.	G	A	999	PASS	DP=4410;VDB=0;SGB=547.726;RPB=0.988574;MQB=0;BQB=0.893973;MQ0F=0;ICB=0.995169;HOB=0.00223062;AC=34;AN=460;DP4=3975,0,358,0;MQ=43;ANN=A|intergenic_region|MODIFIER|Asa2G04238-Asa2G04239|Asa2G04238-Asa2G04239|intergenic_region|Asa2G04238-Asa2G04239|||n.1146199178G>A||||||	GT	0|0	0|0	0|0	1|0	0|0	0|0	0|0	1|0	0|0	0|0	0|0	0|0	0|0	0|0	1|0	0|1	0|0	0|0	0|0	0|0	0|0	0|0	0|0	0|1	0|0	0|0	0|0	0|0	0|0	0|0	0|0	1|0	0|0	0|0	0|0	0|0	0|0	0|0	1|0	0|0	0|0
chr2	1146292686	.	A	C	999	PASS	DP=5694;VDB=0;SGB=1332.11;RPB=0.970607;MQB=0;BQB=1.51638e-24;MQ0F=0;ICB=3.50556e-22;HOB=0.322268;AC=132;AN=460;DP4=0,3666,0,1377;MQ=46;ANN=C|intergenic_region|MODIFIER|Asa2G04238-Asa2G04239|Asa2G04238-Asa2G04239|intergenic_region|Asa2G04238-Asa2G04239|||n.1146292686A>C||||||	GT	0|0	0|0	0|0	0|1	0|0	0|0	0|0	0|1	1|1	1|1	1|1	0|0	0|0	0|0	0|0	1|0	0|0	1|1	1|1	1|1	1|1	0|0	1|1	1|0	0|0	0|0	0|0	0|0	0|0	0|0	1|1	0|1	1|1	0|0	0|0	0|0	0|0	0|0	0|0	0|0	1|1
chr2	1146292768	.	C	T	999	PASS	DP=5693;VDB=0;SGB=1218.16;RPB=0.999436;MQB=0;BQB=0.00491954;MQ0F=0;ICB=3.50556e-22;HOB=0.322268;AC=132;AN=460;DP4=0,4034,0,1286;MQ=47;ANN=T|intergenic_region|MODIFIER|Asa2G04238-Asa2G04239|Asa2G04238-Asa2G04239|intergenic_region|Asa2G04238-Asa2G04239|||n.1146292768C>T||||||	GT	0|0	0|0	0|0	0|1	0|0	0|0	0|0	0|1	1|1	1|1	1|1	0|0	0|0	0|0	0|0	1|0	0|0	1|1	1|1	1|1	1|1	0|0	1|1	1|0	0|0	0|0	0|0	0|0	0|0	0|0	1|1	0|1	1|1	0|0	0|0	0|0	0|0	0|0	0|0	0|0	1|1
chr2	1146303333	.	G	A	999	PASS	DP=4427;VDB=0;SGB=-508.178;RPB=0.999175;MQB=0;BQB=0.0813583;MQ0F=0;ICB=3.76211e-18;HOB=0.284616;AC=107;AN=456;DP4=0,3991,0,291;MQ=46;ANN=A|intergenic_region|MODIFIER|Asa2G04238-Asa2G04239|Asa2G04238-Asa2G04239|intergenic_region|Asa2G04238-Asa2G04239|||n.1146303333G>A||||||	GT	0|0	0|0	0|0	0|0	0|0	0|0	0|0	0|0	1|1	1|1	1|1	0|0	0|0	0|0	0|0	0|0	0|0	1|1	1|1	1|1	1|1	0|0	1|1	0|0	0|0	0|0	0|0	0|0	0|0	0|0	1|1	0|0	1|1	0|0	0|0	0|0	0|0	0|0	0|0	0|0	1|1
chr2	1146303340	.	A	G	999	PASS	DP=4427;VDB=0;SGB=-468.137;RPB=0.998034;MQB=0;BQB=0.00636383;MQ0F=0;ICB=1.70151e-17;HOB=0.277902;AC=102;AN=454;DP4=0,4032,0,263;MQ=46;ANN=G|intergenic_region|MODIFIER|Asa2G04238-Asa2G04239|Asa2G04238-Asa2G04239|intergenic_region|Asa2G04238-Asa2G04239|||n.1146303340A>G||||||	GT	0|0	0|0	0|0	0|0	0|0	0|0	0|0	0|0	1|1	1|1	1|1	0|0	0|0	0|0	0|0	0|0	0|0	1|1	1|1	1|1	1|1	0|0	1|1	0|0	0|0	0|0	0|0	0|0	0|0	0|0	1|1	0|0	1|1	0|0	0|0	0|0	0|0	0|0	0|0	0|0	1|1
chr2	1146303394	.	G	A	999	PASS	DP=4427;VDB=0;SGB=-501.115;RPB=0.99842;MQB=0;BQB=0.120581;MQ0F=0;ICB=1.89517e-18;HOB=0.28745;AC=106;AN=454;DP4=0,3961,0,284;MQ=46;ANN=A|intergenic_region|MODIFIER|Asa2G04238-Asa2G04239|Asa2G04238-Asa2G04239|intergenic_region|Asa2G04238-Asa2G04239|||n.1146303394G>A||||||	GT	0|0	0|0	0|0	0|0	0|0	0|0	0|0	0|0	1|1	1|1	1|1	0|0	0|0	0|0	0|0	0|0	0|0	1|1	1|1	1|1	1|1	0|0	1|1	0|0	0|0	0|0	0|0	0|0	0|0	0|0	1|1	0|0	1|1	0|0	0|0	0|0	0|0	0|0	0|0	0|0	1|1
chr2	1146303412	.	A	G	999	PASS	DP=4427;VDB=0;SGB=-576.687;RPB=0.983449;MQB=0;BQB=0.0878877;MQ0F=0;ICB=3.56358e-16;HOB=0.26638;AC=103;AN=456;DP4=0,3819,0,242;MQ=46;ANN=G|intergenic_region|MODIFIER|Asa2G04238-Asa2G04239|Asa2G04238-Asa2G04239|intergenic_region|Asa2G04238-Asa2G04239|||n.1146303412A>G||||||	GT	0|0	0|0	0|0	0|0	0|0	0|0	0|0	0|0	1|1	1|1	1|1	0|0	0|0	0|0	0|0	0|0	0|0	1|1	1|1	1|1	1|1	0|0	1|1	0|0	0|0	0|0	0|0	0|0	0|0	0|0	1|1	0|0	1|1	0|0	0|0	0|0	0|0	0|0	0|0	0|0	1|1
chr2	1146303414	.	T	A	999	PASS	DP=4427;VDB=0;SGB=-587.666;RPB=0.962639;MQB=0;BQB=2.56308e-06;MQ0F=0;ICB=4.10231e-10;HOB=0.201934;AC=86;AN=452;DP4=0,3732,0,198;MQ=46;ANN=A|intergenic_region|MODIFIER|Asa2G04238-Asa2G04239|Asa2G04238-Asa2G04239|intergenic_region|Asa2G04238-Asa2G04239|||n.1146303414T>A||||||	GT	0|0	0|0	0|0	0|0	0|0	0|0	0|0	0|0	1|1	1|1	1|1	0|0	0|0	0|0	0|0	0|0	0|0	1|1	1|1	1|1	1|1	0|0	1|1	0|0	0|0	0|0	0|0	0|0	0|0	0|0	1|1	0|0	1|1	0|0	0|0	0|0	0|0	0|0	0|0	0|0	1|1
chr2	1146303428	.	G	A	999	PASS	DP=4427;VDB=0;SGB=648.237;RPB=0.999971;MQB=0;BQB=0.729349;MQ0F=0;ICB=5.52551e-05;HOB=0.143159;AC=122;AN=456;DP4=0,2672,0,1543;MQ=46;ANN=A|intergenic_region|MODIFIER|Asa2G04238-Asa2G04239|Asa2G04238-Asa2G04239|intergenic_region|Asa2G04238-Asa2G04239|||n.1146303428G>A||||||	GT	0|1	1|0	0|1	0|0	0|1	0|1	0|1	0|0	0|0	0|0	0|0	0|1	1|0	0|1	0|0	0|0	1|0	0|0	0|0	0|0	0|0	0|1	0|0	0|0	0|1	1|0	0|1	0|1	1|0	0|1	0|0	0|0	0|0	0|1	1|0	1|0	0|1	0|1	0|0	0|0	0|0
chr2	1146303585	.	C	A	999	PASS	DP=5809;VDB=0;SGB=-272.942;RPB=0.997672;MQB=0;BQB=0.979946;MQ0F=0;ICB=6.98556e-05;HOB=0.140681;AC=338;AN=460;DP4=1576,0,4086,0;MQ=46;ANN=C|intergenic_region|MODIFIER|Asa2G04238-Asa2G04239|Asa2G04238-Asa2G04239|intergenic_region|Asa2G04238-Asa2G04239|||n.1146303585A>C||||||	GT	0|1	1|0	0|1	0|0	0|1	0|1	0|1	0|0	0|0	0|0	0|0	0|1	1|0	0|1	0|0	0|0	1|0	0|0	0|0	0|0	0|0	0|1	0|0	0|0	0|1	1|0	0|1	0|1	1|0	0|1	0|0	0|0	0|0	0|1	1|0	1|0	0|1	0|1	0|0	0|0	0|0
chr2	1146382706	.	C	T	568	PASS	DP=12335;VDB=0;SGB=-2471.26;RPB=0.999957;MQB=6.85845e-17;BQB=0.336195;MQ0F=0;ICB=0.846551;HOB=0.0136484;AC=38;AN=460;DP4=0,10462,0,1638;MQ=21;ANN=T|intergenic_region|MODIFIER|Asa2G04238-Asa2G04239|Asa2G04238-Asa2G04239|intergenic_region|Asa2G04238-Asa2G04239|||n.1146382706C>T||||||	GT	0|0	0|0	0|0	0|0	0|0	1|0	0|1	0|0	0|0	0|0	0|0	0|0	1|0	0|0	1|0	0|0	0|0	0|0	0|0	0|0	0|0	0|1	0|0	0|0	0|0	1|0	0|0	0|0	0|0	0|0	0|0	0|0	0|0	0|1	0|0	1|0	0|0	0|1	1|0	0|0	0|0
chr2	1146382710	.	T	C	937	PASS	DP=12335;VDB=0;SGB=249.287;RPB=0.999834;MQB=0.840371;BQB=0.752829;MQ0F=0;ICB=0.945966;HOB=0.00689036;AC=27;AN=460;DP4=0,11430,0,599;MQ=21;ANN=C|intergenic_region|MODIFIER|Asa2G04238-Asa2G04239|Asa2G04238-Asa2G04239|intergenic_region|Asa2G04238-Asa2G04239|||n.1146382710T>C||||||	GT	0|0	0|0	0|0	1|0	0|0	0|0	0|0	1|0	0|0	0|0	0|0	0|0	0|0	0|0	0|0	0|1	0|0	0|0	0|0	0|0	0|0	0|0	0|0	0|1	0|0	0|0	0|0	0|0	0|0	0|0	0|0	1|0	0|0	0|0	0|0	0|0	0|0	0|0	0|0	0|0	0|0
chr2	1146382712	.	G	A	999	PASS	DP=12335;VDB=0;SGB=-2481.32;RPB=0.309699;MQB=1.82578e-15;BQB=0.950032;MQ0F=0;ICB=0.48819;HOB=0.0329017;AC=59;AN=460;DP4=0,10088,0,1966;MQ=21;ANN=A|intergenic_region|MODIFIER|Asa2G04238-Asa2G04239|Asa2G04238-Asa2G04239|intergenic_region|Asa2G04238-Asa2G04239|||n.1146382712G>A||||||	GT	0|0	0|0	0|1	1|0	0|0	0|0	0|0	0|0	0|0	0|0	0|0	0|1	0|0	0|1	0|0	0|1	0|0	0|0	0|0	0|0	0|0	0|1	0|0	0|1	0|1	0|0	0|1	0|1	0|0	0|0	0|0	1|0	0|0	0|0	0|0	0|0	0|0	0|0	0|0	0|0	0|0
chr2	1146382777	.	G	A	999	PASS	DP=12336;VDB=0;SGB=-2648.97;RPB=0.481814;MQB=0;BQB=0.734842;MQ0F=0;ICB=4.24503e-05;HOB=0.14655;AC=145;AN=460;DP4=0,9626,0,2212;MQ=21;ANN=A|intergenic_region|MODIFIER|Asa2G04238-Asa2G04239|Asa2G04238-Asa2G04239|intergenic_region|Asa2G04238-Asa2G04239|||n.1146382777G>A||||||	GT	0|1	0|1	0|0	0|0	1|0	1|1	1|0	0|0	0|0	0|0	0|0	1|0	1|0	1|0	0|1	0|0	1|0	0|0	0|0	0|0	0|0	0|0	0|0	0|0	0|0	0|1	1|0	1|0	1|0	0|1	0|0	0|0	0|0	1|0	1|0	0|1	0|1	1|0	0|1	0|1	0|0
chr2	1146382825	.	G	A	999	PASS	DP=12375;VDB=0;SGB=-2887.33;RPB=0;MQB=2.34791e-12;MQSB=0.751187;BQB=0.773952;MQ0F=0;ICB=0.468055;HOB=0.0340265;AC=60;AN=460;DP4=33,9880,3,1912;MQ=21;ANN=A|intergenic_region|MODIFIER|Asa2G04238-Asa2G04239|Asa2G04238-Asa2G04239|intergenic_region|Asa2G04238-Asa2G04239|||n.1146382825G>A||||||	GT	0|0	0|0	0|1	1|0	0|0	0|0	0|0	0|0	0|0	0|0	0|0	0|1	0|0	0|1	0|0	0|1	0|0	0|0	0|0	0|0	0|0	0|1	0|0	0|1	0|1	0|0	0|1	0|1	0|1	0|0	0|0	1|0	0|0	0|0	0|0	0|0	0|0	0|0	0|0	0|0	0|0
chr2	1146382913	.	A	G	529	PASS	DP=15947;VDB=0;SGB=-4471.07;RPB=0.214451;MQB=4.49741e-10;BQB=0.153745;MQ0F=0;ICB=0.957417;HOB=0.00590737;AC=25;AN=460;DP4=13542,0,1885,0;MQ=23;ANN=G|intergenic_region|MODIFIER|Asa2G04238-Asa2G04239|Asa2G04238-Asa2G04239|intergenic_region|Asa2G04238-Asa2G04239|||n.1146382913A>G||||||	GT	0|0	0|0	0|0	1|0	0|0	0|0	0|0	0|0	0|0	0|0	0|0	0|0	0|0	0|0	0|0	0|0	0|0	0|0	0|0	0|0	0|0	0|0	0|0	0|1	0|0	0|0	0|0	0|0	0|0	0|0	0|0	1|0	0|0	0|0	0|0	0|0	0|0	0|0	0|0	0|0	0|0
chr2	1146386652	.	G	A	999	PASS	DP=4467;VDB=0;SGB=184.104;RPB=0.990629;MQB=0;MQSB=1;BQB=0.212399;MQ0F=0;ICB=0.729724;HOB=0.026172;AC=227;AN=460;DP4=1,2365,0,2019;MQ=21;ANN=A|intergenic_region|MODIFIER|Asa2G04238-Asa2G04239|Asa2G04238-Asa2G04239|intergenic_region|Asa2G04238-Asa2G04239|||n.1146386652G>A||||||	GT	0|1	0|1	0|1	1|1	0|1	0|1	1|0	1|1	0|0	0|0	0|0	0|1	1|0	0|1	1|1	1|1	1|0	0|0	0|0	0|0	0|0	0|1	0|0	1|1	0|1	0|1	0|1	0|1	1|1	0|1	0|0	1|1	0|0	1|0	1|0	0|1	0|1	1|0	1|1	1|1	0|0
chr2	1146386759	.	T	G	999	PASS	DP=4459;VDB=0;SGB=360.22;RPB=0;MQB=4.69954e-19;MQSB=1;BQB=0.977773;MQ0F=0;ICB=0.000363872;HOB=0.127183;AC=116;AN=460;DP4=1,2988,0,1182;MQ=21;ANN=G|intergenic_region|MODIFIER|Asa2G04238-Asa2G04239|Asa2G04238-Asa2G04239|intergenic_region|Asa2G04238-Asa2G04239|||n.1146386759T>G||||||	GT	1|0	1|0	1|0	0|0	1|0	1|0	0|1	0|0	0|0	0|0	0|0	1|0	0|1	1|0	0|0	0|0	0|1	0|0	0|0	0|0	0|0	1|0	0|0	0|0	1|0	1|0	1|0	1|0	0|0	1|0	0|0	0|0	0|0	0|1	0|1	1|0	1|0	0|1	0|0	0|0	0|0
chr2	1146386800	.	G	T	999	PASS	DP=4474;VDB=0;SGB=1292.29;RPB=0.999034;MQB=0;BQB=0.896826;MQ0F=0;ICB=1.20793e-28;HOB=0.361957;AC=115;AN=460;DP4=3226,0,1143,0;MQ=21;ANN=T|intergenic_region|MODIFIER|Asa2G04238-Asa2G04239|Asa2G04238-Asa2G04239|intergenic_region|Asa2G04238-Asa2G04239|||n.1146386800G>T||||||	GT	0|0	0|0	0|0	0|0	0|0	0|0	0|0	0|0	1|1	1|1	1|1	0|0	0|0	0|0	0|0	0|0	0|0	1|1	1|1	1|1	1|1	0|0	1|1	0|0	0|0	0|0	0|0	0|0	0|0	0|0	1|1	0|0	1|1	0|0	0|0	0|0	0|0	0|0	0|0	0|0	1|1
chr2	1146386807	.	G	A	999	PASS	DP=4475;VDB=0;SGB=1185.64;RPB=0.999939;MQB=0;BQB=0.90907;MQ0F=0;ICB=1.20793e-28;HOB=0.361957;AC=115;AN=460;DP4=3213,0,1125,0;MQ=21;ANN=A|intergenic_region|MODIFIER|Asa2G04238-Asa2G04239|Asa2G04238-Asa2G04239|intergenic_region|Asa2G04238-Asa2G04239|||n.1146386807G>A||||||	GT	0|0	0|0	0|0	0|0	0|0	0|0	0|0	0|0	1|1	1|1	1|1	0|0	0|0	0|0	0|0	0|0	0|0	1|1	1|1	1|1	1|1	0|0	1|1	0|0	0|0	0|0	0|0	0|0	0|0	0|0	1|1	0|0	1|1	0|0	0|0	0|0	0|0	0|0	0|0	0|0	1|1
chr2	1146386808	.	A	G	999	PASS	DP=4475;VDB=0;SGB=1251.02;RPB=0.999997;MQB=0;MQSB=1;BQB=0.689292;MQ0F=0;ICB=1.20793e-28;HOB=0.361957;AC=115;AN=460;DP4=3222,1,1130,0;MQ=21;ANN=G|intergenic_region|MODIFIER|Asa2G04238-Asa2G04239|Asa2G04238-Asa2G04239|intergenic_region|Asa2G04238-Asa2G04239|||n.1146386808A>G||||||	GT	0|0	0|0	0|0	0|0	0|0	0|0	0|0	0|0	1|1	1|1	1|1	0|0	0|0	0|0	0|0	0|0	0|0	1|1	1|1	1|1	1|1	0|0	1|1	0|0	0|0	0|0	0|0	0|0	0|0	0|0	1|1	0|0	1|1	0|0	0|0	0|0	0|0	0|0	0|0	0|0	1|1
chr2	1146386848	.	A	C	999	PASS	DP=4475;VDB=0;SGB=375.499;RPB=0.999974;MQB=0.00595307;MQSB=1;BQB=0.777227;MQ0F=0;ICB=0.000131864;HOB=0.108658;AC=48;AN=460;DP4=3959,1,297,0;MQ=21;ANN=C|intergenic_region|MODIFIER|Asa2G04238-Asa2G04239|Asa2G04238-Asa2G04239|intergenic_region|Asa2G04238-Asa2G04239|||n.1146386848A>C||||||	GT	0|0	0|0	0|0	1|1	0|0	0|0	0|0	1|1	0|0	0|0	0|0	0|0	0|0	0|0	0|1	1|1	0|0	0|0	0|0	0|0	0|0	0|0	0|0	1|1	0|0	0|0	0|0	0|0	0|0	0|0	0|0	1|1	0|0	0|0	0|0	0|0	0|0	0|0	0|1	0|0	0|0
chr2	1146386850	.	C	T	999	PASS	DP=4475;VDB=0;SGB=170.435;RPB=0.999638;MQB=5.64391e-13;MQSB=1;BQB=0.870457;MQ0F=0;ICB=0.0142398;HOB=0.0907751;AC=98;AN=460;DP4=3484,1,858,0;MQ=21;ANN=T|intergenic_region|MODIFIER|Asa2G04238-Asa2G04239|Asa2G04238-Asa2G04239|intergenic_region|Asa2G04238-Asa2G04239|||n.1146386850C>T||||||	GT	1|0	1|0	0|0	0|0	1|0	1|0	0|1	0|0	0|0	0|0	0|0	1|0	0|1	1|0	0|0	0|0	0|1	0|0	0|0	0|0	0|0	0|0	0|0	0|0	1|0	1|0	1|0	1|0	0|0	1|0	0|0	0|0	0|0	0|1	0|1	1|0	1|0	0|1	0|0	0|0	0|0
chr2	1146386900	.	C	T	999	PASS	DP=4475;VDB=0;SGB=268.054;RPB=0.998419;MQB=0;MQSB=1;BQB=0.836347;MQ0F=0;ICB=3.79173e-06;HOB=0.162609;AC=138;AN=460;DP4=2999,1,1377,0;MQ=21;ANN=T|intergenic_region|MODIFIER|Asa2G04238-Asa2G04239|Asa2G04238-Asa2G04239|intergenic_region|Asa2G04238-Asa2G04239|||n.1146386900C>T||||||	GT	0|1	0|1	0|1	0|0	0|1	0|1	1|0	0|0	0|0	0|0	0|0	0|1	1|0	0|1	0|1	0|0	1|0	0|0	0|0	0|0	0|0	0|1	0|0	0|0	0|1	0|1	0|1	0|1	1|0	0|1	0|0	0|0	0|0	1|0	1|0	0|1	0|1	1|0	0|1	1|0	0|0
chr2	1146386913	.	A	G	999	PASS	DP=4475;VDB=0;SGB=235.44;RPB=0.997834;MQB=0;BQB=0.999418;MQ0F=0;ICB=0.0026234;HOB=0.113507;AC=177;AN=460;DP4=2676,0,1692,0;MQ=21;ANN=G|intergenic_region|MODIFIER|Asa2G04238-Asa2G04239|Asa2G04238-Asa2G04239|intergenic_region|Asa2G04238-Asa2G04239|||n.1146386913A>G||||||	GT	0|1	0|1	0|1	0|0	0|1	0|1	1|0	0|0	0|0	0|0	0|0	0|1	1|0	0|1	0|1	0|0	1|0	0|0	0|0	0|0	0|0	0|1	0|0	0|0	0|1	0|1	0|1	0|1	1|0	0|1	0|0	0|0	0|0	1|0	1|0	0|1	0|1	1|0	0|1	1|1	0|0
chr2	1146655928	.	G	A	999	PASS	DP=4958;VDB=0;SGB=-282.962;RPB=0.999228;MQB=0;BQB=0.900553;MQ0F=0;ICB=1.55756e-24;HOB=0.335718;AC=119;AN=460;DP4=0,4368,0,432;MQ=44;ANN=A|intergenic_region|MODIFIER|Asa2G04238-Asa2G04239|Asa2G04238-Asa2G04239|intergenic_region|Asa2G04238-Asa2G04239|||n.1146655928G>A||||||	GT	0|0	0|0	0|0	1|0	0|0	0|0	0|0	0|0	1|1	1|1	1|1	0|0	0|0	0|0	0|0	0|1	0|0	1|1	1|1	1|1	1|1	0|0	1|1	0|0	0|0	0|0	0|0	0|0	0|0	0|0	1|1	1|0	1|1	0|0	0|0	0|0	0|0	0|0	0|0	0|0	1|1
chr2	1146656025	.	C	T	999	PASS	DP=4960;VDB=0;SGB=-438.351;RPB=0.999975;MQB=0;BQB=3.90049e-05;MQ0F=0;ICB=7.32705e-21;HOB=0.305934;AC=109;AN=458;DP4=0,4350,0,344;MQ=45;ANN=T|intergenic_region|MODIFIER|Asa2G04238-Asa2G04239|Asa2G04238-Asa2G04239|intergenic_region|Asa2G04238-Asa2G04239|||n.1146656025C>T||||||	GT	0|0	0|0	0|0	1|0	0|0	0|0	0|0	0|0	1|1	1|1	1|1	0|0	0|0	0|0	0|0	0|1	0|0	1|1	1|1	1|1	1|1	0|0	1|1	0|0	0|0	0|0	0|0	0|0	0|0	0|0	1|1	1|0	1|1	0|0	0|0	0|0	0|0	0|0	0|0	0|0	1|1
chr2	1146656035	.	G	A	999	PASS	DP=4960;VDB=0;SGB=-354.441;RPB=1;MQB=0;BQB=0.0566461;MQ0F=0;ICB=6.98556e-05;HOB=0.140681;AC=338;AN=460;DP4=0,1629,0,3128;MQ=44;ANN=G|intergenic_region|MODIFIER|Asa2G04238-Asa2G04239|Asa2G04238-Asa2G04239|intergenic_region|Asa2G04238-Asa2G04239|||n.1146656035A>G||||||	GT	1|0	1|0	1|0	0|0	1|0	1|0	0|1	0|0	0|0	0|0	0|0	1|0	0|1	1|0	0|0	0|0	0|1	0|0	0|0	0|0	0|0	1|0	0|0	0|0	1|0	1|0	1|0	1|0	0|1	1|0	0|0	0|0	0|0	0|1	0|1	1|0	1|0	0|1	0|0	0|0	0|0
chr2	1146656050	.	T	A	999	PASS	DP=11166;VDB=0;SGB=1651.64;RPB=0.615722;MQB=0;MQSB=0.012492;BQB=0;MQ0F=0;ICB=3.50556e-22;HOB=0.322268;AC=132;AN=460;DP4=4423,93,1677,44;MQ=39;ANN=A|intergenic_region|MODIFIER|Asa2G04238-Asa2G04239|Asa2G04238-Asa2G04239|intergenic_region|Asa2G04238-Asa2G04239|||n.1146656050T>A||||||	GT	0|0	0|0	0|0	1|0	0|0	0|0	0|0	1|0	1|1	1|1	1|1	0|0	0|0	0|0	0|0	0|1	0|0	1|1	1|1	1|1	1|1	0|0	1|1	0|1	0|0	0|0	0|0	0|0	0|0	0|0	1|1	1|0	1|1	0|0	0|0	0|0	0|0	0|0	0|0	0|0	1|1
chr2	1146656066	.	A	C	999	PASS	DP=6234;VDB=0;SGB=459.416;RPB=0.997963;MQB=0;BQB=0.987486;MQ0F=0;ICB=0.995169;HOB=0.00223062;AC=34;AN=460;DP4=5194,0,397,0;MQ=39;ANN=C|intergenic_region|MODIFIER|Asa2G04238-Asa2G04239|Asa2G04238-Asa2G04239|intergenic_region|Asa2G04238-Asa2G04239|||n.1146656066A>C||||||	GT	0|0	0|0	0|0	0|1	0|0	0|0	0|0	0|1	0|0	0|0	0|0	0|0	0|0	0|0	1|0	1|0	0|0	0|0	0|0	0|0	0|0	0|0	0|0	1|0	0|0	0|0	0|0	0|0	0|0	0|0	0|0	0|1	0|0	0|0	0|0	0|0	0|0	0|0	1|0	0|0	0|0
chr2	1146656074	.	A	G	999	PASS	DP=6234;VDB=0;SGB=-69.1584;RPB=0.953216;MQB=0;BQB=3.44113e-05;MQ0F=0;ICB=0.00393905;HOB=0.105118;AC=353;AN=458;DP4=1051,0,4684,0;MQ=39;ANN=A|intergenic_region|MODIFIER|Asa2G04238-Asa2G04239|Asa2G04238-Asa2G04239|intergenic_region|Asa2G04238-Asa2G04239|||n.1146656074G>A||||||	GT	1|0	1|0	0|0	0|0	1|0	1|0	0|1	0|0	0|0	0|0	0|0	1|0	0|1	1|0	0|0	0|0	0|1	0|0	0|0	0|0	0|0	0|0	0|0	0|0	1|0	1|0	1|0	1|0	0|1	1|0	0|0	0|0	0|0	0|1	0|1	1|0	1|0	0|1	0|0	0|0	0|0
chr2	1146656172	.	C	T	999	PASS	DP=6232;VDB=0;SGB=-282.822;RPB=0.999813;MQB=0;BQB=0.0983752;MQ0F=0;ICB=6.98556e-05;HOB=0.140681;AC=338;AN=460;DP4=1662,0,4407,0;MQ=39;ANN=C|intergenic_region|MODIFIER|Asa2G04238-Asa2G04239|Asa2G04238-Asa2G04239|intergenic_region|Asa2G04238-Asa2G04239|||n.1146656172T>C||||||	GT	1|0	1|0	1|0	0|0	1|0	1|0	0|1	0|0	0|0	0|0	0|0	1|0	0|1	1|0	0|0	0|0	0|1	0|0	0|0	0|0	0|0	1|0	0|0	0|0	1|0	1|0	1|0	1|0	0|1	1|0	0|0	0|0	0|0	0|1	0|1	1|0	1|0	0|1	0|0	0|0	0|0
chr2	1146734430	.	C	T	999	PASS	DP=3210;VDB=0;SGB=788.816;RPB=0.998456;MQB=0;BQB=0.872545;MQ0F=0;ICB=1.61079e-32;HOB=0.397398;AC=141;AN=454;DP4=2316,0,836,0;MQ=38;ANN=T|intergenic_region|MODIFIER|Asa2G04238-Asa2G04239|Asa2G04238-Asa2G04239|intergenic_region|Asa2G04238-Asa2G04239|||n.1146734430C>T||||||	GT	0|0	0|0	0|0	1|1	0|0	0|0	0|0	1|1	1|1	1|1	1|1	0|0	0|0	0|0	0|0	1|1	0|0	1|1	1|1	1|1	1|1	0|0	1|1	1|1	0|0	0|0	0|0	0|0	0|0	0|0	1|1	1|1	1|1	0|0	0|0	0|0	0|0	0|0	0|0	0|0	1|1
chr2	1146734436	.	G	A	999	PASS	DP=3210;VDB=0;SGB=382.619;RPB=0.999714;MQB=7.13144e-21;BQB=0.916465;MQ0F=0;ICB=0.354745;HOB=0.0291777;AC=25;AN=454;DP4=2931,0,194,0;MQ=38;ANN=A|intergenic_region|MODIFIER|Asa2G04238-Asa2G04239|Asa2G04238-Asa2G04239|intergenic_region|Asa2G04238-Asa2G04239|||n.1146734436G>A||||||	GT	0|0	0|0	0|0	0|0	0|0	0|0	0|0	0|0	0|0	0|0	0|0	0|0	0|0	0|0	0|0	0|0	0|0	0|0	0|0	0|0	0|0	0|0	0|0	0|0	0|0	0|0	0|0	0|0	0|0	0|0	0|0	0|0	0|0	0|0	0|0	0|0	0|0	0|0	0|0	0|0	0|0
chr2	1146734511	.	G	A	999	PASS	DP=3214;VDB=0;SGB=-126.082;RPB=0.993523;MQB=0;BQB=9.51684e-05;MQ0F=0;ICB=0.000401796;HOB=0.127972;AC=333;AN=456;DP4=987,0,2030,0;MQ=38;ANN=G|intergenic_region|MODIFIER|Asa2G04238-Asa2G04239|Asa2G04238-Asa2G04239|intergenic_region|Asa2G04238-Asa2G04239|||n.1146734511A>G||||||	GT	1|0	1|0	1|0	0|0	1|0	1|0	0|1	0|0	0|0	0|0	0|0	1|0	0|1	1|0	0|0	0|0	0|1	0|0	0|0	0|0	0|0	1|0	0|0	0|0	1|0	1|0	1|0	1|0	1|1	1|0	0|0	0|0	0|0	0|1	0|1	1|0	1|0	0|1	0|0	0|0	0|0
chr2	1146734641	.	A	T	999	PASS	DP=3258;VDB=0;SGB=868.787;RPB=0.996168;MQB=0;MQSB=0.999991;BQB=0.822961;MQ0F=0;ICB=5.26166e-33;HOB=0.399806;AC=143;AN=456;DP4=4,2313,0,868;MQ=45;ANN=T|intergenic_region|MODIFIER|Asa2G04238-Asa2G04239|Asa2G04238-Asa2G04239|intergenic_region|Asa2G04238-Asa2G04239|||n.1146734641A>T||||||	GT	0|0	0|0	0|0	1|1	0|0	0|0	0|0	1|1	1|1	1|1	1|1	0|0	0|0	0|0	0|0	1|1	0|0	1|1	1|1	1|1	1|1	0|0	1|1	1|1	0|0	0|0	0|0	0|0	0|0	0|0	1|1	1|1	1|1	0|0	0|0	0|0	0|0	0|0	0|0	0|0	1|1
chr2	1146734660	.	A	G	999	PASS	DP=3254;VDB=0;SGB=-103.679;RPB=0.99919;MQB=0;BQB=0.600226;MQ0F=0;ICB=0.000401796;HOB=0.127972;AC=333;AN=456;DP4=0,952,0,2218;MQ=45;ANN=A|intergenic_region|MODIFIER|Asa2G04238-Asa2G04239|Asa2G04238-Asa2G04239|intergenic_region|Asa2G04238-Asa2G04239|||n.1146734660G>A||||||	GT	1|0	1|0	1|0	0|0	1|0	1|0	0|1	0|0	0|0	0|0	0|0	1|0	0|1	1|0	0|0	0|0	0|1	0|0	0|0	0|0	0|0	1|0	0|0	0|0	1|0	1|0	1|0	1|0	1|1	1|0	0|0	0|0	0|0	0|1	0|1	1|0	1|0	0|1	0|0	0|0	0|0
chr2	1146738640	.	G	A	999	PASS	DP=2531;VDB=0;SGB=382.101;RPB=0.634087;MQB=0;BQB=0.179631;MQ0F=0;ICB=7.39046e-23;HOB=0.333896;AC=120;AN=438;DP4=1937,0,456,0;MQ=38;ANN=A|intergenic_region|MODIFIER|Asa2G04238-Asa2G04239|Asa2G04238-Asa2G04239|intergenic_region|Asa2G04238-Asa2G04239|||n.1146738640G>A||||||	GT	0|0	0|0	0|0	1|1	0|0	0|0	0|0	1|1	1|1	1|1	1|1	0|0	0|0	0|0	0|0	1|1	0|0	1|1	1|1	1|1	1|1	0|0	1|1	1|1	0|0	0|0	0|0	0|0	0|0	0|0	1|1	1|1	1|1	0|0	0|0	0|0	0|0	0|0	0|0	0|0	1|1
chr2	1146738652	.	T	C	999	PASS	DP=2531;VDB=0;SGB=394.922;RPB=0.570338;MQB=0;BQB=0.768757;MQ0F=0;ICB=2.62192e-24;HOB=0.342617;AC=126;AN=446;DP4=1932,0,494,0;MQ=38;ANN=C|intergenic_region|MODIFIER|Asa2G04238-Asa2G04239|Asa2G04238-Asa2G04239|intergenic_region|Asa2G04238-Asa2G04239|||n.1146738652T>C||||||	GT	0|0	0|0	0|0	1|1	0|0	0|0	0|0	1|1	1|1	1|1	1|1	0|0	0|0	0|0	0|0	1|1	0|0	1|1	1|1	1|1	1|1	0|0	1|1	1|1	0|0	0|0	0|0	0|0	0|0	0|0	1|1	1|1	1|1	0|0	0|0	0|0	0|0	0|0	0|0	0|0	1|1
chr2	1146738674	.	C	T	999	PASS	DP=2531;VDB=0;SGB=-165.383;RPB=0.761277;MQB=0;BQB=0.730257;MQ0F=0;ICB=6.7083e-05;HOB=0.143667;AC=325;AN=444;DP4=788,0,1653,0;MQ=38;ANN=C|intergenic_region|MODIFIER|Asa2G04238-Asa2G04239|Asa2G04238-Asa2G04239|intergenic_region|Asa2G04238-Asa2G04239|||n.1146738674T>C||||||	GT	1|0	1|0	1|0	0|0	1|0	1|0	0|1	0|0	0|0	0|0	0|0	1|0	0|1	1|0	0|0	0|0	0|1	0|0	0|0	0|0	0|0	1|0	0|0	0|0	1|0	1|0	1|0	1|0	0|1	1|0	0|0	0|0	0|0	0|1	0|1	1|0	1|0	0|1	0|0	0|0	0|0
chr2	1146738726	.	C	A	999	PASS	DP=2531;VDB=0;SGB=287.864;RPB=0.724577;MQB=0;BQB=0.0615792;MQ0F=0;ICB=1.27952e-22;HOB=0.330493;AC=124;AN=444;DP4=1888,0,449,0;MQ=38;ANN=A|intergenic_region|MODIFIER|Asa2G04238-Asa2G04239|Asa2G04238-Asa2G04239|intergenic_region|Asa2G04238-Asa2G04239|||n.1146738726C>A||||||	GT	0|0	0|0	0|0	0|0	0|0	0|0	0|0	0|0	1|1	1|1	1|1	0|0	0|0	0|0	0|0	0|0	0|0	1|1	1|1	1|1	1|1	0|0	1|1	0|0	0|0	0|0	0|0	0|0	0|0	0|0	1|1	0|0	1|1	0|0	0|0	0|0	0|0	0|0	0|0	0|0	1|1
chr2	1146738743	.	G	A	999	PASS	DP=2531;VDB=0;SGB=161.617;RPB=0.947185;MQB=1.35635e-19;BQB=0.110014;MQ0F=0;ICB=0.0705976;HOB=0.0768894;AC=186;AN=448;DP4=1279,0,1101,0;MQ=38;ANN=A|intergenic_region|MODIFIER|Asa2G04238-Asa2G04239|Asa2G04238-Asa2G04239|intergenic_region|Asa2G04238-Asa2G04239|||n.1146738743G>A||||||	GT	0|1	0|1	0|1	0|0	0|1	0|1	1|0	0|0	0|0	0|0	0|0	0|1	1|0	0|1	1|1	0|0	1|0	0|0	0|0	0|0	0|0	0|1	0|0	0|0	0|1	0|1	0|1	0|1	1|0	0|1	0|0	0|0	0|0	1|0	1|0	0|1	0|1	1|0	1|1	1|1	0|0
chr2	1146738871	.	G	A	999	PASS	DP=2955;VDB=0;SGB=294.332;RPB=0.997318;MQB=0;BQB=0.985567;MQ0F=0;ICB=0.372411;HOB=0.0428978;AC=86;AN=456;DP4=0,2348,0,492;MQ=48;ANN=A|intergenic_region|MODIFIER|Asa2G04238-Asa2G04239|Asa2G04238-Asa2G04239|intergenic_region|Asa2G04238-Asa2G04239|||n.1146738871G>A||||||	GT	0|0	0|0	0|0	1|1	0|0	0|0	0|0	1|1	1|0	1|0	0|1	0|0	0|0	0|0	0|0	1|1	0|0	0|1	1|0	0|1	1|0	0|0	0|1	1|1	0|0	0|0	0|0	0|0	0|0	0|0	0|1	1|1	0|1	0|0	0|0	0|0	0|0	0|0	0|0	0|0	0|1
chr2	1146878773	.	G	A	999	PASS	DP=2197;VDB=0;SGB=704.629;RPB=0.993601;MQB=0;BQB=0.779612;MQ0F=0;ICB=3.31191e-20;HOB=0.309253;AC=131;AN=454;DP4=1382,0,737,0;MQ=38;ANN=A|intergenic_region|MODIFIER|Asa2G04238-Asa2G04239|Asa2G04238-Asa2G04239|intergenic_region|Asa2G04238-Asa2G04239|||n.1146878773G>A||||||	GT	0|0	0|0	0|0	0|1	0|0	0|0	0|0	0|1	1|1	1|1	1|1	0|0	0|0	0|0	0|0	1|0	0|0	1|1	1|1	1|1	1|1	0|0	1|1	1|0	0|0	0|0	0|0	0|0	0|0	0|0	1|1	0|1	1|1	0|0	0|0	0|0	0|0	0|0	0|0	0|0	1|1
chr2	1146878787	.	T	C	999	PASS	DP=2197;VDB=0;SGB=717.569;RPB=0.986624;MQB=0;BQB=0.971848;MQ0F=0;ICB=1.4859e-20;HOB=0.311786;AC=130;AN=454;DP4=1390,0,738,0;MQ=38;ANN=C|intergenic_region|MODIFIER|Asa2G04238-Asa2G04239|Asa2G04238-Asa2G04239|intergenic_region|Asa2G04238-Asa2G04239|||n.1146878787T>C||||||	GT	0|0	0|0	0|0	0|1	0|0	0|0	0|0	0|1	1|1	1|1	1|1	0|0	0|0	0|0	0|0	1|0	0|0	1|1	1|1	1|1	1|1	0|0	1|1	1|0	0|0	0|0	0|0	0|0	0|0	0|0	1|1	0|1	1|1	0|0	0|0	0|0	0|0	0|0	0|0	0|0	1|1
chr2	1146878837	.	A	G	999	PASS	DP=2198;VDB=0;SGB=664.817;RPB=0.996294;MQB=0;BQB=0.0411349;MQ0F=0;ICB=3.48655e-20;HOB=0.309881;AC=131;AN=452;DP4=1378,0,707,0;MQ=38;ANN=G|intergenic_region|MODIFIER|Asa2G04238-Asa2G04239|Asa2G04238-Asa2G04239|intergenic_region|Asa2G04238-Asa2G04239|||n.1146878837A>G||||||	GT	0|0	0|0	0|0	0|1	0|0	0|0	0|0	0|1	1|1	1|1	1|1	0|0	0|0	0|0	0|0	1|0	0|0	1|1	1|1	1|1	1|1	0|0	1|1	1|0	0|0	0|0	0|0	0|0	0|0	0|0	1|1	0|1	1|1	0|0	0|0	0|0	0|0	0|0	0|0	0|0	1|1
chr2	1146878902	.	C	A	999	PASS	DP=2237;VDB=0;SGB=706.203;RPB=0.969154;MQB=0;MQSB=1;BQB=0.619023;MQ0F=0;ICB=2.6013e-21;HOB=0.318731;AC=131;AN=452;DP4=1,1323,0,731;MQ=47;ANN=A|intergenic_region|MODIFIER|Asa2G04238-Asa2G04239|Asa2G04238-Asa2G04239|intergenic_region|Asa2G04238-Asa2G04239|||n.1146878902C>A||||||	GT	0|0	0|0	0|0	0|1	0|0	0|0	0|0	0|1	1|1	1|1	1|1	0|0	0|0	0|0	0|0	1|0	0|0	1|1	1|1	1|1	1|1	0|0	1|1	1|0	0|0	0|0	0|0	0|0	0|0	0|0	1|1	0|1	1|1	0|0	0|0	0|0	0|0	0|0	0|0	0|0	1|1
chr2	1146898865	.	C	A	999	PASS	DP=1817;VDB=0;SGB=130.617;RPB=0;MQB=0;BQB=0.996778;MQ0F=0;ICB=1.11752e-07;HOB=0.178026;AC=99;AN=454;DP4=1440,0,288,0;MQ=42;ANN=A|intergenic_region|MODIFIER|Asa2G04238-Asa2G04239|Asa2G04238-Asa2G04239|intergenic_region|Asa2G04238-Asa2G04239|||n.1146898865C>A||||||	GT	0|0	0|0	0|0	0|1	0|0	0|0	0|0	0|1	1|1	1|1	1|1	0|0	0|0	0|0	0|0	1|0	0|0	0|1	1|1	1|1	1|1	0|0	1|1	1|0	0|0	0|0	0|0	0|0	0|0	0|0	1|1	0|1	1|1	0|0	0|0	0|0	0|0	0|0	0|0	0|0	1|1
chr2	1146899016	.	G	T	999	PASS	DP=1830;VDB=0;SGB=10.5094;RPB=0.99487;MQB=0;BQB=0.984399;MQ0F=0;ICB=0.0227501;HOB=0.0857381;AC=94;AN=454;DP4=0,1402,0,334;MQ=38;ANN=T|intergenic_region|MODIFIER|Asa2G04238-Asa2G04239|Asa2G04238-Asa2G04239|intergenic_region|Asa2G04238-Asa2G04239|||n.1146899016G>T||||||	GT	1|0	1|0	0|0	0|0	1|0	1|0	0|1	0|0	0|0	0|0	0|0	1|0	0|1	0|0	0|0	0|0	0|1	0|0	0|0	0|0	0|0	0|0	0|0	0|0	1|0	1|0	1|0	1|0	0|1	1|0	0|0	0|0	0|0	0|1	0|1	1|0	1|0	0|1	0|0	0|0	0|0
chr2	1146899027	.	C	T	999	PASS	DP=1830;VDB=0;SGB=308.278;RPB=0.959602;MQB=0;BQB=0.995107;MQ0F=0;ICB=6.63602e-21;HOB=0.314299;AC=129;AN=454;DP4=0,1299,0,436;MQ=38;ANN=T|intergenic_region|MODIFIER|Asa2G04238-Asa2G04239|Asa2G04238-Asa2G04239|intergenic_region|Asa2G04238-Asa2G04239|||n.1146899027C>T||||||	GT	0|0	0|0	0|0	0|1	0|0	0|0	0|0	0|1	1|1	1|1	1|1	0|0	0|0	0|0	0|0	1|0	0|0	1|1	1|1	1|1	1|1	0|0	1|1	1|0	0|0	0|0	0|0	0|0	0|0	0|0	1|1	0|1	1|1	0|0	0|0	0|0	0|0	0|0	0|0	0|0	1|1
chr2	1146899038	.	A	T	999	PASS	DP=1830;VDB=0;SGB=358.265;RPB=0.995792;MQB=0;BQB=0.980216;MQ0F=0;ICB=1.78837e-20;HOB=0.310456;AC=127;AN=454;DP4=0,1356,0,442;MQ=38;ANN=T|intergenic_region|MODIFIER|Asa2G04238-Asa2G04239|Asa2G04238-Asa2G04239|intergenic_region|Asa2G04238-Asa2G04239|||n.1146899038A>T||||||	GT	0|0	0|0	0|0	0|1	0|0	0|0	0|0	0|1	1|1	1|1	1|1	0|0	0|0	0|0	0|0	1|0	0|0	0|1	1|1	1|1	1|1	0|0	1|1	1|0	0|0	0|0	0|0	0|0	0|0	0|0	1|1	0|1	1|1	0|0	0|0	0|0	0|0	0|0	0|0	0|0	1|1
chr2	1146899050	.	G	A	999	PASS	DP=1825;VDB=0;SGB=-110.556;RPB=0.961855;MQB=0;BQB=0.856067;MQ0F=0;ICB=0.0117936;HOB=0.0987114;AC=283;AN=454;DP4=0,729,0,1015;MQ=38;ANN=G|intergenic_region|MODIFIER|Asa2G04238-Asa2G04239|Asa2G04238-Asa2G04239|intergenic_region|Asa2G04238-Asa2G04239|||n.1146899050A>G||||||	GT	0|1	0|1	0|1	0|0	0|1	0|1	1|0	0|0	0|0	0|0	0|0	0|1	1|0	1|1	0|1	0|0	1|0	0|0	0|0	0|0	0|0	0|1	0|0	0|0	0|1	0|1	0|1	0|1	1|0	0|1	0|0	0|0	0|0	1|0	1|0	0|1	0|1	1|0	1|1	1|1	0|0
chr2	1146899054	.	C	A	999	PASS	DP=1825;VDB=0;SGB=33.621;RPB=0.999694;MQB=0;BQB=0.678284;MQ0F=0;ICB=0.000793912;HOB=0.121757;AC=116;AN=454;DP4=0,1288,0,460;MQ=38;ANN=A|intergenic_region|MODIFIER|Asa2G04238-Asa2G04239|Asa2G04238-Asa2G04239|intergenic_region|Asa2G04238-Asa2G04239|||n.1146899054C>A||||||	GT	1|0	1|0	1|0	0|0	1|0	1|0	0|1	0|0	0|0	0|0	0|0	1|0	0|1	0|0	0|0	0|0	0|1	0|0	0|0	0|0	0|0	1|0	0|0	0|1	1|0	1|0	1|0	1|0	0|1	1|0	0|0	0|0	0|0	0|1	0|1	1|0	1|0	0|1	0|0	0|0	0|0
chr2	1146908881	.	A	G	999	PASS	DP=4791;VDB=0;SGB=-840.75;RPB=0.997048;MQB=0;BQB=0.109871;MQ0F=0;ICB=0.161142;HOB=0.0626749;AC=303;AN=460;DP4=2618,0,2038,0;MQ=30;ANN=A|intergenic_region|MODIFIER|Asa2G04238-Asa2G04239|Asa2G04238-Asa2G04239|intergenic_region|Asa2G04238-Asa2G04239|||n.1146908881G>A||||||	GT	0|0	0|0	0|0	0|1	0|1	0|1	0|0	0|1	0|1	0|1	1|0	0|0	0|0	0|0	1|0	1|0	0|0	1|0	1|1	1|1	0|1	0|0	1|1	1|0	0|1	0|0	0|0	0|0	0|0	0|0	1|0	0|1	1|0	0|0	0|0	0|0	0|0	0|0	1|0	0|1	1|1
chr2	1146908885	.	C	T	999	PASS	DP=4795;VDB=0;SGB=990.987;RPB=0.960148;MQB=2.61076e-08;BQB=0.844829;MQ0F=0;ICB=0.18713;HOB=0.0558034;AC=88;AN=460;DP4=3205,0,1495,0;MQ=30;ANN=T|intergenic_region|MODIFIER|Asa2G04238-Asa2G04239|Asa2G04238-Asa2G04239|intergenic_region|Asa2G04238-Asa2G04239|||n.1146908885C>T||||||	GT	0|0	0|0	0|0	0|1	0|0	0|0	0|0	0|0	1|1	0|1	1|0	0|0	0|0	0|0	0|0	0|1	0|0	1|0	0|1	1|0	0|1	0|0	1|0	0|0	0|0	0|0	0|0	0|0	0|0	0|0	1|0	0|0	1|0	0|0	0|0	0|0	0|0	0|0	0|0	0|1	1|0
chr2	1146908889	.	A	G	480	PASS	DP=4795;VDB=0;SGB=-451.961;RPB=0.983515;MQB=0;BQB=0.338194;MQ0F=0;ICB=0.908834;HOB=0.00967864;AC=32;AN=460;DP4=4148,0,505,0;MQ=30;ANN=G|intergenic_region|MODIFIER|Asa2G04238-Asa2G04239|Asa2G04238-Asa2G04239|intergenic_region|Asa2G04238-Asa2G04239|||n.1146908889A>G||||||	GT	0|0	0|0	0|0	0|1	0|0	0|0	0|0	0|0	0|0	0|0	0|0	0|0	0|0	0|0	0|0	0|1	0|0	0|0	0|0	0|0	0|1	0|0	1|0	0|0	0|0	0|0	0|0	0|0	0|0	0|0	0|0	0|0	0|0	0|0	0|0	0|0	0|0	0|0	0|0	0|0	0|0
chr2	1146908901	.	G	A	896	PASS	DP=4795;VDB=0;SGB=-296.484;RPB=1;MQB=0.00104785;BQB=0.753208;MQ0F=0;ICB=0.925216;HOB=0.00850662;AC=30;AN=460;DP4=4386,0,290,0;MQ=30;ANN=A|intergenic_region|MODIFIER|Asa2G04238-Asa2G04239|Asa2G04238-Asa2G04239|intergenic_region|Asa2G04238-Asa2G04239|||n.1146908901G>A||||||	GT	0|0	0|0	0|0	0|0	0|0	0|0	0|0	0|0	1|0	0|0	1|0	0|0	0|0	0|0	0|0	0|0	0|0	0|1	0|0	0|1	0|0	0|0	0|1	0|0	0|0	0|0	0|0	0|0	0|0	0|0	0|0	0|0	0|0	0|0	0|0	0|0	0|0	0|0	0|0	0|1	0|0
chr2	1146908945	.	A	C	999	PASS	DP=4795;VDB=0;SGB=440.018;RPB=0.999522;MQB=7.73257e-05;BQB=0.852444;MQ0F=0;ICB=0.427899;HOB=0.0363327;AC=62;AN=460;DP4=3955,0,650,0;MQ=30;ANN=C|intergenic_region|MODIFIER|Asa2G04238-Asa2G04239|Asa2G04238-Asa2G04239|intergenic_region|Asa2G04238-Asa2G04239|||n.1146908945A>C||||||	GT	0|0	0|0	0|0	0|0	0|0	0|0	0|0	0|0	1|0	0|1	1|0	0|0	0|0	0|0	0|0	0|0	0|0	0|1	0|1	0|1	0|0	0|0	0|1	0|0	0|0	0|0	0|0	0|0	0|0	0|0	1|0	0|0	0|1	0|0	0|0	0|0	0|0	0|0	0|0	0|1	1|0
chr2	1146908954	.	T	A	999	PASS	DP=4795;VDB=0;SGB=-1203.3;RPB=0;MQB=0;BQB=0.806874;MQ0F=0;ICB=2.73669e-30;HOB=0.38465;AC=204;AN=460;DP4=2917,0,1728,0;MQ=30;ANN=A|intergenic_region|MODIFIER|Asa2G04238-Asa2G04239|Asa2G04238-Asa2G04239|intergenic_region|Asa2G04238-Asa2G04239|||n.1146908954T>A||||||	GT	0|1	0|1	0|1	0|1	0|1	0|1	1|0	0|0	0|0	0|1	1|0	0|1	1|0	0|1	1|0	0|0	0|0	0|1	0|1	0|1	1|0	0|1	0|1	0|0	0|1	0|1	0|1	0|1	1|0	0|1	1|0	0|0	0|1	1|0	1|0	0|1	0|1	1|0	1|0	0|1	1|0
chr2	1146909065	.	T	C	729	PASS	DP=2914;VDB=0;SGB=-0.282976;RPB=0;MQB=0;BQB=0.917861;MQ0F=0;ICB=0.657377;HOB=0.0240459;AC=50;AN=456;DP4=0,2354,0,482;MQ=23;ANN=C|intergenic_region|MODIFIER|Asa2G04238-Asa2G04239|Asa2G04238-Asa2G04239|intergenic_region|Asa2G04238-Asa2G04239|||n.1146909065T>C||||||	GT	0|0	0|0	0|0	1|0	0|0	0|0	0|0	0|0	0|0	1|0	0|0	0|0	0|0	0|0	0|0	0|1	0|0	0|1	1|0	0|0	0|1	0|0	1|0	0|0	0|0	0|0	0|0	0|0	0|0	0|0	0|0	0|0	1|0	0|0	0|0	0|0	0|0	0|0	0|0	0|0	0|1
chr2	1146909067	.	C	T	999	PASS	DP=2914;VDB=0;SGB=-216.864;RPB=1.00529e-26;MQB=0.0721702;BQB=0.742943;MQ0F=0;ICB=0.938412;HOB=0.00754078;AC=28;AN=456;DP4=0,2632,0,170;MQ=24;ANN=T|intergenic_region|MODIFIER|Asa2G04238-Asa2G04239|Asa2G04238-Asa2G04239|intergenic_region|Asa2G04238-Asa2G04239|||n.1146909067C>T||||||	GT	0|0	0|0	0|0	1|0	0|0	0|0	0|0	0|0	0|0	0|0	0|0	0|0	0|0	0|0	0|1	0|1	0|0	0|0	0|0	0|0	0|0	0|0	0|0	0|1	0|0	0|0	0|0	0|0	0|0	0|0	0|0	1|0	0|0	0|0	0|0	0|0	0|0	0|0	0|1	0|0	0|0
chr2	1146909082	.	T	C	840	PASS	DP=2914;VDB=0;SGB=-115.28;RPB=0;MQB=7.25801e-09;BQB=0.942304;MQ0F=0;ICB=0.956216;HOB=0.00606455;AC=25;AN=454;DP4=0,2602,0,158;MQ=23;ANN=C|intergenic_region|MODIFIER|Asa2G04238-Asa2G04239|Asa2G04238-Asa2G04239|intergenic_region|Asa2G04238-Asa2G04239|||n.1146909082T>C||||||	GT	0|0	0|0	0|0	1|0	0|0	0|0	0|0	1|0	0|0	0|0	0|0	0|0	0|0	0|0	0|0	0|1	0|0	0|0	0|0	0|0	0|0	0|0	0|0	0|1	0|0	0|0	0|0	0|0	0|0	0|0	0|0	1|0	0|0	0|0	0|0	0|0	0|0	0|0	0|0	0|0	0|0
chr2	1146909083	.	A	T	999	PASS	DP=2914;VDB=0;SGB=-227.024;RPB=6.75671e-19;MQB=0.279551;BQB=0.349689;MQ0F=0;ICB=0.956622;HOB=0.00601147;AC=25;AN=456;DP4=0,2661,0,204;MQ=24;ANN=T|intergenic_region|MODIFIER|Asa2G04238-Asa2G04239|Asa2G04238-Asa2G04239|intergenic_region|Asa2G04238-Asa2G04239|||n.1146909083A>T||||||	GT	0|0	0|0	0|0	1|0	0|0	0|0	0|0	0|0	0|0	0|0	0|0	0|0	0|0	0|0	0|1	0|1	0|0	0|0	0|0	0|0	0|0	0|0	0|0	0|1	0|0	0|0	0|0	0|0	0|0	0|0	0|0	1|0	0|0	0|0	0|0	0|0	0|0	0|0	0|1	0|0	0|0
chr2	1146909091	.	C	A	999	PASS	DP=2914;VDB=0;SGB=54.3647;RPB=8.41921e-29;MQB=2.77216e-20;BQB=0.993943;MQ0F=0;ICB=0.541395;HOB=0.0301631;AC=56;AN=456;DP4=0,2502,0,305;MQ=24;ANN=A|intergenic_region|MODIFIER|Asa2G04238-Asa2G04239|Asa2G04238-Asa2G04239|intergenic_region|Asa2G04238-Asa2G04239|||n.1146909091C>A||||||	GT	0|0	0|0	0|0	0|0	0|0	0|0	0|0	0|0	0|0	1|0	1|0	0|0	0|0	0|0	0|0	0|0	0|0	0|1	0|1	0|1	0|1	0|0	0|1	0|0	0|0	0|0	0|0	0|0	0|0	0|0	1|0	0|0	1|0	0|0	0|0	0|0	0|0	0|0	0|0	0|1	1|0
chr2	1146909094	.	T	C	693	PASS	DP=2914;VDB=0;SGB=-1.51313;RPB=0;MQB=0;BQB=0.834211;MQ0F=0;ICB=0.69337;HOB=0.0221607;AC=48;AN=456;DP4=0,2371,0,479;MQ=23;ANN=C|intergenic_region|MODIFIER|Asa2G04238-Asa2G04239|Asa2G04238-Asa2G04239|intergenic_region|Asa2G04238-Asa2G04239|||n.1146909094T>C||||||	GT	0|0	0|0	0|0	1|0	0|0	0|0	0|0	0|0	0|0	1|0	0|0	0|0	0|0	0|0	0|0	0|1	0|0	0|1	0|0	0|0	0|1	0|0	0|1	0|0	0|0	0|0	0|0	0|0	0|0	0|0	0|0	0|0	1|0	0|0	0|0	0|0	0|0	0|0	0|0	0|0	1|0
chr2	1146909145	.	T	C	999	PASS	DP=2914;VDB=0;SGB=62.5798;RPB=0.177015;MQB=1.40029e-21;BQB=0.57969;MQ0F=0;ICB=0.600616;HOB=0.0270179;AC=53;AN=456;DP4=0,2569,0,309;MQ=23;ANN=C|intergenic_region|MODIFIER|Asa2G04238-Asa2G04239|Asa2G04238-Asa2G04239|intergenic_region|Asa2G04238-Asa2G04239|||n.1146909145T>C||||||	GT	0|0	0|0	0|0	0|0	0|0	0|0	0|0	0|0	0|0	1|0	1|0	0|0	0|0	0|0	0|0	0|0	0|0	0|1	0|1	0|1	0|1	0|0	0|1	0|0	0|0	0|0	0|0	0|0	0|0	0|0	1|0	0|0	1|0	0|0	0|0	0|0	0|0	0|0	0|0	0|1	1|0
chr2	1146921696	.	G	A	999	PASS	DP=1825;VDB=0;SGB=31.8173;RPB=0.999848;MQB=0.0115005;BQB=0.360911;MQ0F=0;ICB=0.0675643;HOB=0.0751797;AC=127;AN=458;DP4=0,1165,0,494;MQ=45;ANN=A|intergenic_region|MODIFIER|Asa2G04238-Asa2G04239|Asa2G04238-Asa2G04239|intergenic_region|Asa2G04238-Asa2G04239|||n.1146921696G>A||||||	GT	0|1	0|1	0|1	0|0	0|0	0|0	1|0	0|0	0|0	0|0	0|0	0|1	1|0	0|1	0|0	0|0	1|0	0|0	0|0	0|0	0|0	0|0	0|0	0|0	0|1	0|1	1|1	0|1	1|0	0|1	0|0	0|0	0|0	1|0	1|0	1|1	0|1	1|0	0|0	0|0	0|0
chr2	1146921735	.	C	T	999	PASS	DP=1825;VDB=0;SGB=407.632;RPB=0.987706;MQB=0;BQB=0.869516;MQ0F=0;ICB=1.29406e-20;HOB=0.30983;AC=130;AN=460;DP4=0,1249,0,501;MQ=45;ANN=T|intergenic_region|MODIFIER|Asa2G04238-Asa2G04239|Asa2G04238-Asa2G04239|intergenic_region|Asa2G04238-Asa2G04239|||n.1146921735C>T||||||	GT	0|0	0|0	0|0	1|0	0|0	0|0	0|0	1|1	1|1	1|1	1|1	0|0	0|0	0|0	0|0	0|1	0|0	1|1	1|1	1|1	1|1	0|0	1|1	1|0	0|0	0|0	0|0	0|0	0|0	0|0	1|1	0|1	1|1	0|0	0|0	0|0	0|0	0|0	0|0	0|0	1|1
chr2	1146921784	.	A	C	999	PASS	DP=1825;VDB=0;SGB=418.76;RPB=0.999319;MQB=0;BQB=0.996202;MQ0F=0;ICB=5.8343e-21;HOB=0.312278;AC=129;AN=460;DP4=0,1274,0,497;MQ=45;ANN=C|intergenic_region|MODIFIER|Asa2G04238-Asa2G04239|Asa2G04238-Asa2G04239|intergenic_region|Asa2G04238-Asa2G04239|||n.1146921784A>C||||||	GT	0|0	0|0	0|0	1|0	0|0	0|0	0|0	1|1	1|1	1|1	1|1	0|0	0|0	0|0	0|0	0|1	0|0	1|1	1|1	1|1	1|1	0|0	1|1	1|0	0|0	0|0	0|0	0|0	0|0	0|0	1|1	0|1	1|1	0|0	0|0	0|0	0|0	0|0	0|0	0|0	1|1
chr2	1147461775	.	T	C	999	PASS	DP=4477;VDB=0;SGB=-26.5739;RPB=0.98753;MQB=0.00702413;BQB=0.869342;MQ0F=0;ICB=0.93357;HOB=0.00809917;AC=28;AN=440;DP4=3968,0,152,0;MQ=35;ANN=C|intergenic_region|MODIFIER|Asa2G04238-Asa2G04239|Asa2G04238-Asa2G04239|intergenic_region|Asa2G04238-Asa2G04239|||n.1147461775T>C||||||	GT	0|0	0|0	0|0	0|1	0|0	0|0	0|0	0|1	0|0	0|0	0|0	0|0	0|0	0|0	0|0	0|0	0|0	0|0	0|0	0|0	0|0	0|0	0|0	0|1	0|0	0|0	0|0	0|0	0|0	0|0	0|0	1|0	0|0	0|0	0|0	0|0	0|0	0|0	1|0	0|0	0|0
chr2	1147461776	.	T	A	999	PASS	DP=4477;VDB=0;SGB=-490.899;RPB=0.998213;MQB=2.25554e-09;BQB=0.792062;MQ0F=0;ICB=2.29373e-10;HOB=0.223233;AC=147;AN=440;DP4=3145,0,1137,0;MQ=35;ANN=A|intergenic_region|MODIFIER|Asa2G04238-Asa2G04239|Asa2G04238-Asa2G04239|intergenic_region|Asa2G04238-Asa2G04239|||n.1147461776T>A||||||	GT	0|1	0|1	0|1	0|0	0|1	0|1	1|0	0|0	0|0	0|0	0|0	0|0	1|0	0|1	1|0	0|0	1|0	0|0	0|0	0|0	0|0	0|1	0|0	0|0	0|1	0|1	0|1	0|1	1|0	0|1	0|0	0|0	0|0	1|0	1|0	0|1	0|1	1|0	0|0	0|1	0|0
chr2	1147776536	.	C	T	595	PASS	DP=2313;VDB=0;SGB=219.271;RPB=0.991811;MQB=0;BQB=0.640592;MQ0F=0;ICB=0.0799627;HOB=0.0523864;AC=33;AN=440;DP4=2045,0,168,0;MQ=34;ANN=T|intergenic_region|MODIFIER|Asa2G04238-Asa2G04239|Asa2G04238-Asa2G04239|intergenic_region|Asa2G04238-Asa2G04239|||n.1147776536C>T||||||	GT	0|0	0|0	0|0	0|0	0|0	0|0	0|0	0|1	0|0	0|0	1|0	0|0	0|0	0|0	0|0	1|0	0|0	0|0	0|0	0|0	0|0	0|0	0|0	0|1	0|0	0|0	0|0	0|0	0|0	0|0	0|0	1|0	0|0	0|0	0|0	0|0	0|0	0|0	0|0	0|0	0|0
chr2	1147776540	.	G	A	999	PASS	DP=2313;VDB=0;SGB=313.653;RPB=0.978218;MQB=0;BQB=0.505403;MQ0F=0;ICB=0.0157854;HOB=0.0962913;AC=141;AN=440;DP4=1326,0,888,0;MQ=34;ANN=A|intergenic_region|MODIFIER|Asa2G04238-Asa2G04239|Asa2G04238-Asa2G04239|intergenic_region|Asa2G04238-Asa2G04239|||n.1147776540G>A||||||	GT	1|0	1|0	1|0	0|0	0|0	1|0	0|1	0|0	0|0	0|0	0|0	1|0	0|1	1|0	1|1	0|0	0|1	0|0	0|0	0|0	0|0	1|0	0|0	0|0	1|0	1|0	1|0	1|0	0|1	1|0	0|0	0|0	0|0	0|1	0|1	1|0	1|0	0|1	1|1	1|0	0|0
chr2	1147776553	.	G	T	999	PASS	DP=2313;VDB=0;SGB=443.306;RPB=0.996289;MQB=5.15253e-17;BQB=0.0334225;MQ0F=0;ICB=3.6996e-21;HOB=0.324846;AC=134;AN=436;DP4=1639,0,558,0;MQ=34;ANN=T|intergenic_region|MODIFIER|Asa2G04238-Asa2G04239|Asa2G04238-Asa2G04239|intergenic_region|Asa2G04238-Asa2G04239|||n.1147776553G>T||||||	GT	0|0	0|0	0|0	1|0	0|0	0|0	0|0	1|0	1|1	1|1	0|1	0|0	0|0	0|0	0|0	0|1	0|0	1|1	1|1	1|1	1|1	0|0	1|1	1|0	0|0	0|0	0|0	0|0	0|0	0|0	1|1	0|1	1|1	0|0	0|0	0|0	0|0	0|0	0|0	0|0	1|1
chr2	1147776561	.	G	A	776	PASS	DP=2313;VDB=0;SGB=251.483;RPB=0.992214;MQB=0;BQB=0.951895;MQ0F=0;ICB=0.0903404;HOB=0.0516942;AC=34;AN=440;DP4=2055,0,176,0;MQ=34;ANN=A|intergenic_region|MODIFIER|Asa2G04238-Asa2G04239|Asa2G04238-Asa2G04239|intergenic_region|Asa2G04238-Asa2G04239|||n.1147776561G>A||||||	GT	0|0	0|0	0|0	0|1	0|0	0|0	0|0	0|1	0|0	0|0	1|0	0|0	0|0	0|0	0|0	1|0	0|0	0|0	0|0	0|0	0|0	0|0	0|0	0|1	0|0	0|0	0|0	0|0	0|0	0|0	0|0	1|0	0|0	0|0	0|0	0|0	0|0	0|0	0|0	0|0	0|0
chr2	1147776580	.	G	A	999	PASS	DP=2313;VDB=0;SGB=-44.6258;RPB=0.986788;MQB=0;BQB=0.863873;MQ0F=0;ICB=0.00148827;HOB=0.11844;AC=325;AN=440;DP4=625,0,1601,0;MQ=34;ANN=G|intergenic_region|MODIFIER|Asa2G04238-Asa2G04239|Asa2G04238-Asa2G04239|intergenic_region|Asa2G04238-Asa2G04239|||n.1147776580A>G||||||	GT	0|1	0|1	0|1	0|0	1|1	0|1	1|0	0|0	0|0	0|0	0|0	0|1	1|0	0|1	0|0	0|0	1|0	0|0	0|0	0|0	0|0	0|1	0|0	0|0	0|1	0|1	0|1	0|1	1|0	0|1	0|0	0|0	0|0	1|0	1|0	0|1	0|1	1|0	0|0	0|1	0|0
chr2	1147776602	.	C	G	999	PASS	DP=2313;VDB=0;SGB=289.669;RPB=0.999129;MQB=0;BQB=0.98154;MQ0F=0;ICB=0.0157854;HOB=0.0962913;AC=141;AN=440;DP4=1359,0,865,0;MQ=34;ANN=G|intergenic_region|MODIFIER|Asa2G04238-Asa2G04239|Asa2G04238-Asa2G04239|intergenic_region|Asa2G04238-Asa2G04239|||n.1147776602C>G||||||	GT	1|0	1|0	1|0	0|0	0|0	1|0	0|1	0|0	0|0	0|0	0|0	1|0	0|1	1|0	1|1	0|0	0|1	0|0	0|0	0|0	0|0	1|0	0|0	0|0	1|0	1|0	1|0	1|0	0|1	1|0	0|0	0|0	0|0	0|1	0|1	1|0	1|0	0|1	1|1	1|0	0|0
chr2	1147776609	.	T	A	999	PASS	DP=2313;VDB=0;SGB=525.509;RPB=0.999647;MQB=0;BQB=0.0110348;MQ0F=0;ICB=1.80796e-41;HOB=0.462459;AC=176;AN=438;DP4=1416,0,708,0;MQ=34;ANN=A|intergenic_region|MODIFIER|Asa2G04238-Asa2G04239|Asa2G04238-Asa2G04239|intergenic_region|Asa2G04238-Asa2G04239|||n.1147776609T>A||||||	GT	0|0	0|0	0|0	1|1	0|0	0|0	0|0	1|1	1|1	1|1	1|1	0|0	0|0	0|0	0|0	1|1	0|0	1|1	1|1	1|1	1|1	0|0	1|1	1|1	0|0	0|0	0|0	0|0	0|0	0|0	1|1	1|1	1|1	0|0	0|0	0|0	0|0	0|0	0|0	0|0	1|1
chr2	1147799712	.	G	A	999	PASS	DP=2388;VDB=0;SGB=229.473;RPB=0.998371;MQB=0.886575;BQB=0.655599;MQ0F=0;ICB=6.77422e-14;HOB=0.251101;AC=122;AN=458;DP4=0,1898,0,440;MQ=38;ANN=A|intergenic_region|MODIFIER|Asa2G04238-Asa2G04239|Asa2G04238-Asa2G04239|intergenic_region|Asa2G04238-Asa2G04239|||n.1147799712G>A||||||	GT	0|0	0|0	0|0	1|0	0|0	0|0	0|0	1|0	1|1	1|1	0|1	0|0	0|0	0|0	0|0	0|1	0|0	1|1	1|1	1|1	1|1	0|0	1|1	1|0	0|0	0|0	0|0	0|0	0|0	0|0	1|1	0|1	1|1	0|0	0|0	0|0	0|0	0|0	0|0	0|0	1|1
chr2	1147799721	.	T	A	999	PASS	DP=2388;VDB=0;SGB=175.877;RPB=0.999771;MQB=0;BQB=0.626813;MQ0F=0;ICB=0.000577572;HOB=0.124025;AC=118;AN=458;DP4=0,1630,0,707;MQ=38;ANN=A|intergenic_region|MODIFIER|Asa2G04238-Asa2G04239|Asa2G04238-Asa2G04239|intergenic_region|Asa2G04238-Asa2G04239|||n.1147799721T>A||||||	GT	0|1	0|1	0|1	0|0	0|1	0|1	1|0	0|0	0|0	0|0	0|0	0|1	1|0	0|1	0|0	0|0	1|0	0|0	0|0	0|0	0|0	0|1	0|0	0|0	0|1	0|1	0|1	0|1	1|0	0|1	0|0	0|0	0|0	1|0	1|0	0|1	0|1	1|0	0|0	0|0	0|0
chr2	1147799741	.	A	T	999	PASS	DP=2388;VDB=0;SGB=220.249;RPB=0.997292;MQB=0.608932;BQB=0.973497;MQ0F=0;ICB=0.99944;HOB=0.000715089;AC=29;AN=458;DP4=0,2202,0,161;MQ=38;ANN=T|intergenic_region|MODIFIER|Asa2G04238-Asa2G04239|Asa2G04238-Asa2G04239|intergenic_region|Asa2G04238-Asa2G04239|||n.1147799741A>T||||||	GT	0|0	0|0	0|0	0|1	0|0	0|0	0|0	0|1	0|0	0|0	1|0	0|0	0|0	0|0	0|0	1|0	0|0	0|0	0|0	0|0	0|0	0|0	0|0	0|1	0|0	0|0	0|0	0|0	0|0	0|0	0|0	1|0	0|0	0|0	0|0	0|0	0|0	0|0	0|0	0|0	0|0
chr2	1147799759	.	C	T	999	PASS	DP=2388;VDB=0;SGB=207.694;RPB=0.997302;MQB=0;BQB=0.308621;MQ0F=0;ICB=0.264897;HOB=0.0537954;AC=163;AN=456;DP4=0,1353,0,902;MQ=38;ANN=T|intergenic_region|MODIFIER|Asa2G04238-Asa2G04239|Asa2G04238-Asa2G04239|intergenic_region|Asa2G04238-Asa2G04239|||n.1147799759C>T||||||	GT	1|0	1|0	1|0	0|0	1|0	1|0	0|1	0|0	0|0	0|0	0|0	1|0	0|1	1|0	1|1	0|0	0|1	0|0	0|0	0|0	0|0	1|0	0|0	0|0	1|0	1|0	1|0	1|0	0|1	1|0	0|0	0|0	0|0	0|1	0|1	1|0	1|0	0|1	1|1	1|1	0|0
chr2	1147799771	.	G	T	999	PASS	DP=2388;VDB=0;SGB=348.851;RPB=0.999828;MQB=0.846681;BQB=0.972581;MQ0F=0;ICB=2.27347e-23;HOB=0.335653;AC=156;AN=458;DP4=0,1683,0,582;MQ=38;ANN=T|intergenic_region|MODIFIER|Asa2G04238-Asa2G04239|Asa2G04238-Asa2G04239|intergenic_region|Asa2G04238-Asa2G04239|||n.1147799771G>T||||||	GT	0|0	0|0	0|0	1|1	0|0	0|0	0|0	1|1	1|1	1|1	1|1	0|0	0|0	0|0	0|0	1|1	0|0	1|1	1|1	1|1	1|1	0|0	1|1	1|1	0|0	0|0	0|0	0|0	0|0	0|0	1|1	1|1	1|1	0|0	0|0	0|0	0|0	0|0	0|0	0|0	1|1
chr2	1147799804	.	A	G	999	PASS	DP=2388;VDB=0;SGB=256.107;RPB=0.991146;MQB=0;BQB=0.00479209;MQ0F=0;ICB=0.478801;HOB=0.0398924;AC=156;AN=458;DP4=0,1338,0,889;MQ=38;ANN=G|intergenic_region|MODIFIER|Asa2G04238-Asa2G04239|Asa2G04238-Asa2G04239|intergenic_region|Asa2G04238-Asa2G04239|||n.1147799804A>G||||||	GT	1|0	1|0	1|0	0|0	1|0	1|0	0|1	0|0	0|0	0|0	0|0	1|0	0|1	1|0	1|1	0|0	0|1	0|0	0|0	0|0	0|0	1|0	0|0	0|0	1|0	1|0	1|0	1|0	0|1	1|0	0|0	0|0	0|0	0|1	0|1	1|0	1|0	0|1	1|1	1|1	0|0
chr2	1147799843	.	C	T	999	PASS	DP=4771;VDB=0;SGB=211.658;RPB=0.992883;MQB=0;MQSB=7.14605e-08;BQB=0.566793;MQ0F=0;ICB=0.153319;HOB=0.0637383;AC=161;AN=458;DP4=1415,26,954,14;MQ=43;ANN=T|intergenic_region|MODIFIER|Asa2G04238-Asa2G04239|Asa2G04238-Asa2G04239|intergenic_region|Asa2G04238-Asa2G04239|||n.1147799843C>T||||||	GT	1|0	1|0	1|0	0|0	1|0	1|0	0|1	0|0	0|0	0|0	0|0	1|0	0|1	1|0	1|1	0|0	0|1	0|0	0|0	0|0	0|0	1|0	0|0	0|0	1|0	1|0	1|0	1|0	0|1	1|0	0|0	0|0	0|0	0|1	0|1	1|0	1|0	0|1	1|1	1|1	0|0
chr2	1147799849	.	C	T	999	PASS	DP=2395;VDB=0;SGB=245.4;RPB=0.994198;MQB=0;BQB=0.666377;MQ0F=0;ICB=3.81106e-14;HOB=0.253915;AC=121;AN=456;DP4=1845,0,420,0;MQ=43;ANN=T|intergenic_region|MODIFIER|Asa2G04238-Asa2G04239|Asa2G04238-Asa2G04239|intergenic_region|Asa2G04238-Asa2G04239|||n.1147799849C>T||||||	GT	0|0	0|0	0|0	1|0	0|0	0|0	0|0	1|0	1|1	1|1	0|1	0|0	0|0	0|0	0|0	0|1	0|0	1|1	1|1	1|1	1|1	0|0	1|1	1|0	0|0	0|0	0|0	0|0	0|0	0|0	1|1	0|1	1|1	0|0	0|0	0|0	0|0	0|0	0|0	0|0	1|1
chr2	1147799876	.	G	A	999	PASS	DP=2391;VDB=0;SGB=263.147;RPB=0.993337;MQB=0;BQB=0.981215;MQ0F=0;ICB=0.107114;HOB=0.0691367;AC=138;AN=456;DP4=1489,0,811,0;MQ=44;ANN=A|intergenic_region|MODIFIER|Asa2G04238-Asa2G04239|Asa2G04238-Asa2G04239|intergenic_region|Asa2G04238-Asa2G04239|||n.1147799876G>A||||||	GT	0|1	0|1	0|1	0|0	0|1	0|1	1|0	0|0	0|0	0|0	0|0	0|1	1|0	0|1	1|1	0|0	1|0	0|0	0|0	0|0	0|0	0|1	0|0	0|0	0|1	0|1	0|1	0|1	1|0	0|1	0|0	0|0	0|0	1|0	1|0	0|1	0|1	1|0	1|1	0|0	0|0
chr2	1147799953	.	A	T	999	PASS	DP=2391;VDB=0;SGB=261.299;RPB=0.983499;MQB=0;BQB=0.602319;MQ0F=0;ICB=3.81106e-14;HOB=0.253915;AC=121;AN=456;DP4=1896,0,429,0;MQ=44;ANN=T|intergenic_region|MODIFIER|Asa2G04238-Asa2G04239|Asa2G04238-Asa2G04239|intergenic_region|Asa2G04238-Asa2G04239|||n.1147799953A>T||||||	GT	0|0	0|0	0|0	1|0	0|0	0|0	0|0	1|0	1|1	1|1	0|1	0|0	0|0	0|0	0|0	0|1	0|0	1|1	1|1	1|1	1|1	0|0	1|1	1|0	0|0	0|0	0|0	0|0	0|0	0|0	1|1	0|1	1|1	0|0	0|0	0|0	0|0	0|0	0|0	0|0	1|1
chr2	1147843321	.	A	G	999	PASS	DP=2264;VDB=0;SGB=149.721;RPB=0.797997;MQB=0;BQB=0.879113;MQ0F=0;ICB=0.205272;HOB=0.0586334;AC=300;AN=456;DP4=0,632,0,1586;MQ=41;ANN=A|intergenic_region|MODIFIER|Asa2G04238-Asa2G04239|Asa2G04238-Asa2G04239|intergenic_region|Asa2G04238-Asa2G04239|||n.1147843321G>A||||||	GT	0|1	0|1	0|1	0|0	0|1	0|1	1|0	0|0	0|0	0|0	0|0	0|1	1|0	0|0	1|1	0|0	1|0	0|0	0|0	0|0	0|0	0|1	0|0	0|0	0|1	0|1	0|1	0|1	1|0	0|1	0|0	0|0	0|0	1|0	1|0	0|1	0|1	1|0	1|1	1|1	0|0
chr2	1147843332	.	G	A	999	PASS	DP=2693;VDB=0;SGB=409.846;RPB=0;MQB=0;BQB=0;MQ0F=0;ICB=0.67558;HOB=0.0230936;AC=49;AN=456;DP4=0,2205,0,411;MQ=40;ANN=A|intergenic_region|MODIFIER|Asa2G04238-Asa2G04239|Asa2G04238-Asa2G04239|intergenic_region|Asa2G04238-Asa2G04239|||n.1147843332G>A||||||	GT	0|0	0|0	0|0	0|0	0|0	0|0	0|0	0|0	1|0	1|0	0|0	0|0	0|0	0|0	0|0	0|0	0|0	0|1	0|0	0|1	0|1	0|0	0|1	0|0	0|0	0|0	0|0	0|0	0|0	0|0	1|0	0|0	0|0	0|0	0|0	0|0	0|0	0|0	0|0	0|0	0|0
chr2	1147843338	.	C	T	999	PASS	DP=2703;VDB=0;SGB=450.607;RPB=0;MQB=0;BQB=0;MQ0F=0;ICB=0.619861;HOB=0.026008;AC=52;AN=456;DP4=0,2165,0,433;MQ=40;ANN=T|intergenic_region|MODIFIER|Asa2G04238-Asa2G04239|Asa2G04238-Asa2G04239|intergenic_region|Asa2G04238-Asa2G04239|||n.1147843338C>T||||||	GT	0|0	0|0	0|0	0|0	0|0	0|0	0|0	0|0	1|0	1|0	0|0	0|0	0|0	0|0	0|0	0|0	0|0	0|1	0|0	0|1	0|1	0|0	0|1	0|0	0|0	0|0	0|0	0|0	0|0	0|0	1|0	0|0	1|0	0|0	0|0	0|0	0|0	0|0	0|0	0|0	1|0
chr2	1147843371	.	A	G	999	PASS	DP=2703;VDB=3.89338e-27;SGB=1173.9;RPB=6.56891e-33;MQB=0;BQB=0.15706;MQ0F=0;ICB=1.24251e-27;HOB=0.367873;AC=171;AN=456;DP4=0,1141,0,1478;MQ=40;ANN=G|intergenic_region|MODIFIER|Asa2G04238-Asa2G04239|Asa2G04238-Asa2G04239|intergenic_region|Asa2G04238-Asa2G04239|||n.1147843371A>G||||||	GT	0|0	0|0	0|0	1|1	0|0	0|0	0|0	1|1	1|1	1|1	1|1	0|0	0|0	0|0	0|0	1|1	0|0	1|1	1|1	1|1	1|1	0|0	1|1	1|1	0|0	0|0	0|0	0|0	0|0	0|0	1|1	1|1	1|1	0|0	0|0	0|0	0|0	0|0	0|0	0|0	1|1
chr2	1147843374	.	C	A	999	PASS	DP=2703;VDB=0;SGB=437.836;RPB=0;MQB=0;BQB=0.157661;MQ0F=0;ICB=0.561342;HOB=0.0290955;AC=55;AN=456;DP4=0,2151,0,438;MQ=40;ANN=A|intergenic_region|MODIFIER|Asa2G04238-Asa2G04239|Asa2G04238-Asa2G04239|intergenic_region|Asa2G04238-Asa2G04239|||n.1147843374C>A||||||	GT	0|0	0|0	0|0	0|0	0|0	0|0	0|0	0|0	1|0	1|0	0|0	0|0	0|0	0|0	0|0	0|0	0|0	0|1	0|1	0|1	0|1	0|0	0|1	0|0	0|0	0|0	0|0	0|0	0|0	0|0	1|0	0|0	1|0	0|0	0|0	0|0	0|0	0|0	0|0	0|0	1|0
chr2	1147843414	.	G	A	838	PASS	DP=2716;VDB=0;SGB=-73.5283;RPB=0.00192115;MQB=0;MQSB=0.952714;BQB=0.338468;MQ0F=0;ICB=0.938412;HOB=0.00754078;AC=28;AN=456;DP4=12,2372,0,158;MQ=40;ANN=A|intergenic_region|MODIFIER|Asa2G04238-Asa2G04239|Asa2G04238-Asa2G04239|intergenic_region|Asa2G04238-Asa2G04239|||n.1147843414G>A||||||	GT	0|0	0|0	0|0	0|0	0|0	0|0	0|0	0|0	0|0	1|0	0|0	0|0	0|0	0|0	0|0	0|0	0|0	0|0	0|1	0|0	0|0	0|0	0|1	0|0	0|0	0|0	0|0	0|0	0|0	0|0	0|0	0|0	1|0	0|0	0|0	0|0	0|0	0|0	0|0	0|0	1|0
chr2	1147843452	.	C	T	999	PASS	DP=2750;VDB=0;SGB=-36.7875;RPB=1.55506e-07;MQB=0;MQSB=0;BQB=0;MQ0F=0;ICB=0.638793;HOB=0.0250173;AC=51;AN=456;DP4=1838,416,331,0;MQ=37;ANN=T|intergenic_region|MODIFIER|Asa2G04238-Asa2G04239|Asa2G04238-Asa2G04239|intergenic_region|Asa2G04238-Asa2G04239|||n.1147843452C>T||||||	GT	0|0	0|0	0|0	0|0	0|0	0|0	0|0	0|1	1|0	0|0	1|0	0|0	0|0	0|0	0|0	0|0	0|0	0|1	1|0	0|1	0|0	0|0	0|1	0|1	0|0	0|0	0|0	0|0	0|0	0|0	0|0	1|0	1|0	0|0	0|0	0|0	0|0	0|0	0|0	0|0	0|1
chr2	1147843478	.	G	T	999	PASS	DP=2771;VDB=0;SGB=443.634;RPB=0;MQB=3.46218e-21;BQB=0.789212;MQ0F=0;ICB=0.554541;HOB=0.0296127;AC=55;AN=452;DP4=2181,0,448,0;MQ=37;ANN=T|intergenic_region|MODIFIER|Asa2G04238-Asa2G04239|Asa2G04238-Asa2G04239|intergenic_region|Asa2G04238-Asa2G04239|||n.1147843478G>T||||||	GT	0|0	0|0	0|0	0|0	0|0	0|0	0|0	0|0	1|0	1|0	0|0	0|0	0|0	0|0	0|0	0|0	0|0	0|1	1|0	0|1	0|1	0|0	0|1	0|0	0|0	0|0	0|0	0|0	0|0	0|0	1|0	0|0	1|0	0|0	0|0	0|0	0|0	0|0	0|0	0|0	0|1
chr2	1147843483	.	T	A	999	PASS	DP=2771;VDB=0;SGB=-10.2215;RPB=4.52274e-08;MQB=4.57431e-13;BQB=0.944445;MQ0F=0;ICB=0.25084;HOB=0.0484861;AC=71;AN=456;DP4=2339,0,369,0;MQ=37;ANN=A|intergenic_region|MODIFIER|Asa2G04238-Asa2G04239|Asa2G04238-Asa2G04239|intergenic_region|Asa2G04238-Asa2G04239|||n.1147843483T>A||||||	GT	0|0	0|0	0|0	0|1	0|0	0|0	0|0	0|1	0|0	0|0	1|0	0|0	0|0	0|0	0|0	1|0	0|0	1|0	0|1	1|0	1|0	0|0	1|0	0|1	0|0	0|0	0|0	0|0	0|0	0|0	0|1	1|0	0|1	0|0	0|0	0|0	0|0	0|0	0|0	0|0	1|0
chr2	1147843487	.	C	A	999	PASS	DP=2771;VDB=0;SGB=-49.3996;RPB=1.02362e-06;MQB=0;BQB=0.884209;MQ0F=0;ICB=0.581096;HOB=0.0280471;AC=54;AN=456;DP4=2325,0,332,0;MQ=37;ANN=A|intergenic_region|MODIFIER|Asa2G04238-Asa2G04239|Asa2G04238-Asa2G04239|intergenic_region|Asa2G04238-Asa2G04239|||n.1147843487C>A||||||	GT	0|0	0|0	0|0	0|0	0|0	0|0	0|0	0|1	0|1	0|0	1|0	0|0	0|0	0|0	0|0	0|0	0|0	1|0	0|1	1|0	0|0	0|0	1|0	0|1	0|0	0|0	0|0	0|0	0|0	0|0	0|0	1|0	0|1	0|0	0|0	0|0	0|0	0|0	0|0	0|0	1|0
chr2	1147843491	.	T	G	999	PASS	DP=2771;VDB=0;SGB=-12.6956;RPB=8.96642e-07;MQB=0;BQB=0.904108;MQ0F=0;ICB=0.561342;HOB=0.0290955;AC=55;AN=456;DP4=2373,0,342,0;MQ=37;ANN=G|intergenic_region|MODIFIER|Asa2G04238-Asa2G04239|Asa2G04238-Asa2G04239|intergenic_region|Asa2G04238-Asa2G04239|||n.1147843491T>G||||||	GT	0|0	0|0	0|0	0|0	0|0	0|0	0|0	0|1	0|1	0|1	1|0	0|0	0|0	0|0	0|0	0|0	0|0	1|0	0|1	1|0	0|0	0|0	1|0	0|1	0|0	0|0	0|0	0|0	0|0	0|0	0|0	1|0	0|1	0|0	0|0	0|0	0|0	0|0	0|0	0|0	1|0
chr2	1147843557	.	T	A	999	PASS	DP=2758;VDB=0;SGB=-113.218;RPB=2.17309e-06;MQB=0;BQB=0.999637;MQ0F=0;ICB=0.657377;HOB=0.0240459;AC=50;AN=456;DP4=2404,0,293,0;MQ=37;ANN=A|intergenic_region|MODIFIER|Asa2G04238-Asa2G04239|Asa2G04238-Asa2G04239|intergenic_region|Asa2G04238-Asa2G04239|||n.1147843557T>A||||||	GT	0|0	0|0	0|0	0|0	0|0	0|0	0|0	0|1	0|1	0|1	1|0	0|0	0|0	0|0	0|0	0|0	0|0	1|0	0|1	1|0	0|0	0|0	1|0	0|1	0|0	0|0	0|0	0|0	0|0	0|0	0|0	1|0	0|1	0|0	0|0	0|0	0|0	0|0	0|0	0|0	1|0
chr2	1147843579	.	T	C	999	PASS	DP=2758;VDB=0;SGB=-71.3614;RPB=0.000899735;MQB=2.63299e-17;BQB=0.984461;MQ0F=0;ICB=0.906275;HOB=0.00993615;AC=32;AN=454;DP4=2555,0,161,0;MQ=37;ANN=C|intergenic_region|MODIFIER|Asa2G04238-Asa2G04239|Asa2G04238-Asa2G04239|intergenic_region|Asa2G04238-Asa2G04239|||n.1147843579T>C||||||	GT	0|0	0|0	0|0	0|0	0|0	0|0	0|0	0|0	0|0	1|0	0|0	0|0	0|0	0|0	0|0	0|0	0|0	0|0	1|0	0|0	0|0	0|0	0|1	0|0	0|0	0|0	0|0	0|0	0|0	0|0	0|0	0|0	1|0	0|0	0|0	0|0	0|0	0|0	0|0	0|0	0|1
chr2	1147843591	.	T	A	999	PASS	DP=2758;VDB=0;SGB=446.227;RPB=0;MQB=3.00051e-21;BQB=0.650145;MQ0F=0;ICB=0.557957;HOB=0.0293524;AC=55;AN=454;DP4=2225,0,445,0;MQ=37;ANN=A|intergenic_region|MODIFIER|Asa2G04238-Asa2G04239|Asa2G04238-Asa2G04239|intergenic_region|Asa2G04238-Asa2G04239|||n.1147843591T>A||||||	GT	0|0	0|0	0|0	0|0	0|0	0|0	0|0	0|0	1|0	1|0	0|0	0|0	0|0	0|0	0|0	0|0	0|0	0|1	1|0	0|1	0|1	0|0	0|1	0|0	0|0	0|0	0|0	0|0	0|0	0|0	1|0	0|0	1|0	0|0	0|0	0|0	0|0	0|0	0|0	0|0	0|1
chr2	1293391790	.	C	T	999	PASS	DP=9203;VDB=0;SGB=-5263.25;RPB=0;MQB=5.39507e-33;BQB=0.0478914;MQ0F=0;ICB=0.662966;HOB=0.0236295;AC=50;AN=460;DP4=7703,0,1303,0;MQ=23;ANN=T|intergenic_region|MODIFIER|Asa2G04762-Asa2G04763|Asa2G04762-Asa2G04763|intergenic_region|Asa2G04762-Asa2G04763|||n.1293391790C>T||||||	GT	0|1	0|0	0|0	0|0	0|0	0|0	0|0	0|0	0|0	0|0	0|0	0|0	0|0	0|0	0|0	0|0	0|0	0|0	1|0	0|0	1|0	0|0	1|0	0|0	0|0	0|0	0|1	0|0	0|0	0|0	0|0	0|0	0|0	0|0	0|0	0|1	1|0	0|0	0|0	0|0	0|0
chr2	1293391796	.	C	T	474	PASS	DP=9203;VDB=0;SGB=-4544.7;RPB=0;MQB=0;BQB=0.0055958;MQ0F=0;ICB=0.908834;HOB=0.00967864;AC=32;AN=460;DP4=7989,0,835,0;MQ=23;ANN=T|intergenic_region|MODIFIER|Asa2G04762-Asa2G04763|Asa2G04762-Asa2G04763|intergenic_region|Asa2G04762-Asa2G04763|||n.1293391796C>T||||||	GT	0|0	0|1	0|0	0|0	0|1	1|0	0|0	0|0	0|0	0|0	0|0	0|0	0|0	1|0	1|0	0|0	0|0	0|0	0|0	0|0	0|0	0|0	0|0	0|0	0|0	0|0	0|0	0|0	0|1	0|0	0|0	0|0	0|0	0|0	0|0	0|0	0|0	0|1	0|0	0|0	0|0
chr2	1293391823	.	C	A	999	PASS	DP=9203;VDB=0;SGB=-4800.86;RPB=0;MQB=0;BQB=0.401699;MQ0F=0;ICB=0.0782689;HOB=0.0682892;AC=85;AN=460;DP4=7977,0,879,0;MQ=23;ANN=A|intergenic_region|MODIFIER|Asa2G04762-Asa2G04763|Asa2G04762-Asa2G04763|intergenic_region|Asa2G04762-Asa2G04763|||n.1293391823C>A||||||	GT	1|0	1|0	1|0	0|0	0|0	0|0	0|0	0|0	0|0	0|0	0|0	1|0	0|1	0|1	1|0	0|0	0|0	0|0	0|0	0|0	0|0	1|0	0|0	0|0	0|0	0|0	0|1	0|0	1|0	1|0	0|0	0|0	0|0	0|0	0|0	0|0	1|0	0|0	1|0	0|0	0|0
chr2	1293391824	.	G	A	474	PASS	DP=9203;VDB=0;SGB=-4007.49;RPB=4.43193e-15;MQB=0;BQB=0.950588;MQ0F=0;ICB=0.880211;HOB=0.0115784;AC=35;AN=460;DP4=7422,0,1498,0;MQ=23;ANN=A|intergenic_region|MODIFIER|Asa2G04762-Asa2G04763|Asa2G04762-Asa2G04763|intergenic_region|Asa2G04762-Asa2G04763|||n.1293391824G>A||||||	GT	0|1	0|0	0|0	1|0	0|0	0|0	0|0	0|0	0|0	0|0	0|0	0|0	0|0	0|0	0|0	0|0	0|0	0|0	0|0	0|0	0|0	0|0	0|0	0|0	0|0	0|0	0|1	0|0	0|0	0|0	0|1	0|0	0|0	0|0	0|0	0|1	1|0	0|0	0|0	0|0	0|1
chr2	1293391825	.	C	T	999	PASS	DP=9203;VDB=0;SGB=-4329.13;RPB=0;MQB=0;BQB=0.110739;MQ0F=0;ICB=7.38325e-19;HOB=0.300955;AC=181;AN=460;DP4=7238,0,1721,0;MQ=23;ANN=T|intergenic_region|MODIFIER|Asa2G04762-Asa2G04763|Asa2G04762-Asa2G04763|intergenic_region|Asa2G04762-Asa2G04763|||n.1293391825C>T||||||	GT	1|0	1|0	1|0	0|1	1|0	0|1	1|0	1|0	1|0	0|0	1|0	1|0	0|0	0|1	1|0	0|1	0|0	0|1	0|1	0|1	0|1	1|0	0|0	1|0	1|0	0|1	0|0	0|1	1|0	1|0	0|0	1|0	1|0	1|0	0|0	1|0	1|0	0|0	1|0	0|0	1|0
chr2	1293391826	.	T	A	999	PASS	DP=9203;VDB=0;SGB=-4881.97;RPB=0;MQB=0;BQB=0.984357;MQ0F=0;ICB=0.000634088;HOB=0.122911;AC=118;AN=460;DP4=7925,0,1015,0;MQ=23;ANN=A|intergenic_region|MODIFIER|Asa2G04762-Asa2G04763|Asa2G04762-Asa2G04763|intergenic_region|Asa2G04762-Asa2G04763|||n.1293391826T>A||||||	GT	1|0	1|0	1|0	0|0	1|0	0|1	1|0	0|0	0|0	0|0	0|0	1|0	0|0	0|1	0|0	0|1	0|0	0|1	0|0	0|1	0|0	1|0	0|0	0|0	1|0	0|0	0|0	0|1	1|0	1|0	0|0	0|0	0|0	1|0	0|1	1|0	1|0	0|0	1|0	0|0	0|0
chr2	1293391895	.	C	T	999	PASS	DP=9078;VDB=0;SGB=-4443.26;RPB=0.0083925;MQB=0;BQB=0.866481;MQ0F=0;ICB=0.0012065;HOB=0.116456;AC=111;AN=460;DP4=0,7418,0,1248;MQ=26;ANN=T|intergenic_region|MODIFIER|Asa2G04762-Asa2G04763|Asa2G04762-Asa2G04763|intergenic_region|Asa2G04762-Asa2G04763|||n.1293391895C>T||||||	GT	1|0	1|0	1|0	0|0	1|0	0|1	1|0	0|1	0|0	0|0	0|0	1|0	0|0	0|1	0|0	0|0	0|0	0|0	0|0	0|0	0|0	0|0	0|0	0|0	1|0	0|0	0|0	0|1	1|0	1|0	0|0	0|0	0|0	0|0	0|1	0|0	0|0	1|0	0|0	0|0	0|0
chr2	1293391918	.	C	T	999	PASS	DP=9078;VDB=0;SGB=-527.362;RPB=0.789971;MQB=0.000121246;BQB=0.0174988;MQ0F=0;ICB=0.945966;HOB=0.00689036;AC=27;AN=460;DP4=0,8278,0,412;MQ=26;ANN=T|intergenic_region|MODIFIER|Asa2G04762-Asa2G04763|Asa2G04762-Asa2G04763|intergenic_region|Asa2G04762-Asa2G04763|||n.1293391918C>T||||||	GT	0|0	0|0	0|0	0|0	0|0	0|0	0|0	0|0	0|0	0|0	0|0	0|0	0|0	0|0	0|0	0|1	0|0	0|0	0|0	0|0	0|0	0|0	0|0	0|0	0|0	0|0	0|0	0|0	0|0	0|0	0|0	0|0	0|0	0|0	0|0	0|0	0|0	0|0	0|0	0|0	0|0
chr2	1293391929	.	C	A	999	PASS	DP=9078;VDB=0;SGB=-4996.95;RPB=0.0110601;MQB=3.59857e-29;BQB=0.99449;MQ0F=0;ICB=0.625907;HOB=0.0255577;AC=52;AN=460;DP4=0,7874,0,872;MQ=26;ANN=A|intergenic_region|MODIFIER|Asa2G04762-Asa2G04763|Asa2G04762-Asa2G04763|intergenic_region|Asa2G04762-Asa2G04763|||n.1293391929C>A||||||	GT	1|0	1|0	1|0	0|0	0|0	0|0	0|0	0|0	0|0	0|0	0|0	1|0	0|0	0|0	1|0	0|0	0|0	0|0	0|0	0|0	0|0	1|0	0|0	0|0	0|0	0|0	0|0	0|0	0|0	1|0	0|0	0|0	0|1	0|0	0|0	0|0	1|0	0|0	1|0	0|0	0|0
chr2	1293391936	.	G	A	999	PASS	DP=9078;VDB=0;SGB=-2560.45;RPB=0.123429;MQB=0;BQB=0.917314;MQ0F=0;ICB=0.140035;HOB=0.0589887;AC=79;AN=460;DP4=0,8324,0,497;MQ=26;ANN=A|intergenic_region|MODIFIER|Asa2G04762-Asa2G04763|Asa2G04762-Asa2G04763|intergenic_region|Asa2G04762-Asa2G04763|||n.1293391936G>A||||||	GT	0|1	1|0	0|0	0|0	1|0	0|1	0|0	0|0	0|0	0|0	0|0	0|0	0|0	0|1	0|0	0|0	0|0	0|0	0|0	0|0	0|0	0|0	0|0	0|0	1|0	0|0	0|0	0|1	1|0	0|1	0|0	0|0	0|0	0|0	0|1	0|0	0|0	1|0	0|0	0|0	0|0
chr2	1293391955	.	C	T	999	PASS	DP=9078;VDB=0;SGB=-5319.2;RPB=0.0113515;MQB=0;BQB=0.322033;MQ0F=0;ICB=1.45405e-05;HOB=0.152448;AC=127;AN=460;DP4=0,7705,0,1021;MQ=26;ANN=T|intergenic_region|MODIFIER|Asa2G04762-Asa2G04763|Asa2G04762-Asa2G04763|intergenic_region|Asa2G04762-Asa2G04763|||n.1293391955C>T||||||	GT	0|1	0|0	0|1	0|1	0|0	0|1	1|0	0|0	0|0	0|0	0|0	0|1	1|0	0|0	0|1	0|1	1|0	0|0	0|0	0|0	1|0	0|1	0|0	0|0	1|0	0|1	1|0	0|1	0|0	0|0	0|0	1|0	0|0	0|0	0|0	1|0	0|1	1|0	0|1	0|0	0|0
chr2	1293391960	.	C	T	999	PASS	DP=9078;VDB=0;SGB=-4598;RPB=0.0151964;MQB=3.40936e-09;BQB=0.315411;MQ0F=0;ICB=3.84273e-08;HOB=0.190586;AC=142;AN=460;DP4=0,7161,0,1570;MQ=26;ANN=T|intergenic_region|MODIFIER|Asa2G04762-Asa2G04763|Asa2G04762-Asa2G04763|intergenic_region|Asa2G04762-Asa2G04763|||n.1293391960C>T||||||	GT	0|1	1|0	0|1	0|0	0|0	0|1	1|0	1|0	0|0	1|0	1|0	0|1	1|0	0|1	0|1	0|0	1|0	0|0	0|1	0|0	0|1	0|1	0|1	1|0	0|0	0|1	1|0	0|1	1|0	0|1	0|0	1|0	0|0	1|0	0|1	1|0	0|1	0|0	0|1	0|0	0|0
chr2	1293391966	.	C	A	999	PASS	DP=9078;VDB=0;SGB=-1344.96;RPB=0.0656378;MQB=7.59982e-09;BQB=0.915426;MQ0F=0;ICB=0.680933;HOB=0.0226938;AC=49;AN=460;DP4=0,7659,0,1092;MQ=26;ANN=A|intergenic_region|MODIFIER|Asa2G04762-Asa2G04763|Asa2G04762-Asa2G04763|intergenic_region|Asa2G04762-Asa2G04763|||n.1293391966C>A||||||	GT	0|0	0|0	0|0	0|0	0|0	0|0	0|0	0|0	0|0	0|0	0|0	0|0	0|0	0|0	1|0	0|1	0|0	1|0	0|0	0|0	0|0	0|0	0|0	0|0	0|0	0|0	0|0	0|0	0|0	0|0	0|0	1|0	0|0	0|0	0|0	0|0	0|0	0|0	0|0	0|0	0|1
chr2	1293391991	.	G	A	982	PASS	DP=9075;VDB=0;SGB=-3911.44;RPB=0.0123495;MQB=0;BQB=6.78134e-30;MQ0F=0;ICB=0.932629;HOB=0.00794896;AC=29;AN=460;DP4=0,6782,0,1600;MQ=26;ANN=A|intergenic_region|MODIFIER|Asa2G04762-Asa2G04763|Asa2G04762-Asa2G04763|intergenic_region|Asa2G04762-Asa2G04763|||n.1293391991G>A||||||	GT	0|0	0|0	0|0	0|0	0|0	0|0	0|0	0|0	0|0	0|1	0|0	0|0	0|0	0|0	0|0	0|0	0|0	0|0	0|0	0|0	0|0	0|0	0|0	0|0	0|0	0|0	0|0	0|0	0|0	0|0	1|0	0|0	0|0	0|0	0|0	0|0	0|0	0|0	0|0	0|0	0|0
chr2	1293391992	.	C	T	999	PASS	DP=9075;VDB=0;SGB=-4309.51;RPB=0.0218968;MQB=0;BQB=0.00953497;MQ0F=0;ICB=2.49447e-06;HOB=0.164688;AC=132;AN=460;DP4=0,7093,0,1662;MQ=26;ANN=T|intergenic_region|MODIFIER|Asa2G04762-Asa2G04763|Asa2G04762-Asa2G04763|intergenic_region|Asa2G04762-Asa2G04763|||n.1293391992C>T||||||	GT	0|0	1|0	0|1	1|0	0|0	0|1	1|0	0|0	0|0	1|0	1|0	0|1	1|0	0|1	0|0	1|0	1|0	0|0	0|1	0|0	0|1	0|1	0|1	0|1	0|0	0|1	1|0	0|1	1|0	0|1	0|0	0|0	0|0	1|0	0|1	1|0	0|1	0|0	0|0	0|0	1|0
chr2	1293391994	.	A	G	434	PASS	DP=9068;VDB=0;SGB=-2937.09;RPB=0.438376;MQB=2.12547e-10;BQB=0;MQ0F=0;ICB=0.939541;HOB=0.00741021;AC=28;AN=460;DP4=0,8376,0,377;MQ=26;ANN=G|intergenic_region|MODIFIER|Asa2G04762-Asa2G04763|Asa2G04762-Asa2G04763|intergenic_region|Asa2G04762-Asa2G04763|||n.1293391994A>G||||||	GT	0|1	0|0	0|1	0|0	0|0	0|0	0|0	0|0	0|0	0|0	0|0	0|1	0|0	0|0	0|1	0|0	0|0	0|0	0|0	0|0	0|0	0|1	0|0	0|0	0|0	0|0	0|0	0|0	0|0	0|1	0|0	0|0	0|0	0|0	0|0	0|0	0|1	0|0	0|1	0|0	0|0
chr2	1293440535	.	C	T	999	PASS	DP=7398;VDB=0;SGB=-442.84;RPB=0.999384;MQB=0;BQB=0.986622;MQ0F=0;ICB=0.275706;HOB=0.0463138;AC=70;AN=460;DP4=6690,0,553,0;MQ=46;ANN=T|intergenic_region|MODIFIER|Asa2G04762-Asa2G04763|Asa2G04762-Asa2G04763|intergenic_region|Asa2G04762-Asa2G04763|||n.1293440535C>T||||||	GT	0|0	0|0	0|0	0|1	0|0	0|0	0|0	1|0	1|0	1|0	1|0	0|0	0|0	0|0	0|0	0|1	0|0	0|1	0|1	0|1	0|1	0|0	0|1	1|0	0|0	0|0	0|0	0|0	0|0	0|0	1|0	1|0	1|0	0|0	0|0	0|0	0|0	0|0	0|0	0|0	1|0
chr2	1293440627	.	G	A	999	PASS	DP=7398;VDB=0;SGB=-1135.44;RPB=0.996792;MQB=0;BQB=1.56041e-08;MQ0F=0;ICB=0.0102902;HOB=0.094518;AC=100;AN=460;DP4=6282,0,780,0;MQ=46;ANN=A|intergenic_region|MODIFIER|Asa2G04762-Asa2G04763|Asa2G04762-Asa2G04763|intergenic_region|Asa2G04762-Asa2G04763|||n.1293440627G>A||||||	GT	0|1	1|0	0|1	0|0	0|0	0|1	1|0	0|0	0|0	0|0	0|0	0|1	0|0	0|1	0|0	0|0	0|0	0|0	0|0	0|0	0|0	0|1	0|0	0|0	1|0	0|1	1|0	0|0	1|0	0|1	0|0	0|0	0|0	1|0	0|1	1|0	0|1	1|0	0|0	0|0	0|0
chr2	1293440643	.	A	G	999	PASS	DP=7398;VDB=0;SGB=-1185.71;RPB=0.999152;MQB=0;BQB=0.04427;MQ0F=0;ICB=3.04082e-43;HOB=0.461333;AC=223;AN=460;DP4=3708,0,3346,0;MQ=46;ANN=G|intergenic_region|MODIFIER|Asa2G04762-Asa2G04763|Asa2G04762-Asa2G04763|intergenic_region|Asa2G04762-Asa2G04763|||n.1293440643A>G||||||	GT	0|1	1|0	0|1	0|1	0|0	0|1	1|0	1|0	1|0	1|0	1|0	0|1	1|0	0|1	1|0	0|1	0|0	0|1	0|1	0|1	0|1	0|1	0|1	1|0	1|0	0|1	1|0	0|1	1|0	0|1	1|0	1|0	1|0	1|0	0|1	1|0	0|1	1|0	0|0	0|0	1|0
chr2	1293440671	.	C	T	999	PASS	DP=7342;VDB=0;SGB=-1144.1;RPB=0.996791;MQB=0;BQB=0.873705;MQ0F=0;ICB=3.33509e-43;HOB=0.461106;AC=225;AN=460;DP4=0,3625,0,3426;MQ=37;ANN=T|intergenic_region|MODIFIER|Asa2G04762-Asa2G04763|Asa2G04762-Asa2G04763|intergenic_region|Asa2G04762-Asa2G04763|||n.1293440671C>T||||||	GT	0|1	1|0	0|1	0|1	0|0	0|1	1|0	1|0	1|0	1|0	1|0	0|1	1|0	0|1	1|0	0|1	0|0	0|1	0|1	0|1	0|1	0|1	0|1	1|0	1|0	0|1	1|0	0|1	1|0	0|1	1|0	1|0	1|0	1|0	0|1	1|0	0|1	1|0	1|0	0|0	1|0
chr2	1293440729	.	G	A	999	PASS	DP=7342;VDB=0;SGB=-1216.43;RPB=0.999752;MQB=0;BQB=0.90073;MQ0F=0;ICB=2.00526e-42;HOB=0.456862;AC=224;AN=460;DP4=0,3855,0,3343;MQ=37;ANN=A|intergenic_region|MODIFIER|Asa2G04762-Asa2G04763|Asa2G04762-Asa2G04763|intergenic_region|Asa2G04762-Asa2G04763|||n.1293440729G>A||||||	GT	0|1	1|0	0|1	0|1	0|0	0|1	1|0	1|0	1|0	1|0	1|0	0|1	1|0	0|1	1|0	0|1	0|0	0|1	0|1	0|1	0|1	0|1	0|1	1|0	1|0	0|1	1|0	0|1	1|0	0|1	1|0	1|0	1|0	1|0	0|1	1|0	0|1	1|0	0|0	0|0	1|0
[truncated: 2,151 more rows]
[truncated: 192 more columns]

## Sheet: Table S7
Table S7. Detailed information of 185 RNA-Seq samples
Type	Accession number	Tissue/Treatment	Description	BioProject
Developmental stage	SRR11100874	Bulbs	192-day-old, replicate 1	PRJNA607255
[truncated: 184 more rows]

## Sheet: Table S8
Table S8. The potential gene regulatory network relationships between AsbZIP and their target genes
[truncated: 4,794 more rows]
